# Supplementary material for: Room-temperature polariton quantum fluids in halide perovskites
Source: Nat Commun. 2022 Nov 30;13:7388. doi: 10.1038/s41467-022-34987-y (PMC9712507; doi:10.1038/s41467-022-34987-y)
Supplement: Supplementary file 2 — Source Data [file 41467_2022_34987_MOESM2_ESM.xlsx]

## Sheet: Fig. 1d_left
Energy(meV)/kx(μm-1)	-8.22099	-8.11559	-8.0102	-7.9048	-7.7994	-7.694	-7.58861	-7.48321	-7.37781	-7.27241	-7.16702	-7.06162	-6.95622	-6.85083	-6.74543	-6.64003	-6.53463	-6.42924	-6.32384	-6.21844	-6.11304	-6.00765	-5.90225	-5.79685	-5.69145	-5.58606	-5.48066	-5.37526	-5.26987	-5.16447	-5.05907	-4.95367	-4.84828	-4.74288	-4.63748	-4.53208	-4.42669	-4.32129	-4.21589	-4.1105	-4.0051	-3.8997	-3.7943	-3.68891	-3.58351	-3.47811	-3.37271	-3.26732	-3.16192
2370.25	2	-1	-3	2	-3	-5	-7	-7	-12	-20	-18	-17	-15	-15	-16	-13	-14	-17	-16	-16	-17	-16	-16	-13	-15	-13	-11	-15	-13	-12	-14	-13	-14	-15	-11	-17	-12	-10	-13	-14	-20	-12	-14	-16	-12	-12	-8	-9	-12
2369.92	0	-1	-5	-3	-4	-2	-7	-5	-10	-20	-19	-16	-13	-21	-14	-15	-10	-12	-15	-18	-20	-17	-16	-15	-15	-19	-12	-17	-11	-9	-15	-12	-14	-10	-13	-11	-10	-14	-11	-14	-14	-10	-16	-17	-16	-13	-15	-16	-12
2369.59	-1	0	-3	-7	-3	-2	-6	-10	-14	-17	-20	-14	-14	-15	-17	-15	-18	-15	-17	-13	-15	-15	-10	-14	-11	-16	-8	-11	-13	-10	-12	-16	-4	-8	-13	-10	-10	-7	-11	-14	-12	-15	-13	-17	-13	-8	-10	-12	-17
2369.26	3	0	-3	-1	-3	-4	-6	-7	-12	-22	-17	-17	-19	-19	-15	-19	-13	-15	-15	-13	-11	-16	-19	-15	-12	-20	-15	-11	-20	-11	-11	-10	-18	-8	-16	-10	-9	-14	-10	-13	-16	-17	-18	-10	-18	-10	-13	-8	-17
2368.93	1	1	-2	1	-2	-2	-6	-10	-9	-23	-24	-14	-17	-15	-13	-13	-18	-18	-15	-21	-20	-15	-11	-6	-17	-10	-17	-10	-12	-11	-11	-16	-16	-9	-12	-11	-13	-5	-13	-11	-16	-14	-11	-12	-19	-16	-10	-13	-11
2368.6	2	-1	0	-3	-3	-5	-5	-11	-8	-24	-20	-20	-15	-18	-17	-16	-14	-15	-12	-15	-17	-14	-16	-16	-13	-22	-15	-13	-8	-9	-11	-13	-13	-11	-12	-17	-9	-14	-10	-7	-16	-15	-15	-14	-4	-10	-18	-10	-10
2368.27	0	-2	-2	-5	-3	-7	-4	-9	-14	-22	-25	-16	-17	-21	-13	-16	-17	-14	-18	-14	-21	-16	-14	-18	-13	-15	-14	-17	-12	-14	-15	-16	-13	-11	-13	-16	-11	-13	-10	-15	-14	-21	-13	-17	-15	-25	-8	-6	-15
2367.94	1	-1	-4	-3	-5	-2	-6	-12	-16	-27	-23	-21	-16	-19	-17	-18	-17	-15	-17	-16	-18	-11	-16	-16	-17	-16	-12	-14	-16	-17	-19	-16	-19	-15	-12	-13	-6	-11	-14	-8	-12	-17	-13	-9	-16	-9	-10	-11	-14
2367.61	-3	0	-5	-3	-5	-2	-4	-13	-18	-20	-22	-18	-16	-12	-15	-15	-18	-19	-17	-16	-17	-18	-16	-18	-14	-14	-19	-16	-14	-15	-11	-14	-16	-11	-20	-8	-7	-8	-10	-10	-17	-13	-14	-11	-16	-14	-9	-19	-17
2367.28	0	-4	-2	-3	-2	-4	-5	-9	-11	-25	-22	-17	-21	-18	-13	-17	-16	-21	-14	-17	-16	-14	-15	-17	-18	-12	-12	-19	-14	-13	-18	-15	-20	-14	-15	-15	-13	-16	-14	-9	-10	-10	-15	-17	-10	-9	-12	-10	-7
2366.95	-1	-1	0	-2	-1	-1	-5	-8	-13	-26	-26	-20	-13	-22	-16	-15	-15	-13	-15	-17	-18	-14	-17	-14	-11	-16	-15	-15	-15	-14	-16	-15	-17	-10	-10	-15	-8	-14	-11	-8	-11	-9	-12	-12	-11	-14	-11	-8	-9
2366.62	-1	-1	-1	-3	-6	-5	-2	-4	-14	-17	-27	-20	-21	-16	-13	-14	-15	-17	-13	-13	-14	-14	-15	-19	-14	-12	-16	-15	-13	-14	-14	-14	-15	-11	-14	-9	-7	-12	-15	-12	-18	-14	-20	-19	-13	-10	-13	-13	-11
2366.28	0	-1	-3	-4	-2	-3	-6	-11	-20	-23	-25	-18	-17	-20	-18	-16	-16	-9	-15	-18	-16	-17	-19	-11	-14	-15	-19	-16	-18	-18	-16	-9	-20	-16	-15	-10	-10	-9	-12	-7	-18	-12	-10	-15	-16	-9	-11	-13	-9
2365.95	-1	-1	-4	-4	-5	-3	-2	-10	-18	-25	-24	-19	-15	-19	-16	-13	-18	-19	-13	-13	-14	-18	-19	-15	-18	-15	-15	-14	-13	-15	-14	-11	-10	-19	-9	-10	-9	-10	-11	-11	-19	-18	-9	-23	-18	-20	-11	-10	-12
2365.62	-2	0	-4	-4	-6	-5	-7	-11	-19	-21	-24	-18	-19	-18	-17	-16	-14	-18	-14	-16	-16	-17	-21	-16	-12	-12	-15	-15	-14	-17	-16	-17	-15	-10	-13	-16	-8	-11	-15	-18	-13	-15	-17	-11	-12	-12	-11	-12	-10
2365.29	0	-4	-4	-3	0	-5	-3	-9	-19	-24	-23	-15	-20	-19	-17	-16	-17	-16	-19	-19	-15	-11	-14	-20	-16	-12	-15	-14	-15	-13	-14	-12	-15	-9	-12	-16	-10	-10	-12	-15	-20	-14	-10	-11	-9	-9	-12	-13	-7
2364.96	-1	-3	-2	-4	-4	-7	-8	-12	-18	-23	-23	-18	-18	-14	-21	-16	-14	-19	-20	-17	-15	-12	-19	-15	-15	-16	-15	-14	-14	-18	-20	-12	-14	-13	-20	-10	-11	-12	-15	-12	-11	-13	-15	-17	-10	-11	-12	-13	-9
2364.63	-1	-6	-6	-2	-4	-7	-7	-9	-20	-28	-26	-21	-14	-20	-20	-21	-16	-20	-17	-20	-18	-17	-14	-17	-19	-17	-13	-20	-8	-13	-13	-12	-15	-17	-13	-14	-14	-10	-12	-11	-11	-12	-13	-16	-15	-15	-15	-14	-8
2364.3	-2	-2	-3	0	-4	-8	-5	-13	-21	-25	-29	-19	-17	-21	-21	-26	-12	-14	-18	-20	-20	-12	-14	-18	-17	-13	-16	-17	-14	-11	-13	-13	-12	-14	-14	-16	-7	-11	-12	-12	-17	-20	-12	-9	-17	-13	-8	-15	-15
2363.97	-4	-4	-4	-6	-4	-4	-9	-11	-21	-28	-25	-18	-21	-18	-17	-16	-16	-13	-18	-19	-15	-20	-20	-20	-20	-12	-18	-18	-22	-18	-15	-18	-13	-15	-15	-16	-12	-10	-9	-17	-15	-14	-19	-17	-8	-13	-15	-9	-8
2363.64	-4	-2	-3	-6	-5	-4	-7	-10	-20	-28	-27	-21	-20	-20	-19	-17	-18	-17	-19	-14	-18	-18	-16	-16	-11	-18	-12	-15	-17	-13	-12	-16	-16	-11	-11	-11	-12	-15	-9	-14	-11	-15	-19	-19	-11	-9	-12	-11	-12
2363.31	1	-4	-3	-3	-4	-9	-6	-9	-16	-29	-30	-22	-19	-24	-16	-20	-16	-14	-19	-18	-16	-18	-17	-19	-19	-17	-20	-17	-18	-16	-17	-13	-15	-14	-16	-11	-14	-7	-14	-17	-13	-16	-17	-16	-10	-18	-11	-9	-9
2362.98	-3	-6	-5	-5	-5	-3	-5	-12	-22	-30	-30	-22	-17	-20	-20	-17	-19	-17	-22	-15	-17	-15	-21	-15	-13	-19	-16	-13	-14	-19	-18	-13	-18	-15	-15	-13	-12	-5	-16	-16	-11	-14	-15	-13	-14	-14	-7	-13	-9
2362.65	0	-2	-7	-4	-6	-6	-11	-10	-21	-28	-26	-24	-19	-18	-18	-16	-19	-16	-17	-18	-14	-19	-17	-19	-19	-19	-16	-16	-16	-13	-14	-22	-14	-17	-14	-15	-15	-9	-18	-10	-11	-18	-9	-13	-15	-14	-14	-10	-14
2362.32	-3	-3	-7	-4	-4	-6	-9	-8	-27	-23	-29	-21	-20	-19	-18	-20	-17	-17	-15	-16	-19	-17	-17	-12	-15	-15	-17	-15	-13	-15	-17	-18	-13	-15	-10	-13	-11	-7	-15	-15	-18	-17	-10	-12	-13	-10	-15	-12	-10
2361.99	-1	-4	-5	-7	-7	-4	-11	-13	-24	-33	-30	-20	-17	-19	-16	-20	-21	-19	-14	-18	-16	-23	-14	-21	-16	-22	-14	-20	-13	-15	-16	-13	-12	-17	-14	-12	-15	-15	-15	-15	-17	-13	-14	-14	-13	-13	-17	-12	-12
2361.66	0	-4	-3	-7	-5	-5	-6	-13	-19	-29	-28	-21	-20	-22	-16	-18	-17	-23	-23	-20	-19	-17	-15	-18	-15	-18	-21	-14	-12	-14	-19	-14	-18	-19	-15	-13	-12	-14	-10	-13	-11	-19	-11	-10	-10	-13	-8	-13	-15
2361.33	-4	-1	-9	-7	-6	-2	-8	-15	-23	-29	-29	-22	-23	-20	-22	-14	-20	-16	-22	-15	-21	-18	-18	-20	-19	-12	-16	-11	-15	-18	-15	-10	-16	-13	-11	-10	-18	-14	-10	-14	-13	-11	-17	-13	-14	-13	-11	-17	-7
2361	0	-2	-3	-9	-8	-3	-9	-18	-24	-30	-24	-18	-21	-18	-22	-22	-25	-19	-19	-22	-21	-17	-21	-13	-22	-23	-16	-11	-22	-14	-17	-16	-16	-13	-18	-15	-12	-10	-15	-16	-16	-19	-15	-16	-16	-10	-13	-16	-10
2360.67	-1	-4	-5	-11	-3	-4	-9	-11	-20	-33	-28	-18	-20	-21	-22	-16	-20	-18	-15	-19	-16	-19	-23	-16	-14	-16	-17	-18	-16	-15	-14	-14	-12	-16	-13	-12	-12	-13	-11	-12	-22	-16	-11	-14	-12	-8	-15	-11	-14
2360.34	-1	-3	-7	-9	-7	-4	-8	-15	-20	-24	-27	-23	-18	-19	-19	-21	-18	-18	-19	-26	-21	-20	-17	-20	-20	-19	-13	-16	-17	-13	-14	-15	-16	-16	-17	-6	-16	-13	-9	-13	-15	-14	-6	-19	-7	-16	-10	-13	-9
2360.01	-1	-2	-6	-8	-5	-5	-10	-13	-23	-33	-29	-24	-22	-25	-20	-17	-16	-14	-17	-20	-16	-23	-18	-14	-19	-15	-15	-13	-20	-16	-17	-14	-17	-13	-13	-11	-16	-12	-16	-10	-18	-17	-21	-16	-16	-9	-16	-15	-15
2359.68	-4	-4	-5	-5	-10	-7	-8	-14	-23	-30	-30	-20	-21	-23	-19	-24	-18	-19	-17	-22	-17	-12	-23	-19	-18	-21	-19	-15	-19	-14	-16	-15	-20	-18	-14	-13	-15	-9	-10	-11	-12	-15	-23	-15	-13	-17	-13	-13	-11
2359.35	-2	-2	-7	-10	-9	-7	-12	-16	-21	-27	-35	-24	-22	-16	-18	-19	-19	-23	-28	-21	-15	-17	-21	-13	-18	-21	-18	-20	-11	-20	-14	-12	-18	-18	-15	-14	-14	-15	-13	-15	-13	-15	-15	-15	-11	-11	-8	-11	-11
2359.02	-4	-4	-5	-6	-4	-11	-11	-13	-25	-26	-31	-24	-27	-22	-19	-21	-20	-23	-16	-23	-20	-24	-17	-16	-22	-20	-18	-19	-14	-14	-14	-11	-17	-13	-6	-10	-12	-13	-14	-14	-22	-18	-15	-10	-12	-11	-13	-9	-11
2358.69	-2	-5	-8	-5	-9	-7	-6	-17	-26	-33	-28	-24	-21	-24	-18	-21	-22	-21	-24	-19	-19	-16	-18	-21	-18	-19	-19	-13	-17	-19	-15	-10	-16	-14	-18	-15	-11	-14	-15	-13	-15	-14	-18	-16	-14	-16	-16	-12	-18
2358.36	-3	-5	-11	-7	-8	-7	-13	-10	-23	-28	-33	-23	-22	-21	-23	-21	-21	-20	-17	-21	-18	-20	-19	-18	-19	-18	-23	-15	-22	-15	-17	-16	-18	-14	-11	-9	-10	-15	-14	-8	-7	-15	-14	-12	-17	-11	-13	-16	-10
2358.03	0	-6	-6	-9	-8	-7	-15	-15	-24	-32	-31	-27	-22	-21	-22	-21	-19	-19	-21	-22	-16	-17	-18	-18	-15	-19	-17	-20	-19	-14	-16	-9	-19	-13	-11	-12	-13	-7	-10	-15	-13	-13	-15	-14	-14	-8	-12	-10	-14
2357.7	-3	-5	-3	-9	-6	-7	-10	-17	-18	-35	-35	-23	-23	-26	-17	-16	-22	-14	-24	-20	-19	-17	-15	-19	-17	-20	-13	-15	-21	-19	-19	-14	-16	-17	-10	-13	-12	-17	-8	-17	-12	-17	-17	-11	-8	-7	-11	-6	-2
2357.37	-3	-1	-4	-8	-8	-5	-11	-16	-21	-38	-36	-29	-24	-21	-25	-22	-23	-20	-17	-23	-27	-16	-19	-18	-21	-19	-20	-10	-20	-19	-16	-17	-17	-14	-11	-13	-13	-15	-14	-13	-19	-15	-16	-14	-12	-4	-12	-8	-14
2357.04	-2	-5	-9	-9	-5	-10	-9	-14	-24	-30	-36	-27	-22	-26	-19	-20	-20	-23	-21	-20	-22	-22	-18	-20	-18	-16	-18	-18	-20	-19	-20	-15	-16	-23	-14	-14	-13	-14	-11	-14	-13	-16	-19	-15	-12	-17	-14	-12	-16
2356.71	-4	-4	-5	-10	-6	-7	-11	-20	-26	-28	-32	-25	-27	-23	-23	-27	-20	-21	-20	-18	-19	-20	-19	-20	-13	-17	-19	-19	-20	-22	-20	-15	-10	-10	-13	-13	-5	-12	-14	-20	-13	-15	-12	-11	-10	-10	-15	-12	-10
2356.38	-3	-3	-9	-9	-7	-10	-8	-19	-24	-34	-30	-26	-23	-26	-26	-24	-25	-20	-19	-20	-21	-23	-20	-18	-21	-20	-19	-16	-16	-19	-18	-19	-11	-15	-13	-12	-7	-14	-14	-14	-16	-20	-16	-17	-11	-9	-10	-11	-10
2356.05	1	-5	-8	-9	-10	-10	-9	-13	-22	-36	-41	-23	-24	-23	-21	-22	-19	-15	-22	-25	-20	-21	-20	-21	-24	-14	-20	-17	-19	-17	-12	-17	-15	-14	-13	-12	-15	-6	-15	-19	-21	-15	-12	-17	-16	-16	-15	-13	-6
2355.72	-2	-5	-7	-9	-6	-8	-12	-12	-25	-36	-37	-28	-25	-24	-25	-26	-22	-22	-22	-22	-18	-21	-23	-20	-23	-18	-20	-20	-13	-17	-17	-15	-22	-15	-23	-12	-10	-11	-12	-17	-21	-11	-15	-14	-13	-9	-12	-12	-5
2355.39	-6	-4	-9	-8	-9	-9	-13	-13	-26	-36	-35	-28	-23	-28	-21	-24	-23	-23	-21	-18	-15	-19	-23	-21	-19	-24	-16	-19	-16	-19	-17	-14	-16	-11	-18	-15	-14	-14	-15	-15	-9	-20	-17	-15	-16	-11	-11	-12	-8
2355.06	-6	-4	-11	-11	-12	-7	-11	-17	-29	-33	-35	-26	-21	-24	-20	-27	-23	-21	-17	-25	-20	-17	-21	-25	-17	-17	-17	-21	-20	-17	-17	-17	-11	-15	-14	-11	-11	-10	-14	-19	-19	-15	-13	-11	-14	-16	-14	-16	-10
2354.73	-2	-7	-8	-7	-8	-7	-15	-17	-29	-44	-37	-25	-25	-27	-25	-24	-21	-19	-16	-26	-22	-22	-23	-23	-22	-18	-27	-16	-19	-14	-17	-20	-17	-15	-15	-18	-9	-13	-14	-16	-17	-17	-14	-20	-13	-9	-19	-7	-10
2354.4	-4	-6	-10	-9	-5	-13	-16	-16	-28	-42	-41	-29	-30	-29	-29	-24	-27	-22	-23	-19	-24	-20	-19	-23	-17	-16	-24	-19	-13	-19	-18	-19	-22	-19	-13	-12	-12	-16	-8	-7	-16	-16	-14	-14	-19	-13	-8	-9	-11
2354.07	-5	-7	-9	-8	-12	-12	-10	-16	-34	-39	-42	-31	-29	-23	-24	-26	-22	-28	-24	-22	-20	-21	-21	-23	-22	-26	-16	-25	-20	-14	-11	-14	-12	-14	-16	-15	-12	-12	-13	-14	-14	-22	-12	-10	-9	-13	-15	-11	-7
2353.73	-2	-5	-6	-10	-10	-14	-11	-19	-33	-43	-43	-30	-28	-30	-28	-27	-25	-20	-23	-21	-20	-21	-16	-23	-18	-24	-17	-12	-21	-18	-19	-19	-17	-17	-15	-12	-19	-15	-9	-13	-19	-17	-18	-10	-12	-15	-3	-9	-12
2353.4	-1	-4	-9	-8	-8	-12	-12	-17	-25	-42	-50	-33	-27	-28	-28	-25	-19	-19	-24	-21	-23	-22	-22	-24	-19	-18	-20	-21	-14	-21	-16	-17	-16	-10	-19	-13	-9	-7	-17	-15	-12	-14	-11	-17	-15	-17	-7	-12	-6
2353.07	-5	-11	-6	-11	-9	-11	-14	-19	-31	-42	-37	-30	-29	-24	-31	-27	-27	-25	-19	-24	-27	-24	-22	-23	-19	-17	-24	-17	-16	-18	-14	-18	-20	-18	-15	-12	-14	-8	-13	-9	-15	-12	-18	-17	-13	-9	-20	-14	-15
2352.74	-2	-5	-10	-11	-9	-10	-11	-21	-30	-44	-45	-35	-29	-31	-32	-26	-23	-24	-18	-22	-27	-19	-23	-23	-22	-22	-20	-22	-20	-19	-14	-16	-18	-17	-16	-14	-13	-11	-16	-15	-10	-15	-12	-18	-9	-14	-9	-11	-7
2352.41	0	-7	-8	-8	-8	-9	-14	-14	-33	-43	-48	-35	-29	-29	-26	-26	-29	-25	-24	-23	-21	-24	-27	-27	-21	-21	-19	-18	-19	-18	-18	-20	-22	-14	-14	-13	-13	-13	-13	-13	-13	-16	-19	-10	-18	-14	-11	-10	-16
2352.08	-3	-7	-7	-8	-15	-10	-19	-21	-33	-42	-46	-28	-31	-27	-27	-25	-23	-21	-21	-23	-21	-26	-24	-22	-24	-25	-19	-20	-18	-16	-15	-21	-16	-17	-16	-12	-13	-17	-13	-12	-19	-14	-21	-12	-16	-13	-9	-10	-16
2351.75	-2	-6	-9	-8	-12	-10	-18	-19	-34	-48	-46	-34	-31	-29	-25	-29	-27	-23	-18	-24	-23	-24	-18	-21	-21	-23	-18	-18	-18	-13	-15	-20	-17	-17	-13	-16	-8	-13	-10	-17	-13	-14	-18	-14	-14	-10	-13	-18	-13
2351.42	-3	-8	-7	-8	-13	-7	-16	-22	-32	-45	-47	-37	-34	-31	-26	-30	-20	-22	-24	-18	-20	-24	-22	-22	-16	-19	-23	-18	-19	-14	-18	-17	-13	-14	-16	-13	-15	-14	-10	-8	-14	-19	-16	-14	-10	-13	-14	-11	-9
2351.09	-5	-9	-8	-10	-11	-13	-14	-22	-32	-45	-53	-35	-33	-40	-28	-29	-25	-28	-27	-29	-23	-18	-21	-23	-20	-19	-23	-22	-21	-20	-20	-15	-17	-18	-13	-17	-11	-14	-10	-19	-15	-15	-19	-17	-12	-13	-12	-13	-11
2350.76	-8	-10	-11	-12	-9	-7	-15	-23	-36	-56	-46	-31	-31	-32	-29	-24	-23	-25	-25	-25	-27	-22	-21	-26	-24	-24	-21	-15	-15	-20	-17	-19	-16	-11	-13	-14	-19	-9	-16	-12	-12	-18	-9	-17	-16	-13	-11	-9	-9
2350.43	-3	-4	-8	-12	-10	-9	-15	-25	-37	-49	-52	-36	-33	-35	-28	-30	-24	-29	-28	-21	-18	-17	-21	-17	-19	-21	-17	-20	-17	-18	-16	-19	-20	-14	-15	-9	-11	-15	-17	-12	-15	-18	-14	-9	-2	-16	-5	-19	-9
2350.1	-4	-5	-8	-10	-8	-13	-12	-24	-32	-52	-57	-33	-27	-39	-30	-33	-26	-22	-25	-25	-26	-25	-28	-23	-23	-24	-20	-20	-15	-15	-14	-11	-18	-16	-11	-18	-8	-13	-13	-14	-13	-11	-13	-10	-9	-15	-7	-9	-10
2349.77	-6	-6	-9	-13	-6	-14	-19	-25	-38	-49	-53	-36	-33	-29	-37	-27	-29	-21	-25	-24	-25	-23	-21	-23	-22	-20	-23	-28	-24	-16	-19	-17	-19	-19	-11	-8	-12	-13	-9	-15	-22	-12	-9	-17	-14	-12	-10	-12	-14
2349.44	-5	-8	-9	-10	-15	-14	-16	-27	-42	-56	-57	-42	-34	-37	-28	-26	-27	-28	-27	-24	-23	-26	-22	-25	-22	-23	-22	-21	-19	-22	-16	-14	-19	-13	-13	-15	-15	-15	-10	-14	-14	-15	-14	-12	-16	-10	-7	-12	-13
2349.11	-11	-12	-13	-13	-11	-13	-19	-26	-41	-54	-61	-37	-38	-39	-37	-28	-32	-32	-23	-27	-30	-27	-24	-25	-24	-18	-19	-22	-16	-22	-15	-18	-6	-18	-17	-17	-10	-11	-9	-15	-20	-19	-7	-10	-13	-15	-17	-6	-7
2348.78	-3	-12	-9	-10	-11	-18	-14	-26	-38	-57	-56	-42	-35	-37	-28	-35	-32	-27	-24	-31	-25	-25	-19	-22	-21	-26	-21	-20	-17	-21	-14	-16	-19	-19	-12	-13	-11	-10	-8	-13	-8	-16	-14	-11	-12	-17	-9	-12	-2
2348.45	-10	-7	-14	-15	-11	-13	-19	-32	-47	-58	-61	-41	-36	-36	-27	-35	-31	-29	-24	-27	-32	-26	-23	-27	-21	-22	-21	-20	-20	-18	-16	-13	-21	-21	-14	-14	-11	-10	-19	-12	-13	-14	-10	-20	-12	-16	-12	-12	-8
2348.12	-8	-9	-14	-12	-15	-15	-21	-25	-46	-62	-66	-39	-39	-38	-36	-32	-32	-27	-28	-24	-24	-21	-30	-21	-25	-21	-22	-19	-14	-14	-11	-16	-17	-13	-16	-15	-10	-13	-14	-9	-6	-14	-22	-10	-12	-16	-12	-12	-14
2347.79	-5	-13	-14	-11	-11	-14	-29	-33	-45	-61	-65	-44	-38	-37	-30	-30	-33	-27	-25	-27	-25	-28	-27	-25	-22	-26	-22	-19	-16	-21	-21	-18	-19	-15	-12	-10	-13	-10	-8	-14	-19	-14	-14	-14	-13	-9	-9	-13	-3
2347.46	-6	-13	-15	-21	-10	-19	-21	-31	-47	-63	-67	-39	-36	-38	-34	-36	-27	-33	-25	-25	-25	-25	-25	-21	-26	-22	-21	-24	-23	-22	-17	-14	-16	-17	-9	-17	-8	-13	-15	-16	-14	-19	-12	-14	-15	-9	-16	-14	-12
2347.13	-9	-15	-19	-15	-11	-20	-25	-37	-57	-60	-67	-45	-41	-41	-30	-33	-27	-30	-30	-28	-25	-20	-23	-21	-24	-25	-21	-14	-16	-21	-17	-20	-17	-16	-13	-7	-10	-7	-7	-10	-15	-11	-14	-14	-12	-7	-14	-14	-9
2346.8	-10	-18	-22	-17	-20	-14	-25	-38	-48	-66	-70	-44	-42	-42	-34	-31	-34	-33	-30	-29	-28	-25	-25	-25	-25	-23	-29	-22	-18	-19	-19	-17	-15	-17	-13	-12	-15	-9	-10	-14	-11	-12	-9	-10	-14	-8	-7	-10	-19
2346.47	-8	-12	-21	-22	-15	-17	-27	-34	-51	-72	-65	-39	-40	-40	-33	-35	-29	-30	-30	-29	-32	-24	-23	-23	-28	-22	-22	-26	-21	-18	-17	-18	-18	-14	-13	-13	-14	-14	-12	-14	-14	-15	-10	-8	-14	-14	-20	-11	-8
2346.14	-12	-16	-19	-20	-12	-20	-32	-36	-58	-71	-74	-45	-42	-36	-38	-33	-32	-27	-32	-32	-32	-26	-32	-24	-19	-21	-16	-18	-19	-17	-12	-17	-19	-25	-9	-14	-13	-9	-7	-19	-16	-16	-11	-18	-8	-19	-13	-14	-10
2345.81	-12	-16	-24	-22	-17	-18	-27	-39	-61	-70	-69	-48	-43	-40	-37	-35	-34	-33	-27	-30	-26	-38	-28	-18	-28	-24	-16	-25	-23	-18	-17	-21	-12	-17	-10	-16	-8	-16	-10	-13	-21	-11	-11	-11	-12	-10	-9	-12	-12
2345.48	-14	-20	-22	-22	-20	-24	-36	-37	-63	-72	-71	-47	-45	-38	-38	-35	-33	-35	-29	-34	-31	-30	-26	-33	-26	-23	-23	-22	-25	-17	-18	-16	-20	-16	-13	-12	-14	-10	-13	-14	-16	-14	-17	-13	-11	-10	-9	-9	-6
2345.15	-17	-20	-23	-23	-19	-25	-32	-42	-65	-73	-73	-49	-42	-42	-42	-35	-35	-34	-31	-31	-30	-26	-25	-25	-26	-20	-24	-25	-18	-20	-17	-13	-17	-15	-17	-11	-16	-8	-12	-13	-13	-16	-15	-10	-13	-10	-13	-14	-8
2344.82	-14	-22	-28	-25	-18	-24	-32	-46	-71	-80	-78	-53	-42	-42	-41	-34	-35	-36	-32	-32	-31	-31	-28	-27	-30	-22	-25	-19	-22	-15	-11	-18	-18	-21	-16	-12	-15	-15	-15	-10	-14	-13	-15	-16	-10	-8	-9	-6	-7
2344.49	-16	-23	-30	-30	-23	-24	-35	-51	-64	-78	-83	-53	-50	-44	-40	-41	-38	-32	-36	-28	-34	-26	-27	-28	-23	-25	-24	-24	-22	-21	-18	-15	-12	-17	-12	-16	-12	-8	-8	-17	-8	-17	-13	-17	-13	-4	-4	-5	-3
2344.16	-14	-23	-33	-28	-17	-25	-38	-47	-81	-89	-89	-51	-50	-46	-39	-37	-41	-29	-32	-30	-27	-30	-32	-27	-25	-25	-23	-16	-20	-21	-22	-15	-15	-17	-12	-11	-7	-15	-10	-9	-16	-12	-7	-17	-13	-9	-13	-11	-5
2343.83	-16	-22	-37	-27	-23	-26	-38	-49	-75	-94	-85	-51	-51	-44	-32	-35	-39	-35	-32	-29	-35	-29	-32	-28	-24	-26	-21	-24	-27	-19	-19	-19	-18	-17	-16	-13	-15	-8	-13	-10	-17	-16	-8	-17	-14	-16	-12	-4	-13
2343.5	-18	-25	-39	-35	-28	-28	-41	-47	-74	-89	-83	-49	-52	-47	-47	-40	-36	-36	-31	-30	-35	-30	-28	-32	-28	-22	-24	-24	-23	-20	-16	-16	-13	-23	-17	-14	-12	-8	-15	-11	-9	-11	-13	-11	-17	-9	-9	-16	-6
2343.17	-18	-29	-39	-34	-23	-30	-43	-55	-72	-96	-80	-57	-52	-59	-45	-38	-41	-39	-36	-41	-30	-29	-23	-22	-27	-25	-24	-30	-17	-18	-19	-15	-14	-11	-13	-11	-17	-8	-12	-14	-12	-13	-5	-10	-16	-11	-12	-10	-18
2342.84	-20	-33	-37	-35	-24	-34	-45	-47	-74	-95	-87	-54	-51	-53	-41	-36	-39	-39	-34	-31	-32	-33	-30	-32	-32	-24	-30	-26	-20	-21	-13	-16	-19	-11	-17	-11	-19	-10	-13	-8	-17	-13	-15	-12	-17	-7	-15	-6	-10
2342.51	-22	-41	-41	-43	-27	-31	-46	-53	-85	-95	-90	-60	-58	-53	-49	-40	-44	-33	-35	-35	-28	-27	-31	-27	-24	-26	-23	-22	-20	-18	-19	-18	-14	-14	-13	-13	-7	-11	-12	-14	-10	-16	-16	-16	-11	-15	-5	-13	-17
2342.18	-21	-38	-42	-43	-34	-33	-48	-62	-82	-104	-95	-64	-59	-54	-43	-43	-39	-41	-32	-37	-31	-35	-30	-29	-30	-24	-22	-23	-22	-20	-22	-22	-15	-18	-18	-16	-8	-12	-9	-9	-8	-9	-13	-7	-13	-16	-15	-4	-12
2341.85	-28	-42	-55	-47	-35	-35	-52	-61	-88	-106	-100	-60	-56	-57	-50	-51	-39	-34	-37	-34	-32	-31	-27	-28	-31	-26	-25	-23	-23	-21	-21	-17	-13	-18	-12	-18	-7	-10	-14	-16	-11	-13	-7	-17	-8	-12	-4	-7	-6
2341.52	-27	-47	-55	-50	-32	-41	-54	-69	-90	-111	-96	-63	-58	-59	-45	-41	-47	-34	-37	-35	-40	-34	-34	-37	-24	-31	-22	-24	-28	-17	-21	-19	-14	-14	-17	-16	-9	-16	-11	-13	-13	-9	-10	-11	-11	-15	-9	-14	-8
2341.18	-25	-43	-53	-53	-39	-39	-56	-67	-90	-113	-97	-61	-62	-58	-44	-45	-45	-41	-38	-40	-32	-32	-30	-29	-31	-19	-27	-24	-23	-16	-19	-18	-12	-15	-18	-9	-7	-4	-13	-9	-11	-20	-12	-11	-9	-7	-8	-17	-14
2340.85	-23	-47	-60	-55	-35	-45	-60	-66	-104	-121	-111	-66	-59	-59	-51	-50	-46	-43	-34	-41	-31	-30	-35	-30	-31	-23	-24	-32	-20	-19	-15	-13	-17	-20	-10	-7	-12	-12	-12	-11	-14	-11	-15	-12	-10	-3	-11	-9	-14
2340.52	-28	-52	-59	-62	-43	-41	-61	-75	-109	-121	-108	-75	-62	-57	-51	-53	-45	-41	-34	-37	-36	-38	-25	-28	-32	-25	-26	-27	-29	-17	-18	-11	-18	-18	-15	-15	-3	-8	-5	-14	-19	-14	-12	-11	-12	-13	-6	-12	-11
2340.19	-31	-50	-70	-64	-42	-45	-65	-75	-99	-122	-112	-71	-70	-61	-47	-45	-49	-38	-42	-33	-36	-29	-33	-39	-34	-28	-24	-21	-24	-17	-22	-14	-17	-14	-12	-17	-14	-9	-4	-11	-15	-14	-12	-14	-11	-10	-10	-8	-12
2339.86	-33	-54	-72	-63	-47	-46	-66	-80	-109	-122	-115	-71	-74	-60	-54	-47	-41	-37	-42	-38	-39	-35	-37	-32	-26	-27	-23	-21	-24	-16	-18	-19	-23	-12	-9	-17	-12	-13	-5	-7	-16	-17	-11	-11	-5	-13	-8	-6	-8
2339.53	-37	-53	-71	-73	-50	-49	-67	-88	-124	-134	-117	-76	-73	-68	-54	-53	-50	-45	-40	-37	-37	-38	-33	-30	-35	-30	-28	-26	-25	-19	-12	-17	-18	-15	-8	-14	-17	-3	-5	-8	-13	-12	-18	-14	-8	-13	-11	-7	-4
2339.2	-35	-54	-76	-79	-53	-45	-74	-88	-113	-133	-121	-73	-70	-66	-52	-62	-42	-47	-40	-40	-39	-31	-29	-33	-27	-29	-26	-19	-27	-19	-13	-21	-23	-17	-9	-2	-5	-10	-11	-11	-7	-14	-12	-9	-7	-7	0	-3	-7
2338.87	-36	-59	-80	-80	-58	-55	-70	-88	-121	-138	-127	-75	-77	-61	-59	-56	-51	-43	-36	-37	-39	-34	-34	-23	-32	-27	-28	-20	-15	-23	-18	-16	-20	-13	-14	-11	-9	-12	-12	-8	-17	-5	-18	-14	-9	-11	-5	-10	-6
2338.54	-39	-61	-83	-85	-61	-56	-71	-92	-125	-153	-127	-80	-70	-67	-55	-58	-43	-44	-47	-42	-36	-31	-41	-31	-35	-28	-26	-25	-25	-14	-16	-17	-17	-14	-11	-11	-12	-10	-15	-15	-16	-19	-10	-7	-13	-9	-9	-8	-4
2338.21	-36	-67	-91	-88	-65	-58	-82	-112	-137	-155	-136	-86	-77	-74	-65	-53	-55	-54	-44	-43	-34	-34	-30	-32	-31	-31	-27	-23	-21	-23	-23	-23	-20	-12	-13	-14	-13	-6	-15	-14	-18	-14	-14	-16	-11	-13	-13	-12	-4
2337.88	-39	-65	-99	-92	-68	-60	-85	-105	-137	-158	-130	-88	-80	-67	-55	-56	-52	-47	-43	-44	-40	-38	-30	-32	-31	-32	-18	-23	-14	-21	-18	-21	-14	-16	-10	-11	-11	-15	-9	-11	-15	-15	-10	-6	-11	-9	-11	2	-5
2337.55	-41	-72	-98	-99	-68	-59	-94	-112	-136	-167	-137	-86	-87	-59	-67	-56	-53	-52	-46	-41	-40	-36	-29	-39	-34	-23	-27	-22	-32	-20	-11	-23	-24	-12	-18	-13	-12	-7	-18	-10	-19	-19	-7	-14	-5	-8	-13	-9	-6
2337.22	-41	-69	-103	-101	-82	-65	-95	-123	-145	-173	-140	-95	-91	-79	-72	-59	-59	-53	-48	-49	-39	-34	-32	-29	-33	-29	-36	-25	-20	-26	-19	-18	-17	-9	-13	-11	-17	-6	-10	-12	-14	-14	-6	-15	-9	-13	-11	-1	-3
2336.89	-42	-73	-100	-108	-83	-70	-97	-128	-154	-168	-156	-99	-97	-82	-71	-67	-58	-48	-50	-43	-49	-38	-35	-41	-35	-33	-28	-25	-27	-22	-16	-11	-9	-14	-15	-12	-9	-7	-5	-11	-12	-17	-10	-8	-11	-7	-8	0	-7
2336.56	-45	-77	-107	-115	-90	-72	-104	-127	-164	-189	-144	-108	-97	-86	-67	-66	-62	-56	-46	-45	-49	-38	-32	-33	-29	-31	-25	-33	-17	-23	-18	-21	-19	-13	-12	-15	-9	-9	-12	-14	-13	-14	-3	-12	-9	-8	-14	-7	-7
2336.23	-48	-78	-110	-117	-81	-76	-99	-129	-167	-198	-159	-103	-95	-82	-82	-64	-60	-61	-54	-39	-46	-42	-33	-36	-33	-38	-35	-22	-27	-19	-17	-16	-13	-12	-10	-6	-9	-11	-6	-10	-12	-11	-17	-13	-2	-14	-10	-2	-8
2335.9	-46	-79	-112	-129	-99	-79	-107	-132	-173	-194	-157	-108	-103	-95	-75	-65	-69	-58	-51	-47	-43	-33	-43	-39	-33	-26	-31	-27	-20	-16	-22	-14	-14	-14	-12	-12	-15	-6	-10	-10	-17	-21	-12	-5	-9	-4	-12	-5	-9
2335.57	-45	-74	-126	-128	-97	-81	-112	-146	-182	-216	-173	-107	-113	-94	-78	-80	-64	-58	-55	-54	-45	-34	-31	-40	-28	-27	-34	-24	-20	-19	-15	-19	-12	-16	-11	-4	-14	-6	-11	-5	-20	-9	-14	-9	-7	-13	-15	-4	-5
2335.24	-47	-85	-122	-140	-102	-87	-125	-149	-185	-224	-178	-128	-114	-95	-89	-74	-54	-61	-56	-55	-45	-46	-35	-34	-36	-27	-30	-28	-25	-19	-16	-13	-20	-13	-9	-18	-11	-7	0	-4	-7	-12	-2	-8	2	0	-5	-4	-5
2334.91	-50	-83	-120	-148	-112	-92	-120	-154	-192	-221	-189	-122	-124	-106	-87	-67	-69	-53	-48	-47	-52	-39	-36	-39	-31	-29	-30	-32	-26	-22	-13	-17	-16	-12	-13	-7	-6	-4	-6	-15	-16	-15	-8	-1	-10	-14	-10	-8	-5
2334.58	-50	-86	-132	-151	-113	-86	-132	-168	-205	-234	-188	-121	-122	-114	-94	-85	-81	-64	-58	-52	-42	-43	-34	-34	-32	-29	-31	-16	-23	-14	-17	-15	-16	-14	-15	-3	-2	-5	-1	3	-6	-16	-9	-2	-7	-11	-6	-3	-4
2334.25	-48	-88	-134	-162	-116	-110	-128	-170	-203	-246	-196	-138	-131	-116	-91	-84	-72	-68	-55	-60	-43	-53	-33	-43	-36	-41	-30	-26	-18	-18	-20	-26	-15	-16	-6	-10	-7	-2	-6	-10	-11	-14	-13	-15	-4	-13	-4	-3	-5
2333.92	-44	-91	-136	-157	-127	-101	-135	-190	-213	-246	-210	-136	-139	-110	-103	-91	-73	-75	-63	-54	-45	-40	-32	-43	-35	-34	-30	-15	-33	-23	-13	-17	-15	-15	-13	-9	-6	-4	-4	-9	-9	-12	0	-2	-13	-5	-4	1	-7
2333.59	-52	-94	-141	-163	-127	-111	-146	-182	-239	-263	-218	-151	-151	-121	-108	-86	-78	-72	-63	-47	-47	-43	-41	-35	-33	-32	-32	-24	-21	-12	-9	-21	-22	-15	-8	-4	-10	-4	-10	-2	-9	-14	-7	-9	-4	-7	-4	-4	-8
2333.26	-49	-87	-148	-157	-128	-110	-145	-202	-238	-278	-222	-157	-144	-137	-106	-87	-86	-78	-74	-65	-51	-43	-38	-30	-39	-19	-37	-29	-17	-19	-14	-13	-11	-14	-9	-9	-5	-4	-5	-5	-13	-2	-8	-6	-1	-1	-2	-8	-5
2332.93	-51	-90	-150	-164	-143	-118	-159	-208	-251	-291	-229	-156	-151	-125	-115	-93	-89	-74	-80	-63	-50	-52	-36	-36	-31	-27	-25	-27	-21	-21	-12	-9	-16	-8	-9	-12	-1	-7	-6	-14	-9	-11	-7	-9	-8	-5	1	-5	-7
2332.6	-50	-90	-145	-174	-144	-125	-158	-212	-276	-311	-241	-172	-165	-145	-117	-98	-94	-81	-70	-60	-52	-51	-44	-41	-35	-27	-30	-26	-27	-15	-14	-16	-20	-14	-11	0	-8	-2	-4	-10	-7	-12	-8	-14	-1	-5	-3	-3	-7
2332.27	-54	-87	-148	-172	-159	-128	-155	-222	-277	-315	-254	-168	-160	-137	-121	-105	-98	-86	-76	-65	-53	-47	-48	-29	-39	-30	-31	-26	-19	-17	-17	-8	-11	-7	-10	-12	1	2	-6	-6	-21	1	-8	-13	-2	-2	-7	1	-5
2331.94	-55	-100	-142	-193	-164	-128	-170	-231	-288	-309	-256	-174	-169	-154	-136	-116	-98	-91	-66	-56	-52	-56	-39	-34	-38	-36	-35	-23	-15	-15	-23	-25	-15	-11	-11	-7	-6	-7	-7	-8	-15	-12	-3	-16	-2	0	-6	-3	-6
2331.61	-48	-98	-146	-190	-173	-136	-170	-241	-303	-328	-271	-188	-174	-160	-146	-117	-101	-98	-85	-69	-58	-48	-46	-42	-40	-33	-31	-26	-20	-14	-9	-11	-7	-3	-2	-8	-5	-3	0	-4	-14	-9	-8	-8	0	-6	-8	-14	0
2331.28	-55	-94	-150	-202	-165	-145	-179	-240	-300	-346	-278	-200	-192	-164	-152	-121	-111	-97	-81	-70	-58	-47	-41	-32	-26	-29	-20	-20	-13	-15	-16	-15	-8	-10	-9	-5	-5	-6	-3	-8	-8	-4	-1	0	-3	-2	-5	-5	-9
2330.95	-51	-98	-148	-190	-174	-147	-173	-251	-313	-356	-305	-204	-211	-176	-157	-124	-108	-99	-86	-75	-59	-56	-48	-36	-37	-30	-36	-23	-16	-13	-13	-16	-17	-4	-12	-2	-3	-4	0	-2	-9	-11	-8	-3	0	0	5	5	0
2330.62	-46	-92	-148	-194	-184	-153	-179	-262	-311	-363	-303	-223	-218	-188	-154	-141	-119	-104	-93	-71	-69	-53	-43	-43	-36	-25	-24	-25	-19	-14	-16	-15	-13	-12	-11	-8	-10	-10	0	-1	-9	-7	-8	-7	-3	-5	0	1	0
2330.29	-48	-90	-156	-198	-191	-162	-199	-277	-334	-383	-313	-230	-230	-198	-177	-152	-129	-112	-98	-78	-64	-53	-41	-45	-32	-32	-35	-28	-16	-14	-16	-16	-15	-9	-3	-1	-7	-2	0	-8	-6	-9	-5	-7	-3	-5	5	-5	-5
2329.96	-44	-87	-147	-203	-202	-176	-189	-280	-335	-390	-324	-241	-232	-216	-187	-162	-146	-122	-94	-83	-63	-54	-56	-36	-39	-38	-17	-18	-13	-18	-9	-9	-13	-9	0	-1	3	1	-2	-2	-10	-5	-6	-3	2	2	-7	-7	-2
2329.63	-41	-95	-146	-206	-196	-166	-194	-274	-353	-401	-332	-254	-263	-225	-189	-162	-155	-115	-101	-94	-69	-60	-49	-47	-33	-22	-29	-22	-22	-6	-10	-10	-17	-11	-6	-3	2	-4	3	-9	-5	-15	-1	-6	1	-1	-5	3	2
2329.3	-45	-79	-151	-200	-199	-174	-196	-281	-348	-406	-344	-260	-260	-232	-203	-172	-153	-141	-116	-108	-72	-60	-52	-35	-37	-29	-23	-18	-11	-6	-16	-13	-6	-3	3	-4	1	1	0	0	-4	-1	-5	6	2	1	-7	1	0
2328.97	-42	-84	-148	-221	-217	-170	-204	-291	-364	-382	-362	-270	-275	-250	-213	-183	-169	-132	-121	-100	-89	-71	-56	-30	-37	-33	-22	-12	-7	-13	0	-6	-4	-5	2	-7	-5	0	5	-3	0	-4	1	-9	-1	5	-4	-4	-3
2328.64	-38	-76	-146	-213	-222	-183	-206	-285	-364	-417	-368	-290	-309	-261	-230	-198	-172	-148	-137	-114	-86	-77	-54	-47	-28	-24	-22	-10	-1	-6	-5	-2	-14	-8	-4	-7	2	5	1	3	-1	-8	-4	0	0	0	-1	2	4
2328.3	-35	-83	-154	-215	-222	-182	-198	-286	-352	-427	-358	-297	-306	-268	-236	-223	-191	-173	-147	-117	-90	-72	-59	-42	-37	-13	-27	-21	-1	4	16	1	-4	0	-7	3	9	5	5	14	-7	1	-4	3	3	4	-1	1	5
2327.97	-41	-81	-138	-209	-221	-184	-205	-282	-362	-412	-380	-306	-321	-275	-260	-220	-203	-172	-143	-125	-91	-75	-62	-39	-48	-22	-20	-8	-12	-5	-7	1	0	1	-2	7	-1	9	7	0	-4	-6	-3	-4	1	-4	5	7	4
2327.64	-30	-75	-137	-216	-228	-191	-205	-294	-360	-419	-384	-325	-331	-310	-258	-242	-208	-194	-165	-129	-117	-88	-60	-53	-42	-32	-19	-11	-7	-2	-2	0	-3	9	-6	4	2	6	2	2	-5	-5	-1	2	3	-3	3	-7	-5
2327.31	-28	-68	-153	-220	-242	-195	-210	-301	-361	-442	-402	-334	-352	-310	-298	-268	-225	-195	-177	-140	-116	-89	-67	-52	-33	-34	-17	-13	-7	11	2	3	6	15	3	7	14	5	7	6	-4	5	7	2	3	8	-5	1	6
2326.98	-27	-68	-134	-221	-238	-204	-203	-286	-359	-434	-392	-329	-363	-342	-312	-277	-256	-208	-182	-143	-127	-102	-64	-51	-38	-28	-19	-3	4	2	-1	10	6	11	15	6	9	7	4	3	3	0	6	7	3	10	3	2	-5
2326.65	-27	-61	-135	-219	-242	-207	-200	-290	-352	-424	-381	-329	-358	-336	-311	-287	-262	-227	-206	-161	-125	-106	-73	-47	-40	-20	-6	4	-4	8	2	11	6	14	14	10	9	15	7	15	0	-6	11	4	12	-3	6	-4	-2
2326.32	-21	-68	-130	-209	-243	-210	-208	-278	-356	-406	-387	-343	-373	-359	-328	-295	-270	-238	-216	-189	-149	-102	-81	-68	-40	-22	-5	-7	2	2	15	5	0	14	14	12	19	10	9	-2	0	-6	8	2	9	-2	8	3	1
2325.99	-22	-64	-120	-215	-249	-196	-201	-277	-342	-404	-384	-365	-373	-368	-358	-321	-283	-250	-231	-188	-144	-118	-85	-62	-30	-26	-13	-6	6	5	6	19	6	10	20	14	5	16	8	8	-2	3	7	8	8	6	13	-1	6
2325.66	-24	-53	-122	-199	-236	-202	-200	-278	-347	-403	-387	-358	-388	-385	-367	-354	-317	-270	-237	-202	-175	-132	-93	-60	-54	-34	-10	-8	15	14	10	17	10	10	26	12	12	16	18	8	8	1	11	6	9	11	10	11	6
2325.33	-22	-51	-125	-209	-247	-217	-197	-259	-331	-382	-391	-355	-416	-407	-376	-347	-327	-297	-263	-208	-176	-140	-105	-73	-37	-27	-20	5	8	15	7	13	13	18	12	14	17	20	12	14	3	4	11	17	16	7	1	8	13
2325	-18	-56	-108	-204	-248	-213	-208	-255	-317	-377	-356	-345	-403	-395	-389	-393	-349	-303	-292	-249	-187	-156	-115	-93	-54	-35	-16	0	11	15	26	7	26	24	20	11	26	23	17	11	8	1	12	8	3	17	8	7	15
2324.67	-16	-42	-111	-202	-259	-221	-189	-265	-313	-360	-369	-342	-402	-400	-406	-386	-361	-341	-301	-260	-218	-171	-122	-88	-49	-26	-21	4	25	32	29	26	25	28	20	17	19	18	22	12	11	6	10	13	10	15	12	10	6
2324.34	-16	-39	-107	-200	-258	-229	-213	-270	-323	-349	-355	-355	-394	-414	-420	-432	-391	-351	-325	-283	-236	-190	-136	-100	-61	-44	-22	7	32	27	28	31	24	22	24	27	32	23	24	15	12	6	15	20	15	11	17	9	14
2324.01	-10	-41	-105	-190	-273	-221	-201	-265	-307	-328	-335	-328	-390	-413	-422	-435	-396	-382	-346	-295	-248	-203	-142	-106	-78	-33	-5	10	30	24	40	39	28	47	27	27	36	35	19	18	12	12	20	12	11	17	11	17	16
2323.68	-7	-37	-94	-185	-247	-246	-200	-252	-310	-332	-327	-320	-378	-410	-432	-456	-437	-405	-364	-323	-267	-229	-164	-128	-90	-47	-15	10	25	24	33	29	35	51	44	35	31	21	31	22	19	21	23	22	26	17	17	15	14
2323.35	-12	-30	-89	-189	-267	-245	-200	-255	-300	-333	-329	-311	-376	-402	-436	-468	-456	-423	-400	-351	-286	-241	-204	-132	-101	-48	-14	-2	30	34	47	49	46	38	39	40	39	39	22	23	27	18	11	18	22	18	21	22	16
2323.02	-12	-32	-88	-180	-273	-251	-207	-243	-307	-312	-315	-291	-360	-403	-461	-467	-470	-444	-424	-370	-314	-260	-205	-159	-105	-64	-28	19	19	45	37	48	35	52	42	47	36	35	29	24	13	23	22	22	25	21	17	12	19
2322.69	-2	-26	-78	-180	-264	-266	-213	-239	-302	-304	-289	-282	-351	-374	-433	-470	-477	-468	-439	-397	-328	-281	-228	-185	-116	-71	-28	7	42	62	39	69	44	48	51	46	36	47	40	27	24	25	33	20	35	22	32	17	10
2322.36	-5	-25	-77	-177	-260	-258	-215	-250	-295	-293	-292	-281	-333	-389	-416	-465	-493	-499	-480	-415	-362	-294	-258	-194	-151	-87	-40	0	38	51	51	64	49	49	62	58	50	53	43	39	23	34	36	26	23	32	25	23	20
2322.03	-6	-29	-69	-182	-258	-271	-220	-241	-285	-278	-276	-261	-333	-372	-413	-480	-518	-506	-508	-453	-389	-334	-275	-218	-154	-106	-52	-4	39	66	72	66	55	53	61	59	60	40	51	31	37	20	38	33	29	31	32	26	23
2321.7	-4	-17	-70	-173	-271	-269	-221	-251	-296	-272	-257	-250	-314	-361	-413	-487	-495	-535	-541	-474	-422	-352	-288	-243	-174	-123	-59	-11	35	43	63	73	62	72	59	59	62	44	51	32	30	35	38	31	33	30	32	29	31
2321.37	-3	-18	-63	-170	-260	-280	-222	-242	-284	-272	-245	-230	-305	-338	-414	-462	-522	-555	-551	-520	-447	-381	-321	-272	-201	-143	-75	-25	30	58	67	80	71	80	77	93	66	57	58	44	41	33	41	36	35	37	36	24	31
2321.04	8	-17	-61	-154	-267	-282	-221	-245	-294	-261	-230	-222	-288	-336	-379	-459	-507	-566	-591	-551	-502	-411	-357	-270	-219	-160	-68	-32	28	63	89	80	81	89	90	75	63	64	57	45	41	32	40	40	33	35	51	42	35
2320.71	-5	-14	-59	-153	-261	-292	-233	-249	-283	-259	-239	-217	-265	-307	-370	-430	-520	-542	-591	-578	-507	-447	-378	-318	-260	-184	-103	-31	21	62	88	94	97	87	99	76	73	75	65	46	42	41	45	36	47	32	38	32	34
2320.38	-5	-15	-56	-141	-264	-297	-250	-244	-291	-255	-217	-214	-250	-300	-369	-414	-480	-547	-610	-585	-540	-473	-401	-331	-272	-207	-116	-69	6	49	87	100	94	98	96	95	93	76	67	53	54	42	48	47	47	42	38	38	43
2320.05	1	-6	-51	-135	-268	-291	-240	-236	-281	-247	-214	-196	-240	-285	-319	-397	-460	-550	-609	-625	-576	-512	-441	-376	-296	-232	-155	-74	-7	58	92	101	119	118	105	104	95	84	73	61	46	47	58	52	55	36	42	31	45
2319.72	3	-9	-41	-147	-263	-300	-255	-260	-277	-237	-201	-189	-220	-284	-308	-360	-440	-551	-634	-649	-613	-519	-482	-401	-317	-252	-183	-110	-23	48	94	118	115	128	106	114	110	102	76	57	52	50	63	48	42	47	51	51	40
2319.39	1	-6	-43	-121	-264	-320	-256	-249	-280	-246	-197	-185	-225	-257	-275	-343	-425	-548	-636	-670	-631	-559	-492	-430	-335	-284	-215	-120	-37	28	86	118	121	136	145	117	97	97	82	66	40	64	65	55	53	38	42	50	47
2319.06	5	4	-36	-131	-266	-329	-265	-248	-276	-238	-194	-165	-201	-242	-262	-322	-407	-522	-635	-687	-672	-589	-547	-491	-396	-323	-243	-158	-54	23	72	124	136	147	139	131	124	112	98	68	63	74	62	57	55	53	60	48	37
2318.73	-1	0	-37	-123	-256	-338	-267	-258	-274	-248	-187	-170	-200	-232	-250	-315	-382	-481	-614	-673	-671	-652	-587	-526	-415	-343	-266	-188	-91	7	71	114	133	155	158	144	131	127	92	94	67	83	67	66	67	67	57	52	58
2318.4	5	0	-25	-112	-255	-324	-272	-247	-279	-239	-167	-160	-176	-214	-252	-281	-357	-453	-566	-661	-673	-695	-630	-556	-469	-393	-300	-215	-117	-30	80	105	150	162	173	148	145	135	112	98	77	72	71	69	78	64	57	64	49
2318.07	2	-3	-25	-106	-259	-343	-287	-258	-285	-237	-181	-161	-177	-204	-231	-284	-351	-418	-550	-640	-732	-731	-686	-595	-515	-419	-333	-236	-158	-59	29	101	149	191	193	178	173	130	113	77	76	76	66	68	72	63	46	59	55
2317.74	4	2	-30	-108	-246	-337	-286	-247	-282	-235	-172	-161	-173	-192	-208	-264	-324	-421	-540	-670	-743	-754	-722	-639	-555	-441	-353	-282	-170	-78	25	94	160	192	196	186	176	148	133	104	92	85	83	71	67	59	65	53	52
2317.41	2	2	-29	-101	-245	-333	-308	-257	-287	-232	-164	-139	-167	-176	-208	-247	-294	-381	-505	-629	-720	-758	-772	-690	-595	-476	-414	-319	-230	-101	2	73	139	200	219	209	201	162	143	114	90	89	83	77	81	71	64	66	63
2317.08	-2	1	-18	-89	-237	-349	-322	-262	-292	-244	-170	-141	-161	-185	-197	-217	-278	-361	-467	-609	-712	-789	-804	-749	-643	-548	-429	-333	-246	-153	-43	54	138	219	231	225	211	186	170	154	100	96	92	92	74	78	62	65	71
2316.75	1	-2	-16	-91	-226	-355	-323	-263	-308	-229	-151	-135	-147	-168	-186	-221	-267	-329	-439	-579	-708	-785	-829	-782	-693	-590	-457	-380	-279	-177	-78	22	132	229	247	246	240	210	180	127	120	117	102	75	88	83	66	70	69
2316.42	-1	-3	-21	-94	-240	-378	-344	-277	-299	-250	-148	-129	-139	-160	-170	-198	-252	-314	-401	-522	-647	-770	-850	-817	-760	-635	-514	-425	-305	-203	-110	-2	111	217	263	265	255	237	194	148	131	117	98	98	90	83	73	74	65
2316.09	1	-1	-19	-80	-242	-360	-335	-283	-306	-251	-149	-128	-143	-162	-173	-185	-230	-286	-378	-508	-637	-762	-862	-879	-807	-690	-561	-449	-337	-266	-149	-34	84	183	279	290	285	253	220	171	152	130	124	111	89	64	78	82	70
2315.75	0	-6	-16	-76	-234	-360	-344	-281	-292	-248	-154	-131	-134	-142	-157	-163	-203	-267	-352	-454	-572	-741	-871	-912	-892	-758	-616	-502	-398	-269	-178	-82	44	185	268	310	308	273	229	199	164	137	127	120	99	93	83	78	80
2315.42	0	5	-14	-75	-228	-360	-359	-280	-309	-250	-143	-116	-129	-145	-152	-168	-196	-247	-319	-418	-545	-718	-847	-921	-942	-809	-666	-548	-430	-314	-230	-126	-6	168	285	332	330	290	259	193	169	162	142	112	120	89	91	76	72
2315.09	0	1	-12	-67	-228	-370	-364	-294	-291	-251	-145	-119	-126	-136	-149	-160	-180	-219	-288	-392	-507	-665	-833	-945	-962	-854	-742	-596	-466	-372	-271	-174	-40	99	255	336	356	321	288	226	187	180	150	131	104	83	94	90	85
2314.76	-5	5	-14	-73	-208	-368	-389	-309	-298	-257	-159	-120	-129	-137	-147	-153	-177	-213	-273	-369	-472	-638	-812	-948	-1008	-952	-820	-652	-522	-393	-309	-220	-95	64	238	330	370	371	290	278	223	189	165	145	115	99	96	84	84
2314.43	-3	-2	-8	-70	-210	-365	-378	-320	-301	-249	-147	-119	-121	-120	-135	-146	-161	-197	-253	-334	-438	-586	-775	-932	-1037	-1008	-877	-721	-564	-438	-342	-253	-117	50	184	319	374	391	365	278	255	223	194	170	122	113	100	83	87
2314.1	-4	2	-10	-57	-209	-384	-372	-300	-301	-252	-148	-119	-112	-126	-136	-128	-148	-173	-238	-291	-384	-531	-696	-886	-1050	-1051	-952	-813	-606	-502	-390	-307	-185	-6	156	303	390	425	382	325	286	243	203	171	141	117	110	94	88
2313.77	-6	-4	-12	-51	-194	-358	-395	-308	-302	-256	-152	-119	-119	-115	-123	-123	-150	-180	-210	-265	-355	-487	-686	-872	-1022	-1093	-1023	-882	-675	-536	-422	-337	-230	-65	120	281	381	431	418	372	326	255	215	193	168	126	110	88	96
2313.44	-4	-2	-11	-62	-191	-367	-390	-305	-298	-259	-151	-108	-117	-110	-114	-126	-140	-162	-199	-245	-331	-448	-600	-804	-1012	-1125	-1076	-959	-758	-591	-469	-403	-288	-123	56	247	385	473	440	390	363	306	253	218	175	147	132	99	105
2313.11	-8	-7	-10	-43	-194	-360	-402	-313	-294	-278	-156	-111	-106	-104	-117	-123	-127	-162	-194	-233	-306	-392	-556	-765	-993	-1144	-1131	-1032	-856	-640	-523	-415	-317	-175	-9	180	361	463	487	453	375	332	286	224	192	146	134	111	94
2312.78	-4	-5	-10	-49	-173	-348	-389	-319	-303	-266	-155	-108	-102	-107	-108	-118	-133	-135	-175	-213	-269	-365	-496	-716	-939	-1141	-1189	-1105	-913	-720	-579	-469	-373	-230	-64	131	312	450	528	473	430	374	319	258	207	178	140	128	99
2312.45	-7	-7	-9	-45	-168	-347	-396	-330	-314	-257	-157	-109	-109	-92	-109	-104	-115	-138	-161	-199	-250	-315	-442	-624	-890	-1113	-1200	-1173	-1019	-808	-650	-533	-416	-278	-137	65	280	446	534	537	477	424	377	291	241	195	166	123	116
2312.12	-7	-5	-6	-48	-172	-340	-391	-314	-300	-259	-155	-110	-99	-100	-99	-111	-112	-132	-151	-172	-231	-281	-395	-573	-829	-1075	-1215	-1233	-1093	-883	-715	-601	-440	-341	-191	-1	202	411	520	557	526	473	395	326	274	224	162	129	107
2311.79	-7	-3	-21	-39	-154	-340	-411	-340	-301	-275	-154	-112	-102	-92	-100	-100	-106	-126	-147	-174	-209	-271	-368	-527	-750	-1036	-1220	-1287	-1170	-971	-791	-639	-499	-368	-251	-59	157	358	515	595	562	527	442	386	296	233	207	172	113
2311.46	-4	-5	-12	-42	-154	-345	-423	-328	-301	-256	-150	-103	-91	-95	-103	-100	-96	-120	-139	-168	-198	-248	-337	-476	-691	-955	-1195	-1327	-1260	-1079	-881	-707	-550	-425	-296	-133	85	315	511	575	602	595	521	437	334	270	226	167	136
2311.13	-8	-2	-5	-35	-147	-313	-393	-339	-299	-279	-157	-109	-104	-87	-99	-92	-98	-112	-123	-160	-187	-228	-300	-430	-605	-891	-1164	-1325	-1339	-1169	-983	-774	-604	-472	-353	-191	-11	240	444	569	632	670	572	481	382	297	243	183	149
2310.8	-5	-8	-6	-34	-131	-297	-402	-328	-312	-269	-159	-102	-101	-88	-94	-88	-93	-106	-122	-137	-181	-204	-265	-366	-545	-801	-1089	-1338	-1357	-1297	-1114	-874	-669	-514	-395	-257	-74	153	407	584	682	711	646	525	433	343	264	226	168
2310.47	-6	-5	-5	-31	-133	-315	-383	-352	-299	-270	-161	-111	-101	-84	-79	-88	-84	-99	-113	-139	-174	-195	-246	-334	-493	-709	-1030	-1308	-1402	-1390	-1217	-967	-745	-558	-450	-326	-160	76	343	553	688	772	728	604	481	386	313	265	179
2310.14	-10	-8	-9	-25	-124	-290	-383	-330	-294	-259	-156	-104	-101	-86	-87	-87	-73	-94	-107	-129	-150	-177	-211	-292	-436	-631	-940	-1248	-1417	-1425	-1306	-1106	-822	-612	-509	-373	-210	-2	249	473	688	803	781	692	552	452	348	278	235
2309.81	-11	-6	-10	-29	-118	-282	-386	-347	-285	-255	-156	-105	-94	-84	-91	-89	-76	-87	-94	-118	-153	-164	-202	-268	-374	-553	-828	-1127	-1385	-1491	-1413	-1204	-923	-679	-550	-419	-290	-86	156	399	638	837	850	761	618	479	391	324	252
2309.48	-6	-8	-6	-26	-107	-275	-393	-336	-286	-249	-158	-104	-94	-80	-87	-94	-72	-90	-86	-109	-145	-165	-187	-245	-339	-485	-749	-1064	-1387	-1509	-1528	-1357	-1038	-750	-604	-465	-339	-179	77	336	583	822	883	835	687	584	439	370	270
2309.15	-10	-10	-6	-25	-95	-273	-382	-337	-284	-265	-158	-103	-91	-77	-92	-89	-75	-78	-80	-109	-136	-153	-174	-216	-314	-441	-640	-971	-1307	-1530	-1620	-1482	-1169	-852	-644	-516	-389	-247	-26	228	508	793	944	907	789	659	516	410	344
2308.82	-11	-9	-12	-22	-100	-260	-374	-323	-283	-252	-163	-104	-88	-78	-81	-79	-69	-80	-87	-101	-128	-150	-162	-194	-275	-384	-579	-858	-1195	-1509	-1658	-1576	-1312	-967	-720	-569	-443	-295	-114	132	414	806	958	971	896	753	591	479	373
2308.49	-13	-11	-12	-18	-87	-232	-378	-336	-283	-243	-169	-102	-87	-79	-90	-83	-72	-79	-78	-93	-122	-147	-155	-182	-235	-349	-498	-784	-1098	-1419	-1716	-1705	-1440	-1089	-827	-618	-494	-355	-174	31	343	721	981	1048	1021	847	667	537	405
2308.16	-13	-5	-9	-25	-90	-228	-369	-334	-269	-241	-158	-95	-93	-75	-82	-74	-69	-72	-73	-90	-117	-136	-148	-168	-221	-306	-448	-670	-980	-1355	-1714	-1768	-1561	-1228	-942	-691	-520	-403	-273	-67	198	610	934	1105	1086	943	773	601	488
2307.83	-8	-6	-6	-18	-78	-211	-351	-339	-268	-246	-172	-105	-100	-73	-80	-74	-73	-74	-70	-83	-103	-137	-151	-148	-207	-275	-395	-584	-856	-1282	-1674	-1842	-1694	-1348	-1053	-785	-569	-445	-313	-164	86	485	838	1070	1152	1040	879	719	551
2307.5	-11	-11	-14	-13	-78	-211	-346	-337	-272	-247	-156	-103	-95	-78	-70	-70	-66	-65	-70	-78	-91	-122	-138	-159	-181	-249	-357	-526	-748	-1152	-1615	-1867	-1791	-1558	-1177	-860	-640	-498	-396	-240	-31	341	771	1046	1208	1150	1003	801	607
2307.17	-10	-8	-7	-20	-77	-202	-336	-343	-261	-247	-165	-112	-90	-67	-79	-61	-68	-68	-72	-75	-94	-113	-124	-142	-172	-229	-303	-460	-648	-1006	-1531	-1853	-1887	-1636	-1325	-975	-701	-539	-453	-309	-101	242	643	996	1225	1237	1113	945	748
2306.84	-7	-7	-13	-13	-59	-191	-333	-329	-265	-227	-162	-96	-86	-67	-75	-70	-62	-62	-70	-67	-88	-102	-121	-133	-159	-192	-277	-389	-567	-879	-1403	-1821	-1888	-1805	-1485	-1096	-794	-614	-492	-399	-238	118	504	895	1222	1301	1213	1048	828
2306.51	-10	-12	-8	-18	-63	-184	-316	-316	-257	-238	-151	-107	-89	-69	-69	-81	-64	-59	-66	-66	-81	-100	-115	-127	-146	-182	-228	-347	-506	-754	-1283	-1674	-1903	-1880	-1619	-1254	-892	-651	-532	-459	-326	-14	379	791	1142	1335	1326	1189	961
2306.18	-7	-11	-8	-16	-61	-173	-305	-327	-267	-235	-166	-106	-87	-69	-73	-66	-53	-66	-67	-63	-77	-89	-106	-120	-139	-166	-215	-312	-426	-672	-1126	-1602	-1910	-1958	-1790	-1427	-1023	-745	-576	-523	-420	-94	228	686	1064	1342	1439	1330	1121
2305.85	-4	-10	-10	-9	-61	-178	-299	-339	-246	-225	-153	-101	-85	-72	-66	-75	-61	-61	-60	-61	-68	-91	-94	-117	-136	-159	-193	-285	-380	-591	-960	-1495	-1843	-2004	-1936	-1587	-1187	-866	-663	-572	-460	-221	93	482	948	1288	1496	1475	1267
2305.52	-5	-13	-17	-17	-51	-165	-292	-324	-265	-224	-160	-99	-82	-66	-70	-71	-59	-57	-67	-61	-64	-81	-87	-105	-129	-163	-186	-245	-337	-510	-843	-1283	-1750	-2007	-2032	-1737	-1371	-976	-740	-621	-530	-272	-44	331	804	1205	1469	1559	1439
2305.19	-5	-6	-12	-16	-47	-156	-285	-318	-257	-230	-152	-100	-84	-70	-63	-68	-57	-56	-59	-62	-61	-86	-84	-94	-126	-144	-163	-213	-287	-424	-721	-1143	-1610	-1990	-2114	-1931	-1559	-1140	-845	-720	-575	-384	-163	170	610	1103	1449	1592	1580
2304.86	-8	-5	-10	-16	-37	-141	-275	-313	-256	-211	-163	-106	-77	-69	-68	-59	-53	-53	-64	-59	-71	-79	-81	-88	-108	-137	-163	-197	-251	-378	-632	-952	-1447	-1900	-2192	-2091	-1767	-1362	-1003	-766	-622	-434	-276	34	439	952	1377	1633	1680
2304.53	-12	-10	-10	-13	-38	-137	-263	-310	-238	-222	-167	-92	-88	-64	-58	-67	-53	-51	-54	-60	-67	-76	-88	-85	-98	-126	-146	-188	-223	-331	-543	-838	-1266	-1754	-2142	-2212	-1919	-1513	-1144	-870	-672	-508	-337	-89	310	741	1246	1601	1768
2304.2	-6	-7	-11	-12	-35	-129	-263	-311	-257	-218	-153	-100	-83	-65	-64	-59	-56	-49	-55	-53	-65	-73	-70	-83	-86	-118	-146	-181	-204	-288	-477	-709	-1076	-1624	-2110	-2289	-2154	-1773	-1330	-995	-750	-525	-421	-175	147	603	1085	1569	1792
2303.87	-6	-10	-8	-14	-37	-126	-250	-316	-250	-207	-171	-96	-82	-61	-56	-61	-54	-51	-51	-51	-60	-70	-77	-71	-82	-114	-125	-168	-191	-245	-417	-600	-929	-1443	-1993	-2339	-2283	-1974	-1529	-1121	-804	-598	-493	-286	22	371	895	1421	1797
2303.54	-7	-4	-13	-11	-27	-115	-247	-293	-245	-206	-155	-95	-81	-64	-57	-69	-53	-47	-57	-49	-55	-65	-76	-70	-76	-98	-133	-161	-175	-229	-343	-531	-762	-1253	-1863	-2275	-2402	-2193	-1760	-1311	-924	-649	-545	-377	-116	223	697	1266	1718
2303.2	-4	-8	-17	-13	-35	-109	-228	-294	-238	-203	-165	-94	-74	-56	-58	-61	-49	-53	-49	-50	-54	-68	-73	-70	-75	-96	-120	-150	-180	-199	-311	-458	-666	-1058	-1666	-2220	-2481	-2374	-1994	-1537	-1061	-714	-596	-442	-215	94	488	1064	1594
2302.87	-8	-12	-12	-7	-31	-92	-227	-296	-243	-201	-166	-93	-83	-65	-53	-59	-51	-47	-48	-52	-48	-63	-74	-73	-78	-80	-102	-135	-162	-182	-264	-397	-576	-903	-1464	-2075	-2487	-2513	-2216	-1774	-1234	-825	-654	-488	-309	-48	320	843	1435
2302.54	-4	-9	-14	-21	-32	-92	-209	-291	-243	-196	-152	-91	-74	-64	-54	-63	-44	-46	-49	-51	-50	-67	-81	-75	-67	-79	-98	-127	-154	-172	-228	-333	-487	-777	-1270	-1921	-2415	-2565	-2452	-1999	-1429	-961	-727	-536	-383	-179	133	625	1177
2302.21	-3	-7	-11	-14	-16	-79	-203	-277	-248	-196	-155	-103	-79	-58	-51	-63	-53	-52	-55	-45	-43	-55	-65	-69	-73	-73	-82	-115	-146	-163	-221	-290	-409	-657	-1078	-1686	-2303	-2653	-2647	-2303	-1661	-1095	-808	-577	-433	-259	-9	398	948
2301.88	-7	-1	-12	-11	-28	-81	-198	-277	-251	-194	-154	-99	-79	-59	-57	-61	-56	-52	-48	-43	-44	-49	-69	-70	-68	-64	-89	-106	-135	-162	-199	-270	-355	-551	-912	-1471	-2135	-2653	-2785	-2514	-1936	-1302	-962	-640	-490	-354	-117	229	734
2301.55	-3	-9	-9	-15	-20	-81	-195	-278	-237	-190	-151	-98	-77	-62	-56	-55	-60	-43	-49	-41	-42	-54	-65	-69	-67	-67	-70	-94	-123	-150	-188	-234	-308	-492	-778	-1243	-1924	-2528	-2833	-2748	-2229	-1573	-1104	-752	-551	-410	-251	35	489
2301.22	-3	-3	-14	-10	-14	-72	-199	-276	-229	-194	-157	-99	-72	-61	-56	-53	-53	-44	-50	-45	-46	-50	-65	-65	-66	-68	-71	-88	-118	-139	-180	-214	-256	-404	-637	-1052	-1662	-2384	-2854	-2902	-2522	-1824	-1297	-842	-616	-458	-326	-116	246
2300.89	-3	-8	-14	-13	-25	-72	-178	-272	-240	-177	-158	-95	-76	-61	-55	-51	-46	-44	-45	-49	-44	-55	-60	-59	-64	-60	-65	-71	-102	-123	-176	-203	-228	-326	-545	-886	-1432	-2174	-2809	-3058	-2777	-2156	-1525	-982	-701	-548	-391	-204	105
2300.56	-2	-5	-8	-13	-17	-59	-179	-261	-242	-185	-150	-95	-76	-61	-47	-50	-54	-40	-51	-49	-35	-55	-67	-59	-66	-63	-71	-77	-95	-124	-176	-203	-206	-284	-482	-724	-1199	-1936	-2675	-3103	-2972	-2434	-1786	-1174	-806	-568	-457	-301	-78
2300.23	-5	-6	-13	-10	-12	-56	-178	-270	-250	-175	-147	-95	-73	-61	-49	-57	-54	-40	-46	-50	-44	-43	-59	-54	-67	-61	-61	-65	-84	-121	-157	-182	-204	-229	-393	-634	-999	-1681	-2456	-3057	-3187	-2740	-2116	-1408	-946	-663	-528	-373	-181
2299.9	-4	-6	-8	-10	-20	-68	-168	-252	-241	-174	-147	-97	-84	-63	-50	-49	-43	-37	-45	-42	-40	-53	-52	-59	-55	-61	-64	-62	-78	-97	-143	-178	-193	-208	-319	-532	-844	-1384	-2217	-2952	-3253	-3029	-2413	-1676	-1111	-747	-564	-447	-271
2299.57	-6	-3	-10	-11	-19	-52	-151	-254	-239	-182	-135	-96	-74	-57	-51	-51	-46	-43	-48	-42	-49	-49	-52	-50	-54	-61	-60	-62	-72	-85	-123	-175	-178	-185	-286	-432	-712	-1169	-1942	-2751	-3267	-3154	-2726	-1962	-1368	-916	-661	-504	-353
2299.24	-5	-6	-10	-14	-12	-53	-151	-249	-233	-179	-149	-100	-72	-58	-45	-47	-47	-33	-43	-45	-42	-44	-49	-54	-51	-50	-58	-67	-60	-74	-120	-158	-177	-187	-232	-360	-579	-972	-1633	-2491	-3162	-3345	-3014	-2328	-1644	-1094	-773	-583	-437
2298.91	-3	-6	-11	-10	-9	-45	-145	-245	-230	-177	-147	-99	-75	-54	-43	-48	-51	-43	-42	-40	-44	-48	-50	-50	-49	-52	-53	-56	-68	-71	-109	-149	-153	-175	-205	-300	-483	-783	-1369	-2204	-3048	-3424	-3302	-2665	-1973	-1301	-875	-648	-490
2298.58	-5	-8	-6	-11	-16	-29	-137	-244	-243	-186	-137	-104	-69	-60	-51	-51	-48	-42	-40	-41	-39	-52	-48	-45	-50	-54	-57	-62	-61	-67	-101	-124	-154	-176	-201	-261	-397	-654	-1110	-1889	-2789	-3381	-3474	-3025	-2316	-1587	-1081	-780	-553
2298.25	-3	-6	-9	-15	-15	-41	-143	-246	-250	-180	-137	-96	-69	-58	-46	-43	-42	-40	-37	-42	-34	-42	-51	-48	-40	-46	-49	-57	-59	-66	-82	-110	-144	-160	-193	-226	-329	-537	-912	-1578	-2506	-3229	-3521	-3278	-2670	-1926	-1302	-897	-635
2297.92	0	-4	-6	-11	-7	-30	-128	-223	-243	-179	-144	-105	-74	-59	-44	-43	-44	-40	-41	-34	-35	-41	-50	-58	-48	-47	-54	-52	-54	-61	-77	-105	-127	-152	-175	-214	-276	-434	-724	-1285	-2207	-2980	-3519	-3472	-3020	-2270	-1592	-1081	-755
2297.59	-3	-2	-7	-10	-13	-33	-130	-229	-250	-187	-138	-100	-73	-57	-44	-36	-49	-39	-42	-38	-38	-44	-51	-43	-47	-45	-43	-56	-59	-61	-62	-91	-118	-149	-170	-205	-238	-354	-594	-1068	-1804	-2725	-3441	-3627	-3387	-2675	-1922	-1304	-884
2297.26	-3	-6	-8	-9	-9	-26	-119	-226	-251	-181	-138	-106	-73	-58	-46	-48	-43	-39	-37	-38	-34	-39	-41	-50	-41	-44	-48	-51	-56	-60	-66	-88	-92	-130	-160	-205	-211	-314	-486	-876	-1516	-2400	-3239	-3672	-3599	-3033	-2313	-1580	-1060
2296.93	1	-1	-4	-14	-14	-32	-117	-229	-242	-181	-137	-101	-69	-57	-47	-44	-41	-39	-36	-37	-34	-38	-49	-46	-51	-40	-41	-50	-53	-60	-65	-70	-83	-118	-152	-182	-205	-253	-392	-696	-1280	-2039	-2954	-3630	-3733	-3382	-2690	-1888	-1257
2296.6	-3	0	-6	-10	-13	-28	-113	-232	-253	-179	-139	-98	-74	-54	-43	-35	-37	-38	-41	-41	-31	-35	-42	-47	-43	-43	-41	-47	-51	-53	-56	-73	-73	-95	-138	-182	-205	-231	-316	-554	-1016	-1709	-2630	-3426	-3838	-3678	-3133	-2300	-1576
2296.27	-1	-3	-7	-9	-6	-26	-101	-220	-254	-186	-140	-100	-71	-49	-42	-38	-42	-36	-30	-36	-35	-33	-39	-47	-47	-42	-44	-41	-48	-54	-66	-80	-77	-80	-116	-158	-207	-220	-275	-459	-806	-1383	-2224	-3127	-3790	-3846	-3472	-2738	-1907
2295.94	-4	-4	-3	-11	-7	-23	-107	-231	-249	-190	-126	-106	-69	-57	-49	-38	-41	-35	-37	-36	-35	-38	-45	-43	-45	-47	-40	-41	-44	-53	-61	-72	-75	-64	-97	-145	-187	-217	-251	-359	-640	-1099	-1862	-2770	-3620	-4005	-3772	-3126	-2300
2295.61	-3	-3	-4	-4	-9	-24	-94	-215	-248	-186	-135	-93	-68	-59	-44	-35	-42	-36	-26	-37	-39	-37	-38	-50	-46	-44	-44	-43	-42	-47	-63	-70	-65	-67	-84	-130	-169	-212	-226	-302	-527	-905	-1511	-2403	-3327	-3929	-4065	-3566	-2692
2295.28	-2	-1	-6	-4	-7	-20	-91	-219	-256	-184	-133	-98	-78	-55	-43	-39	-44	-32	-30	-39	-35	-32	-38	-43	-43	-41	-41	-49	-38	-43	-61	-67	-70	-69	-76	-112	-157	-201	-221	-270	-417	-701	-1234	-2045	-2954	-3791	-4164	-3916	-3193
2294.95	-2	-3	-3	-7	-16	-15	-81	-207	-256	-200	-141	-99	-81	-53	-43	-36	-39	-36	-32	-32	-31	-36	-41	-43	-43	-39	-44	-45	-40	-41	-59	-61	-67	-61	-63	-89	-141	-180	-232	-246	-345	-559	-965	-1621	-2533	-3522	-4134	-4185	-3629
2294.62	0	-4	-4	-8	-8	-14	-89	-218	-247	-205	-134	-99	-70	-54	-42	-35	-38	-35	-28	-38	-35	-29	-33	-42	-42	-43	-36	-39	-46	-40	-53	-61	-62	-61	-60	-77	-118	-163	-221	-248	-295	-456	-764	-1307	-2117	-3142	-3976	-4413	-4028
2294.29	-2	-2	-6	-14	-15	-16	-83	-204	-275	-197	-140	-101	-72	-53	-43	-39	-33	-34	-30	-34	-32	-31	-37	-42	-40	-42	-41	-41	-39	-43	-51	-60	-58	-63	-58	-71	-94	-145	-201	-233	-264	-355	-614	-1046	-1702	-2687	-3731	-4412	-4374
2293.96	1	-3	-8	-14	-7	-9	-81	-217	-262	-199	-140	-100	-73	-53	-42	-34	-42	-34	-32	-34	-24	-26	-33	-40	-36	-30	-32	-38	-38	-35	-42	-53	-64	-59	-58	-62	-83	-122	-178	-227	-254	-311	-491	-829	-1371	-2229	-3311	-4284	-4511
2293.63	-1	-1	-4	-13	-13	-17	-70	-209	-264	-200	-132	-104	-68	-47	-41	-35	-38	-38	-27	-35	-30	-26	-37	-42	-35	-39	-38	-37	-39	-36	-44	-54	-59	-61	-64	-68	-69	-105	-156	-211	-265	-288	-403	-634	-1083	-1803	-2896	-4013	-4560
2293.3	1	0	-4	-10	-11	-16	-75	-213	-273	-219	-144	-97	-71	-52	-39	-32	-37	-37	-28	-31	-30	-32	-32	-39	-39	-35	-37	-36	-41	-31	-43	-48	-60	-61	-60	-68	-67	-83	-133	-184	-245	-272	-338	-522	-868	-1435	-2394	-3574	-4476
2292.97	-3	-3	-5	-10	-17	-12	-61	-210	-270	-219	-141	-109	-74	-55	-35	-37	-31	-30	-28	-29	-32	-27	-36	-36	-40	-33	-25	-36	-31	-28	-42	-42	-47	-58	-58	-61	-62	-78	-109	-164	-235	-271	-297	-431	-676	-1118	-1947	-3126	-4158
2292.64	1	2	-6	-12	-15	-2	-63	-195	-282	-212	-147	-102	-68	-53	-41	-33	-37	-31	-30	-26	-33	-24	-33	-39	-36	-30	-28	-39	-37	-34	-32	-41	-42	-50	-54	-61	-66	-70	-99	-149	-213	-269	-284	-367	-531	-856	-1513	-2611	-3767
2292.31	-5	0	-7	-14	-8	-14	-55	-203	-289	-221	-139	-107	-75	-48	-46	-36	-36	-35	-28	-31	-29	-23	-34	-31	-40	-34	-35	-34	-35	-31	-42	-41	-48	-51	-57	-58	-65	-73	-87	-111	-182	-243	-281	-307	-441	-666	-1193	-2107	-3332
2291.98	2	-5	-3	-12	-15	-13	-53	-202	-294	-219	-139	-100	-70	-48	-44	-33	-37	-29	-29	-28	-31	-28	-27	-32	-33	-41	-32	-26	-34	-37	-43	-42	-43	-45	-52	-56	-62	-70	-81	-112	-160	-222	-276	-297	-370	-526	-881	-1622	-2732
2291.65	-2	-2	-8	-9	-12	-9	-48	-190	-286	-231	-139	-112	-75	-53	-46	-36	-33	-36	-25	-27	-28	-22	-18	-35	-36	-27	-31	-31	-29	-27	-29	-41	-41	-42	-51	-54	-51	-68	-77	-93	-134	-198	-241	-287	-334	-423	-661	-1193	-2164
2291.32	-4	-2	-7	-12	-11	-12	-51	-186	-289	-230	-141	-113	-76	-48	-44	-31	-30	-31	-22	-24	-24	-23	-25	-30	-35	-34	-32	-33	-29	-33	-33	-38	-48	-45	-43	-55	-51	-66	-78	-84	-116	-177	-224	-269	-307	-375	-507	-892	-1657
2290.99	-3	-2	-4	-7	-21	-8	-43	-187	-297	-240	-149	-113	-78	-53	-39	-30	-29	-30	-24	-21	-25	-22	-25	-36	-29	-34	-29	-33	-35	-29	-28	-41	-43	-33	-43	-41	-54	-67	-76	-81	-100	-141	-197	-254	-300	-333	-418	-647	-1251
2290.66	-2	-7	-6	-8	-14	-3	-46	-179	-301	-245	-145	-109	-82	-53	-44	-28	-34	-31	-24	-25	-26	-28	-22	-33	-33	-29	-27	-31	-31	-27	-30	-38	-40	-44	-38	-42	-52	-58	-69	-79	-85	-127	-185	-237	-285	-325	-358	-498	-896
2290.32	-1	-5	-5	-8	-15	-8	-43	-188	-297	-251	-139	-108	-68	-50	-40	-26	-30	-31	-25	-26	-23	-23	-20	-27	-29	-32	-24	-28	-31	-21	-29	-38	-38	-39	-44	-43	-43	-50	-67	-78	-97	-101	-134	-201	-254	-307	-347	-425	-660
2289.99	-4	1	-6	-10	-18	-12	-36	-191	-308	-246	-145	-109	-78	-49	-38	-30	-30	-32	-22	-26	-27	-20	-26	-33	-37	-25	-32	-25	-28	-26	-26	-36	-38	-42	-43	-37	-45	-43	-60	-76	-88	-109	-125	-175	-235	-295	-342	-377	-520
2289.66	-4	-2	1	-12	-17	-7	-37	-183	-314	-263	-157	-116	-75	-46	-43	-32	-29	-29	-29	-22	-24	-20	-24	-30	-33	-28	-30	-26	-26	-24	-28	-31	-35	-34	-42	-34	-39	-48	-52	-80	-76	-92	-108	-142	-200	-266	-332	-351	-429
2289.33	0	-4	-5	-12	-15	-7	-32	-175	-312	-247	-151	-113	-72	-56	-41	-36	-26	-33	-27	-26	-23	-22	-23	-25	-29	-31	-26	-27	-29	-35	-27	-28	-31	-33	-38	-38	-42	-40	-46	-67	-75	-91	-100	-130	-174	-246	-331	-344	-393
2289	1	-2	-4	-8	-23	-9	-31	-189	-330	-269	-158	-108	-76	-50	-46	-33	-26	-33	-26	-23	-28	-21	-22	-31	-25	-30	-23	-29	-30	-29	-24	-28	-32	-37	-35	-36	-43	-40	-42	-59	-75	-90	-101	-121	-156	-206	-275	-347	-355
2288.67	-6	1	-2	-12	-16	-13	-23	-176	-328	-271	-166	-114	-82	-48	-44	-33	-29	-24	-28	-19	-26	-23	-22	-23	-35	-28	-27	-31	-24	-25	-28	-30	-31	-31	-38	-35	-36	-38	-42	-56	-74	-85	-98	-117	-129	-173	-238	-311	-368
2288.34	-8	-4	-5	-9	-21	-13	-29	-180	-342	-288	-166	-125	-83	-53	-44	-26	-29	-27	-31	-25	-24	-22	-19	-21	-26	-29	-25	-26	-29	-25	-28	-31	-32	-32	-33	-33	-34	-37	-41	-51	-61	-70	-94	-100	-121	-143	-207	-280	-350
2288.01	-3	-2	-1	-8	-16	-15	-16	-160	-345	-291	-180	-122	-87	-54	-44	-32	-30	-28	-24	-18	-22	-23	-18	-22	-23	-25	-27	-29	-22	-29	-24	-31	-31	-30	-27	-36	-33	-36	-45	-55	-57	-75	-77	-109	-103	-134	-181	-242	-310
2287.68	-4	-3	1	-9	-21	-18	-19	-177	-354	-296	-163	-121	-85	-52	-42	-33	-25	-26	-25	-21	-24	-20	-22	-23	-23	-28	-24	-24	-27	-23	-23	-32	-28	-30	-29	-30	-32	-32	-42	-46	-58	-61	-83	-100	-102	-120	-148	-217	-296
2287.35	-2	-2	-6	-12	-30	-12	-19	-169	-342	-310	-185	-132	-85	-56	-42	-31	-29	-21	-22	-17	-25	-16	-13	-18	-23	-27	-22	-18	-20	-23	-23	-27	-29	-28	-26	-26	-33	-33	-37	-52	-50	-63	-69	-87	-102	-113	-130	-172	-240
2287.02	-3	0	-1	-9	-24	-16	-23	-170	-365	-313	-187	-126	-90	-57	-43	-29	-25	-29	-23	-18	-26	-25	-15	-22	-27	-21	-18	-20	-24	-18	-22	-22	-24	-28	-27	-30	-27	-32	-34	-44	-49	-56	-65	-88	-92	-102	-121	-154	-198
2286.69	-7	-4	-2	-11	-21	-16	-19	-166	-372	-327	-193	-133	-92	-51	-48	-32	-29	-26	-23	-21	-20	-20	-19	-18	-24	-26	-21	-21	-24	-22	-21	-24	-24	-31	-25	-26	-29	-32	-31	-38	-43	-49	-61	-68	-91	-97	-118	-132	-173
2286.36	-3	-5	-5	-8	-23	-14	-10	-155	-363	-332	-192	-139	-99	-55	-43	-30	-24	-21	-18	-25	-20	-22	-21	-23	-25	-25	-25	-17	-18	-22	-25	-25	-27	-38	-25	-31	-29	-27	-33	-41	-41	-49	-53	-65	-69	-92	-107	-126	-153
2286.03	-5	-3	-5	-8	-18	-9	-12	-153	-369	-349	-205	-144	-94	-55	-46	-32	-20	-26	-25	-19	-22	-21	-18	-19	-30	-21	-20	-22	-24	-21	-16	-22	-27	-25	-29	-28	-31	-29	-33	-42	-46	-47	-55	-53	-72	-76	-107	-116	-145
2285.7	-5	-1	-2	-10	-24	-12	-14	-154	-372	-346	-201	-144	-100	-55	-42	-32	-23	-25	-27	-17	-22	-18	-18	-23	-21	-22	-19	-15	-20	-15	-16	-20	-27	-27	-28	-27	-25	-23	-39	-33	-42	-43	-51	-53	-65	-80	-85	-107	-130
2285.37	-3	-6	1	-12	-23	-24	-18	-143	-374	-359	-201	-152	-102	-57	-39	-35	-24	-24	-23	-15	-21	-17	-16	-16	-22	-28	-19	-24	-20	-21	-18	-22	-23	-26	-24	-24	-25	-29	-31	-35	-41	-43	-48	-61	-54	-70	-76	-105	-120
2285.04	-6	-5	1	-7	-19	-23	-11	-156	-380	-370	-216	-153	-103	-56	-45	-33	-23	-25	-21	-20	-19	-18	-13	-17	-23	-25	-22	-22	-22	-19	-19	-21	-23	-27	-26	-22	-23	-28	-26	-34	-36	-35	-45	-53	-55	-64	-79	-91	-108
2284.71	-6	-3	-2	-9	-19	-26	-13	-148	-382	-373	-205	-151	-105	-54	-45	-31	-22	-24	-21	-18	-19	-18	-15	-15	-23	-22	-18	-20	-20	-20	-15	-19	-27	-23	-21	-22	-25	-29	-32	-33	-36	-42	-43	-55	-59	-57	-65	-77	-95
2284.38	-3	-3	-4	-8	-25	-23	-18	-151	-383	-381	-223	-158	-104	-69	-44	-31	-25	-19	-24	-16	-17	-17	-14	-16	-23	-19	-20	-17	-18	-15	-18	-19	-21	-19	-20	-21	-24	-23	-28	-28	-35	-44	-47	-52	-53	-62	-66	-78	-87
2284.05	-4	-6	1	-13	-17	-29	-6	-138	-372	-398	-238	-166	-108	-59	-43	-31	-22	-23	-19	-23	-16	-23	-15	-18	-14	-25	-20	-18	-16	-18	-14	-22	-23	-19	-22	-19	-24	-22	-25	-34	-35	-37	-45	-45	-59	-62	-71	-71	-79
2283.72	-4	-5	-1	-10	-26	-29	-7	-130	-400	-398	-227	-165	-113	-58	-41	-31	-25	-26	-24	-16	-12	-22	-16	-17	-17	-17	-18	-19	-15	-15	-17	-15	-22	-24	-24	-20	-23	-22	-30	-31	-36	-37	-43	-44	-52	-62	-58	-68	-73
2283.39	-5	-5	-2	-7	-27	-28	-12	-132	-382	-431	-241	-156	-122	-56	-46	-33	-23	-21	-24	-19	-19	-12	-15	-14	-19	-17	-20	-19	-17	-12	-14	-23	-14	-20	-19	-23	-23	-27	-25	-30	-32	-35	-38	-47	-46	-52	-67	-72	-78
2283.06	-2	-4	-4	-8	-24	-32	-11	-122	-385	-400	-259	-165	-112	-63	-51	-29	-22	-24	-21	-15	-22	-16	-20	-15	-17	-17	-20	-16	-15	-19	-14	-12	-18	-20	-22	-22	-22	-24	-21	-24	-32	-30	-35	-42	-45	-47	-51	-67	-74
2282.73	-5	-4	-1	-8	-25	-33	-10	-115	-387	-422	-264	-169	-117	-62	-43	-37	-25	-23	-19	-22	-15	-19	-10	-14	-16	-23	-22	-21	-17	-15	-16	-18	-14	-17	-19	-23	-18	-24	-20	-22	-31	-34	-35	-37	-48	-44	-52	-58	-66
2282.4	-4	-7	1	-7	-25	-37	-18	-104	-380	-439	-269	-172	-118	-64	-47	-30	-20	-21	-21	-23	-18	-18	-15	-15	-16	-18	-19	-14	-14	-13	-16	-17	-17	-19	-17	-20	-20	-21	-17	-25	-24	-33	-33	-36	-39	-43	-51	-58	-67
2282.07	-6	-6	-4	-5	-15	-32	-9	-107	-361	-442	-264	-165	-120	-64	-48	-32	-22	-23	-21	-17	-13	-14	-19	-16	-14	-21	-19	-17	-15	-14	-13	-14	-15	-14	-16	-23	-17	-15	-21	-19	-28	-31	-30	-32	-34	-42	-44	-56	-56
2281.74	-3	-7	-1	-6	-21	-34	-12	-99	-365	-436	-278	-159	-125	-67	-48	-37	-24	-18	-19	-15	-19	-15	-15	-11	-19	-23	-19	-18	-12	-14	-11	-15	-11	-13	-20	-18	-18	-18	-16	-19	-28	-31	-31	-36	-36	-34	-38	-41	-56
2281.41	-3	-9	-5	-3	-17	-38	-10	-92	-362	-456	-283	-179	-127	-69	-42	-33	-23	-22	-24	-17	-21	-10	-11	-13	-12	-20	-18	-15	-12	-14	-13	-15	-13	-15	-18	-14	-17	-23	-15	-22	-21	-26	-29	-30	-28	-35	-39	-46	-49
2281.08	-4	-4	1	-5	-22	-34	-15	-78	-362	-473	-300	-175	-127	-71	-44	-41	-26	-19	-20	-18	-14	-15	-13	-14	-12	-18	-15	-14	-12	-14	-14	-14	-14	-16	-19	-20	-15	-14	-22	-19	-25	-22	-26	-30	-33	-26	-40	-47	-49
2280.75	-3	-2	-3	-3	-22	-31	-19	-86	-357	-473	-297	-191	-135	-69	-45	-44	-25	-22	-20	-17	-10	-12	-15	-13	-13	-13	-17	-20	-10	-15	-10	-10	-12	-15	-14	-16	-19	-21	-16	-17	-18	-20	-25	-32	-35	-34	-34	-42	-48
2280.42	-4	-1	0	-4	-19	-32	-21	-76	-339	-438	-309	-185	-139	-77	-45	-35	-28	-22	-18	-19	-16	-14	-17	-18	-15	-14	-16	-19	-21	-9	-14	-11	-13	-12	-19	-14	-14	-16	-18	-20	-22	-22	-25	-26	-28	-33	-32	-38	-43
2280.09	-4	-4	1	-6	-13	-31	-13	-71	-333	-461	-313	-194	-136	-71	-43	-34	-26	-17	-19	-14	-14	-18	-16	-14	-13	-14	-17	-16	-12	-10	-11	-11	-12	-16	-16	-12	-13	-16	-18	-15	-19	-26	-17	-24	-25	-29	-32	-34	-31
2279.76	-2	-3	-4	-2	-19	-31	-13	-76	-318	-470	-331	-190	-142	-77	-48	-38	-27	-19	-15	-12	-19	-13	-7	-13	-11	-19	-19	-17	-14	-12	-14	-11	-11	-12	-15	-14	-16	-13	-16	-19	-22	-21	-22	-26	-28	-31	-31	-41	-35
2279.43	-1	-1	-6	-4	-15	-39	-22	-63	-309	-485	-326	-190	-139	-73	-42	-37	-25	-18	-18	-17	-15	-15	-13	-12	-14	-17	-18	-19	-15	-13	-10	-9	-7	-14	-13	-15	-13	-12	-14	-17	-25	-22	-28	-25	-23	-31	-24	-32	-38
2279.1	-7	-3	-4	0	-14	-34	-19	-55	-299	-473	-340	-199	-139	-88	-45	-35	-28	-16	-15	-14	-19	-11	-13	-8	-14	-16	-22	-21	-13	-14	-11	-13	-14	-11	-11	-15	-12	-13	-13	-14	-15	-16	-23	-18	-24	-30	-26	-30	-31
2278.77	1	-5	0	-5	-14	-34	-21	-55	-302	-470	-337	-187	-145	-76	-48	-35	-26	-18	-17	-18	-15	-16	-10	-13	-9	-16	-17	-14	-13	-16	-12	-11	-10	-11	-13	-15	-11	-15	-17	-15	-14	-19	-23	-22	-28	-28	-26	-34	-32
2278.44	-1	-3	-3	-6	-14	-33	-17	-55	-291	-478	-346	-203	-152	-88	-56	-40	-28	-24	-17	-17	-14	-12	-11	-10	-9	-20	-14	-12	-14	-9	-13	-7	-5	-14	-13	-16	-13	-10	-9	-13	-17	-20	-19	-21	-18	-25	-24	-29	-30
2278.11	1	-2	-2	-2	-13	-36	-31	-45	-271	-458	-352	-208	-145	-95	-48	-43	-27	-19	-19	-17	-13	-14	-16	-13	-10	-15	-19	-11	-9	-10	-9	-11	-9	-8	-16	-16	-17	-12	-13	-17	-17	-16	-17	-20	-18	-22	-20	-22	-26
2277.77	-2	-5	-1	-1	-12	-29	-26	-44	-267	-457	-358	-221	-154	-95	-48	-44	-26	-21	-21	-12	-17	-18	-11	-11	-9	-13	-16	-16	-11	-10	-9	-6	-9	-11	-12	-15	-12	-11	-16	-13	-12	-16	-15	-18	-20	-24	-21	-27	-30
2277.44	-1	-3	-7	-7	-11	-28	-22	-47	-235	-472	-367	-207	-151	-94	-47	-35	-28	-20	-20	-14	-14	-19	-12	-10	-16	-15	-15	-16	-11	-15	-7	-6	-10	-14	-10	-13	-16	-20	-9	-16	-15	-16	-17	-22	-24	-18	-25	-26	-19
2277.11	-2	-4	-1	-3	-12	-26	-31	-40	-238	-451	-360	-214	-152	-94	-51	-45	-29	-20	-18	-16	-19	-11	-13	-12	-12	-14	-15	-14	-11	-11	-11	-12	-7	-11	-7	-13	-11	-8	-13	-14	-14	-12	-23	-21	-21	-17	-25	-24	-23
2276.78	-7	-1	-4	-4	-10	-28	-30	-39	-226	-446	-376	-203	-151	-96	-54	-42	-29	-19	-18	-17	-16	-9	-12	-6	-10	-14	-12	-15	-14	-12	-7	-8	-9	-8	-11	-11	-13	-11	-6	-15	-14	-17	-16	-17	-16	-19	-22	-23	-19
2276.45	-2	-2	-7	-7	-9	-22	-34	-34	-209	-439	-379	-222	-155	-99	-58	-42	-29	-20	-21	-16	-14	-15	-6	-12	-11	-10	-13	-13	-12	-11	-8	-12	-11	-10	-15	-13	-13	-10	-11	-9	-15	-17	-15	-15	-18	-21	-17	-24	-27
2276.12	-2	-3	-3	-3	-8	-29	-28	-33	-205	-446	-379	-238	-157	-109	-53	-40	-25	-22	-15	-20	-12	-16	-14	-14	-11	-11	-13	-16	-13	-8	-8	-9	-7	-13	-9	-15	-10	-11	-8	-16	-10	-10	-16	-15	-16	-17	-20	-18	-26
2275.79	-4	-4	-4	-5	-6	-27	-26	-29	-201	-423	-393	-223	-150	-105	-56	-39	-34	-25	-16	-14	-13	-12	-9	-11	-10	-14	-12	-17	-12	-9	-9	-8	-12	-8	-12	-15	-13	-9	-10	-10	-9	-16	-17	-22	-17	-15	-20	-27	-21
2275.46	-6	-2	-3	-3	-5	-21	-30	-28	-185	-413	-377	-226	-153	-105	-52	-41	-30	-22	-15	-10	-12	-12	-15	-10	-9	-13	-13	-10	-14	-11	-12	-7	-6	-9	-8	-6	-13	-14	-13	-13	-19	-4	-10	-15	-13	-17	-15	-18	-17
2275.13	-2	2	-2	-4	-8	-15	-28	-28	-166	-414	-389	-230	-155	-113	-59	-39	-29	-18	-20	-12	-17	-11	-9	-9	-8	-6	-14	-13	-11	-8	-9	-9	-9	-7	-8	-11	-7	-8	-9	-10	-9	-15	-16	-13	-13	-19	-18	-22	-22
2274.8	-2	-3	-1	-5	-6	-19	-30	-18	-170	-393	-375	-230	-160	-104	-56	-41	-31	-23	-17	-14	-16	-11	-11	-12	-11	-11	-11	-14	-16	-9	-9	-10	-10	-12	-4	-11	-7	-12	-6	-14	-10	-13	-12	-14	-14	-12	-18	-15	-14
2274.47	-3	-3	-3	-4	-6	-20	-29	-21	-153	-385	-391	-235	-153	-120	-59	-40	-29	-22	-16	-12	-13	-14	-11	-7	-9	-11	-14	-16	-13	-15	-10	-8	-7	-9	-9	-13	-9	-8	-7	-12	-9	-14	-12	-11	-15	-19	-12	-15	-15
2274.14	-2	-4	-1	1	-7	-20	-28	-23	-138	-380	-394	-247	-166	-114	-62	-41	-36	-20	-13	-16	-14	-12	-13	-8	-11	-8	-12	-14	-8	-6	-8	-8	-9	-8	-7	-8	-10	-10	-9	-12	-10	-12	-9	-12	-13	-14	-13	-17	-17
2273.81	-3	2	-4	-3	-7	-17	-25	-29	-132	-366	-385	-230	-155	-110	-54	-41	-33	-15	-19	-15	-14	-11	-12	-10	-12	-8	-12	-17	-12	-9	-9	-5	-6	-6	-11	-9	-12	-13	-10	-7	-9	-9	-14	-16	-17	-12	-17	-18	-19
2273.48	2	-4	-1	-5	-6	-18	-26	-23	-126	-355	-386	-248	-157	-115	-61	-41	-30	-21	-13	-16	-12	-14	-11	-11	-8	-9	-8	-8	-9	-12	-12	-12	-10	-7	-6	-8	-8	-11	-10	-9	-12	-6	-9	-11	-12	-16	-16	-21	-14
2273.15	-1	0	-5	-5	-8	-17	-35	-22	-114	-337	-370	-244	-161	-123	-67	-38	-32	-19	-17	-16	-12	-13	-14	-7	-7	-9	-8	-13	-11	-9	-6	-4	-6	-8	-6	-9	-8	-4	-9	-9	-8	-9	-11	-12	-12	-13	-12	-13	-16
2272.82	-2	0	-2	-4	-5	-16	-35	-26	-105	-331	-387	-247	-159	-120	-68	-48	-36	-17	-16	-15	-13	-13	-11	-9	-11	-12	-13	-10	-13	-9	-9	-10	-7	-4	-9	-6	-11	-8	-9	-11	-8	-8	-9	-10	-10	-15	-10	-15	-17
2272.49	0	-2	-1	-5	-6	-20	-25	-20	-95	-311	-386	-251	-155	-122	-71	-40	-36	-25	-15	-11	-11	-13	-10	-8	-8	-9	-8	-14	-11	-9	-7	-7	-7	-6	-10	-8	-7	-12	-10	-9	-6	-9	-10	-9	-9	-15	-14	-13	-15
2272.16	-4	-1	-1	-4	-8	-14	-28	-21	-87	-309	-383	-258	-153	-112	-69	-42	-30	-22	-13	-16	-17	-17	-9	-10	-10	-10	-12	-12	-10	-10	-5	-5	-7	-10	-2	-8	-6	-5	-7	-8	-5	-9	-8	-12	-12	-15	-12	-14	-14
2271.83	0	-2	-3	-5	-5	-14	-22	-25	-88	-294	-384	-250	-150	-113	-73	-46	-27	-20	-17	-18	-15	-20	-11	-11	-9	-9	-10	-15	-8	-8	-4	-6	-6	-10	-6	-9	-4	-5	-7	-7	-8	-8	-9	-11	-9	-10	-15	-11	-10
2271.5	-1	1	-3	-4	-5	-13	-32	-24	-81	-266	-377	-260	-148	-120	-66	-37	-32	-21	-18	-15	-12	-13	-12	-13	-9	-10	-14	-16	-11	-9	-7	-8	-6	-12	-5	-13	-8	-8	-5	-5	-6	-6	-14	-6	-9	-13	-15	-9	-12
2271.17	1	-2	-3	-5	-5	-7	-27	-24	-75	-261	-357	-251	-154	-128	-78	-43	-35	-22	-15	-18	-14	-10	-10	-11	-6	-8	-10	-15	-11	-9	-6	-6	-5	-5	-10	-11	-9	-10	-8	-11	-6	-7	-8	-6	-11	-12	-16	-12	-13
2270.84	0	-5	-5	-5	0	-8	-22	-29	-67	-250	-365	-268	-158	-121	-71	-42	-31	-22	-13	-13	-11	-13	-10	-13	-9	-4	-9	-10	-10	-9	-7	-7	-7	-5	-3	-10	-4	-9	-12	-9	-9	-5	-6	-7	-6	-11	-11	-10	-10
2270.51	-3	-1	-4	-5	-4	-10	-23	-23	-62	-236	-343	-262	-166	-117	-67	-48	-32	-22	-20	-13	-11	-14	-12	-11	-6	-10	-6	-8	-9	-10	-7	-7	-10	-4	-6	-5	-5	-7	-9	-4	-6	-8	-4	-7	-10	-12	-9	-8	-12
2270.18	-3	0	-4	-4	-5	-6	-26	-26	-56	-220	-348	-279	-158	-122	-78	-41	-31	-23	-16	-14	-12	-15	-11	-10	-11	-8	-10	-15	-9	-12	-8	-8	-5	-9	-7	-3	-4	-4	-6	-6	-9	-2	-8	-9	-10	-10	-13	-12	-11
2269.85	1	0	-1	-3	-8	-2	-22	-31	-51	-214	-329	-260	-165	-119	-79	-42	-37	-17	-15	-16	-14	-15	-12	-13	-12	-2	-9	-6	-12	-6	-8	-7	-9	0	-5	-7	-9	-6	-2	-7	-7	-3	-5	-5	-10	-9	-12	-13	-10
[truncated: 30 more columns]

## Sheet: Fig. 1d_left_fit
kx(μm-1)	fit_x(meV)	fit_y(meV)
-8.22099	2338.83	2354.23
-8.17989	2338.41	2353.83
-8.13878	2337.98	2353.43
-8.09768	2337.56	2353.03
-8.05657	2337.14	2352.63
-8.01547	2336.71	2352.22
-7.97436	2336.29	2351.82
-7.93326	2335.86	2351.41
-7.89215	2335.44	2351
-7.85105	2335.01	2350.59
-7.80994	2334.58	2350.18
-7.76884	2334.16	2349.76
-7.72773	2333.73	2349.35
-7.68663	2333.3	2348.93
-7.64552	2332.87	2348.51
-7.60442	2332.45	2348.09
-7.56331	2332.02	2347.67
-7.52221	2331.59	2347.25
-7.4811	2331.16	2346.82
-7.44	2330.74	2346.4
-7.39889	2330.31	2345.97
-7.35779	2329.88	2345.54
-7.31668	2329.45	2345.11
-7.27558	2329.02	2344.68
-7.23447	2328.6	2344.25
-7.19337	2328.17	2343.82
-7.15226	2327.74	2343.38
-7.11116	2327.32	2342.95
-7.07005	2326.89	2342.51
-7.02895	2326.47	2342.08
-6.98784	2326.04	2341.64
-6.94674	2325.62	2341.2
-6.90563	2325.19	2340.76
-6.86453	2324.77	2340.32
-6.82342	2324.34	2339.89
-6.78232	2323.92	2339.45
-6.74121	2323.5	2339
-6.70011	2323.08	2338.56
-6.659	2322.66	2338.12
-6.6179	2322.24	2337.68
-6.57679	2321.82	2337.24
-6.53569	2321.4	2336.8
-6.49458	2320.99	2336.36
-6.45348	2320.57	2335.91
-6.41237	2320.16	2335.47
-6.37127	2319.74	2335.03
-6.33016	2319.33	2334.59
-6.28906	2318.92	2334.14
-6.24795	2318.51	2333.7
-6.20685	2318.1	2333.26
-6.16574	2317.69	2332.82
-6.12464	2317.28	2332.38
-6.08353	2316.88	2331.94
-6.04243	2316.47	2331.5
-6.00132	2316.07	2331.06
-5.96022	2315.67	2330.62
-5.91911	2315.27	2330.18
-5.87801	2314.87	2329.74
-5.8369	2314.47	2329.31
-5.7958	2314.08	2328.87
-5.75469	2313.68	2328.44
-5.71359	2313.29	2328
-5.67248	2312.9	2327.57
-5.63138	2312.51	2327.13
-5.59027	2312.12	2326.7
-5.54917	2311.73	2326.27
-5.50806	2311.35	2325.84
-5.46696	2310.97	2325.41
-5.42585	2310.58	2324.99
-5.38475	2310.2	2324.56
-5.34364	2309.83	2324.14
-5.30254	2309.45	2323.71
-5.26143	2309.08	2323.29
-5.22033	2308.71	2322.87
-5.17922	2308.34	2322.45
-5.13812	2307.97	2322.03
-5.09701	2307.6	2321.62
-5.05591	2307.24	2321.2
-5.0148	2306.88	2320.79
-4.9737	2306.52	2320.38
-4.93259	2306.16	2319.97
-4.89149	2305.8	2319.57
-4.85038	2305.45	2319.16
-4.80928	2305.1	2318.76
-4.76817	2304.75	2318.36
-4.72707	2304.4	2317.96
-4.68596	2304.06	2317.56
-4.64486	2303.71	2317.16
-4.60375	2303.37	2316.77
-4.56265	2303.03	2316.38
-4.52154	2302.7	2315.99
-4.48044	2302.36	2315.6
-4.43933	2302.03	2315.22
-4.39823	2301.71	2314.84
-4.35712	2301.38	2314.46
-4.31602	2301.06	2314.08
-4.27491	2300.73	2313.71
-4.23381	2300.41	2313.33
-4.1927	2300.1	2312.96
-4.1516	2299.78	2312.6
-4.1105	2299.47	2312.23
-4.06939	2299.16	2311.87
-4.02829	2298.86	2311.51
-3.98718	2298.55	2311.15
-3.94608	2298.25	2310.8
-3.90497	2297.95	2310.45
-3.86387	2297.66	2310.1
-3.82276	2297.36	2309.75
-3.78166	2297.07	2309.41
-3.74055	2296.79	2309.07
-3.69945	2296.5	2308.73
-3.65834	2296.22	2308.4
-3.61724	2295.94	2308.07
-3.57613	2295.66	2307.74
-3.53503	2295.39	2307.41
-3.49392	2295.12	2307.09
-3.45282	2294.85	2306.77
-3.41171	2294.58	2306.45
-3.37061	2294.32	2306.14
-3.3295	2294.06	2305.83
-3.2884	2293.8	2305.52
-3.24729	2293.55	2305.22
-3.20619	2293.29	2304.92
-3.16508	2293.05	2304.62
-3.12398	2292.8	2304.33
-3.08287	2292.56	2304.04
-3.04177	2292.32	2303.75
-3.00066	2292.08	2303.46
-2.95956	2291.85	2303.18
-2.91845	2291.61	2302.91
-2.87735	2291.39	2302.63
-2.83624	2291.16	2302.36
-2.79514	2290.94	2302.1
-2.75403	2290.72	2301.83
-2.71293	2290.5	2301.57
-2.67182	2290.29	2301.31
-2.63072	2290.08	2301.06
-2.58961	2289.87	2300.81
-2.54851	2289.67	2300.57
-2.5074	2289.47	2300.32
-2.4663	2289.27	2300.09
-2.42519	2289.07	2299.85
-2.38409	2288.88	2299.62
-2.34298	2288.69	2299.39
-2.30188	2288.51	2299.17
-2.26077	2288.33	2298.95
-2.21967	2288.15	2298.73
-2.17856	2287.97	2298.52
-2.13746	2287.8	2298.31
-2.09635	2287.63	2298.1
-2.05525	2287.46	2297.9
-2.01414	2287.3	2297.7
-1.97304	2287.14	2297.51
-1.93193	2286.98	2297.32
-1.89083	2286.83	2297.13
-1.84972	2286.68	2296.95
-1.80862	2286.53	2296.77
-1.76751	2286.39	2296.59
-1.72641	2286.25	2296.42
-1.6853	2286.11	2296.25
-1.6442	2285.97	2296.09
-1.60309	2285.84	2295.93
-1.56199	2285.71	2295.77
-1.52088	2285.59	2295.62
-1.47978	2285.47	2295.47
-1.43867	2285.35	2295.33
-1.39757	2285.23	2295.19
-1.35646	2285.12	2295.05
-1.31536	2285.01	2294.92
-1.27425	2284.91	2294.79
-1.23315	2284.81	2294.67
-1.19204	2284.71	2294.55
-1.15094	2284.61	2294.43
-1.10983	2284.52	2294.32
-1.06873	2284.43	2294.21
-1.02762	2284.35	2294.11
-0.98652	2284.27	2294.01
-0.94541	2284.19	2293.91
-0.90431	2284.11	2293.82
-0.8632	2284.04	2293.73
-0.8221	2283.97	2293.65
-0.78099	2283.91	2293.57
-0.73989	2283.84	2293.49
-0.69878	2283.79	2293.42
-0.65768	2283.73	2293.36
-0.61657	2283.68	2293.29
-0.57547	2283.63	2293.23
-0.53436	2283.58	2293.18
-0.49326	2283.54	2293.13
-0.45215	2283.5	2293.08
-0.41105	2283.47	2293.04
-0.36994	2283.44	2293
-0.32884	2283.41	2292.96
-0.28773	2283.38	2292.93
-0.24663	2283.36	2292.9
-0.20552	2283.34	2292.88
-0.16442	2283.33	2292.86
-0.12331	2283.32	2292.85
-0.08221	2283.31	2292.84
-0.0411	2283.3	2292.83
0	2283.3	2292.83

## Sheet: Fig. 1d_right
Energy(meV)/ky(μm-1)	0	0.105397	0.210795	0.316192	0.421589	0.526987	0.632384	0.737781	0.843178	0.948576	1.05397	1.15937	1.26477	1.37017	1.47556	1.58096	1.68636	1.79175	1.89715	2.00255	2.10795	2.21334	2.31874	2.42414	2.52954	2.63493	2.74033	2.84573	2.95112	3.05652	3.16192	3.26732	3.37271	3.47811	3.58351	3.68891	3.7943	3.8997	4.0051	4.1105	4.21589	4.32129	4.42669	4.53208	4.63748	4.74288	4.84828	4.95367	5.05907
2370.25	7	4	0	-8	-7	15	12	9	5	8	5	-1	-1	12	11	16	13	16	8	3	20	14	15	15	9	21	16	25	23	25	21	26	15	25	30	23	22	33	30	25	30	29	24	29	23	27	26	25	20
2369.92	4	0	-9	-9	8	10	6	17	23	12	16	6	-1	8	11	19	14	12	8	7	8	16	23	17	16	24	19	17	22	20	26	26	20	15	27	30	29	25	26	29	27	26	28	31	24	23	29	27	30
2369.59	-5	3	-1	0	-7	4	9	-1	10	14	2	-7	10	18	21	16	20	10	12	8	29	10	19	21	15	25	23	14	26	28	31	20	22	20	23	21	20	29	29	24	32	30	29	26	24	21	25	27	25
2369.26	-8	-7	-18	-9	5	3	7	7	15	3	4	-1	8	6	9	10	22	12	12	6	8	20	10	13	22	26	21	14	23	20	25	27	21	21	27	24	30	32	22	20	33	29	25	28	29	18	29	24	23
2368.93	7	-1	-8	7	3	12	12	2	-3	4	3	2	6	14	16	12	11	14	19	4	12	19	20	14	14	26	19	15	29	22	24	22	21	23	21	22	30	30	32	24	32	27	32	25	30	30	28	33	32
2368.6	-9	-9	7	0	-6	10	6	13	17	6	11	8	8	9	18	16	11	11	8	7	19	18	21	20	24	23	9	17	21	27	19	28	26	21	27	23	24	30	30	25	30	37	29	29	29	31	25	29	27
2368.27	-3	-9	-15	-9	1	-1	4	15	-4	0	-5	3	10	20	15	17	21	19	7	18	9	18	5	16	21	19	14	25	18	22	20	22	30	27	25	26	27	24	27	23	25	34	32	26	21	34	32	27	31
2367.94	-5	-7	-3	8	-8	-5	7	12	9	10	5	7	1	13	13	21	18	16	11	6	18	12	18	19	22	28	8	20	19	19	27	19	22	25	32	30	25	25	27	24	26	32	30	34	27	28	28	26	28
2367.61	-15	-3	-2	4	1	15	3	4	6	10	7	10	3	21	10	12	8	15	12	11	13	9	20	9	19	8	23	19	23	27	33	20	25	26	30	28	28	25	26	22	30	31	30	35	30	33	22	24	31
2367.28	0	-1	-5	-12	4	1	10	11	15	10	13	2	14	11	19	9	16	12	11	21	6	10	16	15	25	18	16	27	23	20	26	25	26	19	32	29	23	28	22	24	25	28	21	31	33	30	36	29	31
2366.95	9	-6	-6	0	-5	2	7	9	0	5	8	6	5	7	15	9	11	13	4	16	8	18	13	4	25	17	23	23	21	26	30	22	23	20	22	23	32	28	29	24	30	27	39	34	29	25	30	30	31
2366.62	-2	-3	-17	-7	7	14	11	9	16	7	4	1	7	5	22	20	16	25	15	15	11	12	24	12	19	26	18	28	28	17	24	24	25	34	27	29	24	20	27	28	33	31	27	30	27	27	29	33	33
2366.28	-8	2	-4	3	-4	1	21	16	5	13	0	14	5	14	22	14	14	16	15	17	13	13	11	13	20	19	14	26	20	26	29	26	26	25	27	28	29	29	31	26	36	30	31	29	32	27	28	30	35
2365.95	-1	-3	-12	8	-4	4	4	0	4	24	3	-6	7	14	19	15	9	16	9	12	8	11	9	12	13	17	22	17	27	26	30	24	21	25	21	26	24	27	27	25	30	35	28	31	32	29	27	35	37
2365.62	7	2	7	-7	6	7	13	0	9	10	7	5	10	16	8	4	8	8	6	17	18	12	20	25	16	28	13	25	28	19	27	29	21	21	27	25	26	27	28	26	31	26	32	33	31	33	29	27	26
2365.29	-6	-13	1	-8	4	2	2	14	5	6	15	3	8	4	25	10	7	14	15	5	18	20	9	17	13	21	18	19	26	22	23	15	22	24	20	34	21	30	25	23	28	31	22	34	29	28	28	30	30
2364.96	-4	-5	-7	2	8	-1	8	15	11	16	15	7	4	16	16	18	23	15	14	19	17	18	17	11	13	23	20	26	21	17	25	18	13	21	17	31	29	17	34	29	31	32	23	40	29	27	27	31	27
2364.63	-11	-10	0	-6	-2	4	4	4	14	7	2	8	4	14	18	17	14	18	10	16	12	18	23	20	15	23	24	24	22	26	23	27	27	30	27	21	27	28	24	21	26	30	33	31	37	32	22	36	26
2364.3	-16	-3	-5	0	6	4	11	-39	13	3	2	4	9	17	17	23	22	20	18	19	8	13	14	18	21	16	14	15	26	28	28	22	18	21	25	28	31	27	31	34	26	30	33	34	31	26	27	29	32
2363.97	0	-11	0	-13	3	4	9	-4	6	2	3	1	16	18	16	17	20	22	13	16	12	16	26	20	18	21	21	18	32	27	24	27	28	24	30	29	20	30	27	24	31	37	33	26	26	26	30	31	27
2363.64	3	-5	-5	2	9	1	13	5	9	12	8	5	6	13	20	18	24	22	16	9	16	18	16	16	20	20	16	23	18	29	26	23	32	30	31	34	31	30	27	28	34	29	33	29	30	39	27	30	32
2363.31	1	-11	-6	-15	2	4	5	0	10	7	3	9	2	5	9	10	25	16	5	7	16	9	13	16	18	16	26	23	17	24	26	22	25	19	25	24	20	30	28	23	31	29	34	33	23	39	31	32	30
2362.98	-2	-5	7	-3	4	12	8	12	13	8	8	-1	11	3	19	18	6	10	19	10	22	18	29	15	21	17	22	18	21	28	31	26	26	18	21	35	31	30	26	31	35	36	31	28	32	31	29	30	41
2362.65	-11	11	4	2	-1	7	11	4	9	12	8	-2	8	15	15	21	17	13	13	27	1	11	19	10	19	27	28	23	27	24	27	14	22	27	33	32	37	27	26	26	33	32	31	30	31	36	29	31	32
2362.32	1	1	-10	-14	-11	-1	2	16	16	18	3	3	0	9	14	27	16	4	20	15	12	21	13	20	14	21	20	18	21	24	26	23	24	24	29	23	29	26	26	31	35	36	26	36	33	31	28	29	35
2361.99	-3	-8	2	-5	5	11	20	11	5	7	5	14	11	13	9	19	10	9	2	16	7	13	22	14	15	14	28	27	22	26	33	23	25	22	28	24	26	23	32	24	30	35	38	29	33	26	29	34	30
2361.66	2	-5	5	2	12	12	14	10	17	4	9	4	14	16	17	21	18	22	15	9	14	14	14	12	13	15	18	21	28	26	24	25	26	30	32	31	26	26	32	29	29	26	31	41	34	29	32	36	31
2361.33	-7	-7	-6	3	7	-3	5	9	4	17	1	16	5	10	21	22	9	4	18	15	7	16	22	20	17	24	20	13	16	27	22	28	21	26	25	23	38	33	29	29	31	26	33	27	29	31	34	31	40
2361	-8	-5	4	-2	8	-8	-1	-1	17	0	12	5	0	6	13	26	7	24	13	2	18	11	27	20	20	26	32	18	21	19	24	23	30	21	26	32	33	32	24	32	25	35	35	27	36	35	26	34	37
2360.67	3	-8	-7	-4	-2	2	8	13	19	10	11	-3	-1	21	15	18	17	12	10	18	14	22	14	17	27	29	20	26	13	24	27	27	26	34	23	22	25	21	28	32	29	34	37	32	34	30	30	33	33
2360.34	3	-7	6	7	7	7	3	14	13	16	10	1	3	3	8	11	21	14	13	6	18	22	13	21	19	22	14	21	26	24	28	29	26	30	25	25	32	28	30	25	28	34	32	29	29	28	39	34	33
2360.01	2	3	-1	4	8	-5	17	7	6	11	6	3	8	9	9	9	8	14	10	10	17	23	7	16	17	19	20	14	20	33	26	20	25	23	24	21	35	28	25	27	30	32	32	33	35	28	35	33	39
2359.68	2	-2	-2	0	6	2	12	13	10	3	11	9	10	12	16	15	19	15	19	17	15	19	10	17	23	25	13	15	24	26	27	26	28	23	28	35	23	37	28	34	36	35	38	33	33	34	37	34	31
2359.35	10	-10	0	-2	2	2	7	11	8	14	5	6	7	15	22	17	9	11	6	17	15	13	18	17	30	21	18	23	24	23	22	23	20	24	29	26	28	19	29	28	30	28	36	26	33	38	38	37	36
2359.02	-1	-8	5	-4	15	0	2	21	15	10	13	9	11	14	18	11	12	9	25	13	18	18	12	15	24	28	23	23	22	27	31	29	23	22	29	31	26	31	26	24	37	34	38	34	36	35	30	32	36
2358.69	0	-13	-3	1	7	3	4	5	15	18	11	11	7	17	20	18	13	9	16	25	19	12	16	15	15	23	20	29	29	27	21	26	20	22	29	36	23	26	29	34	28	29	39	36	33	32	37	37	45
2358.36	-10	-11	1	0	4	2	14	9	13	11	6	2	-5	19	6	25	11	23	14	16	23	23	14	12	19	21	19	17	23	29	36	26	22	31	11	29	35	33	34	35	33	36	37	37	33	37	37	38	33
2358.03	1	-12	-6	-4	21	3	10	9	17	15	1	-3	6	8	17	23	7	6	18	8	22	16	28	13	24	17	19	24	20	36	22	34	25	35	19	28	29	32	29	39	34	31	38	40	37	33	34	40	33
2357.7	1	1	-1	4	3	1	9	18	12	11	5	4	21	24	16	11	14	10	12	1	8	10	11	11	16	16	27	22	23	31	28	22	25	25	21	24	26	36	28	32	32	36	32	35	35	33	38	41	46
2357.37	-5	-4	-7	4	7	6	14	3	17	8	8	3	17	8	23	11	14	6	15	17	26	22	20	13	21	32	14	21	26	22	27	32	25	25	29	26	29	23	30	33	38	28	31	39	43	39	32	40	37
2357.04	5	7	2	9	12	3	17	12	19	18	3	9	22	1	20	16	28	8	21	10	16	17	17	15	13	24	22	33	21	22	26	33	22	30	28	26	27	34	34	34	37	36	31	37	40	30	32	44	38
2356.71	-2	5	7	1	3	14	22	5	9	6	18	7	-9	18	12	15	12	18	11	17	10	16	15	19	17	25	27	20	28	24	13	36	24	24	35	27	22	28	31	32	38	30	37	34	40	36	36	41	41
2356.38	-1	-4	4	8	2	1	5	6	5	10	8	-8	6	1	20	19	14	16	9	13	9	19	17	15	23	25	27	21	24	29	21	26	23	21	30	26	31	27	46	31	33	37	36	42	31	37	36	42	42
2356.05	9	10	4	-5	5	6	17	12	3	-2	3	0	7	1	19	18	16	12	17	13	14	18	14	22	15	20	23	24	20	19	30	33	23	20	32	33	35	29	41	29	31	34	39	39	39	45	30	44	37
2355.72	-9	6	0	7	14	8	11	10	9	7	20	10	16	3	19	11	10	17	19	18	22	23	21	19	13	17	28	24	19	27	27	31	11	32	27	33	31	41	34	34	35	36	45	34	36	38	33	39	36
2355.39	0	-2	-4	3	-1	5	10	14	14	6	1	-5	8	20	18	13	22	14	7	20	8	23	22	14	23	18	23	20	29	19	27	24	22	19	31	20	28	34	35	39	32	36	40	40	38	45	42	50	45
2355.06	3	-2	3	5	4	4	14	17	7	8	13	14	14	10	6	24	14	15	15	9	16	8	15	22	13	19	26	21	18	31	20	23	18	29	28	22	28	35	31	36	39	34	34	31	41	36	43	39	42
2354.73	-11	-3	0	13	5	4	5	17	10	7	11	13	15	18	17	20	9	15	23	8	26	13	20	19	18	19	30	15	18	33	24	20	24	21	32	35	32	37	38	28	31	36	41	33	37	41	40	36	47
2354.4	10	10	3	-4	6	5	5	23	15	5	13	7	8	2	15	19	24	23	17	16	14	22	13	26	22	13	26	24	18	24	26	22	22	27	34	34	31	32	29	37	33	31	38	37	42	38	38	43	48
2354.07	-6	0	-3	-8	-6	8	0	13	13	13	8	7	10	13	19	20	21	19	0	15	6	23	20	18	23	26	18	23	23	28	30	30	24	21	28	31	27	27	34	34	34	44	41	43	37	38	48	45	42
2353.73	19	3	6	9	0	12	12	7	15	14	13	4	9	11	21	15	14	10	17	21	26	17	21	32	19	28	23	28	32	28	26	24	27	26	30	35	42	32	31	32	39	32	38	39	32	37	38	45	41
2353.4	4	-4	-4	-1	6	9	7	4	-1	8	12	7	10	20	14	13	5	17	18	14	24	13	20	18	16	25	17	19	25	25	31	30	21	24	29	25	27	36	34	33	31	38	39	37	41	45	40	39	46
2353.07	11	13	-2	7	8	-2	0	11	12	6	2	14	10	21	16	11	15	13	13	17	11	16	20	23	19	24	17	12	25	22	33	30	16	32	24	30	32	35	39	33	32	40	40	36	44	42	42	42	39
2352.74	16	12	11	12	7	14	14	21	10	15	8	5	10	14	17	22	8	18	21	13	22	29	12	15	17	29	24	20	19	26	29	25	25	23	32	33	32	34	35	29	30	40	38	42	34	38	43	43	49
2352.41	1	-8	-7	4	7	6	7	14	11	14	5	10	17	18	16	25	15	13	16	16	12	25	20	23	18	29	24	25	20	18	30	27	25	26	32	26	30	34	29	33	32	38	38	38	35	37	45	44	42
2352.08	-9	8	1	-5	3	4	10	15	20	5	16	11	5	18	18	15	26	17	16	14	18	20	25	23	33	23	28	24	30	26	32	28	34	26	27	29	30	35	35	32	38	35	41	37	39	36	40	45	46
2351.75	9	-1	-5	7	14	11	3	18	13	14	16	10	10	12	11	26	15	14	12	10	20	19	21	22	24	33	14	27	24	26	26	24	20	26	31	35	32	36	33	45	29	39	40	40	50	45	45	41	48
2351.42	8	3	0	5	4	9	2	19	18	6	12	12	11	17	11	25	19	19	20	19	26	15	9	23	10	24	24	27	38	19	35	22	23	32	33	33	40	26	35	39	33	41	39	44	40	44	45	50	44
2351.09	14	8	1	6	-2	13	3	5	-4	11	6	6	4	16	16	8	10	8	17	18	18	24	21	23	27	23	22	23	22	34	28	28	28	25	28	31	30	35	32	33	41	34	45	38	42	49	43	44	44
2350.76	-9	2	-1	6	10	8	9	14	28	15	9	13	12	13	14	22	15	18	14	14	20	22	20	20	19	25	22	32	24	25	33	28	21	29	28	31	24	35	34	37	38	37	41	37	49	35	48	40	46
2350.43	-1	-9	6	4	16	3	16	14	15	19	8	11	10	12	23	18	24	20	20	21	16	19	21	30	19	33	20	28	35	33	35	27	36	33	38	39	37	41	26	39	41	45	44	37	41	47	39	48	52
2350.1	0	-3	1	-1	6	2	-2	16	13	8	13	11	16	13	21	15	20	13	14	20	23	14	22	23	21	28	21	27	22	35	27	27	27	35	25	26	34	48	32	38	34	45	39	45	41	46	48	41	47
2349.77	9	3	7	13	19	-1	26	20	10	10	11	6	4	7	15	26	24	19	13	19	26	20	31	23	18	29	17	31	35	19	32	16	19	30	34	29	26	32	40	36	32	39	45	46	43	47	51	47	51
2349.44	0	4	9	6	8	8	20	9	20	1	15	24	16	14	12	11	23	18	21	19	14	23	18	17	24	20	30	27	31	25	24	31	26	27	35	31	36	32	39	42	37	39	41	39	36	39	49	52	59
2349.11	12	5	2	9	12	2	5	21	14	11	3	6	12	15	12	17	20	14	15	24	15	18	24	15	17	30	19	29	23	26	33	32	24	22	28	36	42	44	38	30	43	35	42	37	45	53	46	50	50
2348.78	3	8	1	10	10	10	2	3	17	11	11	23	16	11	11	26	14	20	17	16	11	25	23	24	22	18	16	24	29	27	28	25	31	23	39	40	28	38	34	36	39	44	44	50	39	40	46	49	54
2348.45	7	4	3	12	8	9	6	5	23	14	7	9	20	7	13	21	18	19	3	19	19	18	20	18	28	26	20	26	24	29	28	31	32	33	38	35	36	34	40	36	40	36	37	40	45	41	43	58	55
2348.12	7	9	5	2	5	15	4	11	14	7	12	14	20	22	21	22	20	19	15	17	25	17	27	23	24	24	29	23	30	28	30	21	29	27	42	37	32	37	45	39	40	43	47	42	38	47	39	54	54
2347.79	3	-13	2	11	9	10	8	1	11	15	16	11	12	15	21	27	23	18	16	26	20	18	17	23	32	28	24	32	26	31	32	30	26	28	25	38	43	43	32	35	33	49	44	43	48	42	53	54	48
2347.46	4	-9	6	8	17	5	6	15	7	10	9	8	15	8	24	12	9	16	11	20	25	18	25	21	25	21	25	32	23	30	26	38	22	28	35	36	40	34	36	39	40	50	41	51	43	43	44	55	59
2347.13	17	7	10	6	13	-1	1	8	16	18	15	9	13	14	18	22	21	10	11	19	18	12	21	20	18	19	19	19	28	25	37	22	21	24	32	31	32	38	38	39	47	34	39	45	48	44	50	49	54
2346.8	3	-6	9	18	11	15	11	13	22	14	16	11	26	22	9	25	16	13	13	23	25	20	23	13	17	21	29	30	32	24	33	34	26	26	38	29	38	35	33	34	47	44	43	45	53	53	50	51	67
2346.47	13	10	7	3	10	3	2	18	11	7	3	20	14	22	18	25	13	22	28	29	16	24	21	29	22	16	28	26	34	33	32	24	34	26	31	33	38	40	36	39	32	47	41	45	51	46	43	48	64
2346.14	9	7	20	10	12	7	1	8	16	13	18	4	22	10	11	19	30	20	17	20	20	22	18	17	22	18	25	31	29	28	28	38	29	26	35	28	37	38	32	43	44	45	51	45	44	55	46	57	59
2345.81	6	11	1	2	12	-3	6	12	16	17	10	8	18	15	17	16	12	24	12	18	13	20	16	24	14	32	28	24	33	38	30	30	22	28	36	37	31	34	40	36	45	42	46	54	39	48	48	56	70
2345.48	-6	6	8	19	24	4	4	15	18	7	15	12	13	16	26	16	20	11	12	24	28	19	26	23	24	22	29	28	33	36	31	31	32	26	41	38	43	35	42	39	51	50	38	55	46	54	51	56	61
2345.15	0	3	6	4	6	8	11	6	23	16	16	17	17	20	14	17	27	9	14	11	23	21	12	19	15	26	27	24	24	36	30	29	28	28	27	33	30	44	39	39	42	42	35	46	49	49	52	59	60
2344.82	3	18	14	5	24	17	-3	7	11	19	10	9	14	13	19	22	14	20	9	15	23	30	22	22	27	26	16	36	25	33	35	30	30	26	31	34	35	40	34	33	44	42	46	52	49	56	58	61	59
2344.49	9	-8	11	15	10	21	8	6	16	14	12	15	12	14	14	7	22	14	19	20	8	23	33	17	24	28	19	30	32	30	43	32	23	34	33	38	36	35	43	40	42	46	49	45	51	49	53	59	69
2344.16	1	5	9	11	14	-4	16	11	19	11	14	11	13	24	23	16	26	19	12	22	18	21	27	14	22	18	20	30	37	41	36	33	31	24	35	33	33	40	47	46	42	43	48	49	44	50	55	57	77
2343.83	4	11	19	18	14	6	-3	20	3	19	15	14	23	18	29	30	18	19	20	20	25	28	22	21	27	24	25	36	27	27	33	33	29	28	36	32	39	38	40	46	47	48	55	49	47	50	55	63	66
2343.5	15	12	6	6	10	9	8	5	6	15	11	26	21	18	23	23	18	15	5	27	27	25	20	24	26	26	23	19	36	47	27	40	28	27	40	35	37	35	35	47	52	40	45	54	54	47	50	56	69
2343.17	-4	5	3	0	23	14	11	11	11	12	8	15	14	16	21	22	10	22	14	22	14	25	25	17	25	32	23	21	34	36	32	30	42	27	36	33	40	38	39	32	44	50	48	44	59	50	55	53	64
2342.84	10	1	8	16	15	1	10	10	12	17	12	6	20	6	14	14	14	15	15	20	24	25	21	23	17	30	21	32	37	34	35	32	23	31	35	37	36	43	43	41	42	43	51	54	44	51	59	55	62
2342.51	-5	10	2	10	17	10	8	12	13	11	16	23	24	10	26	13	22	19	18	24	17	34	17	25	30	27	31	33	36	46	35	35	36	23	35	26	40	40	34	39	45	55	50	54	59	58	62	66	80
2342.18	9	1	7	15	9	7	24	16	16	19	6	17	16	20	13	15	22	25	7	17	23	26	28	22	31	31	34	28	39	32	34	33	34	25	39	31	40	40	39	50	46	52	40	48	48	57	62	59	66
2341.85	-8	10	1	18	10	8	15	12	20	29	18	18	28	10	21	15	25	6	26	26	20	27	26	17	23	27	22	24	37	26	30	32	34	30	31	29	38	29	48	44	44	45	35	49	57	55	57	63	66
2341.52	1	11	9	19	8	10	24	14	16	16	17	12	22	19	17	12	26	15	21	14	30	25	31	29	21	24	42	24	35	42	39	33	32	35	35	34	40	43	42	40	50	58	52	48	58	63	55	61	71
2341.18	-7	10	17	19	11	12	10	10	22	11	10	20	24	13	18	14	17	16	15	27	23	31	28	24	16	25	19	33	36	38	36	34	31	32	40	46	44	39	49	40	50	54	52	55	55	62	62	69	73
2340.85	-1	6	14	17	18	5	10	18	14	21	6	24	11	20	26	15	22	14	12	14	33	25	23	20	24	37	22	30	37	36	35	35	29	21	41	42	35	53	45	47	56	49	51	61	58	51	56	67	74
2340.52	10	7	14	13	11	9	10	10	15	9	7	22	13	20	18	18	30	14	18	14	35	22	22	25	29	30	27	30	32	37	44	44	32	21	35	38	45	40	46	47	50	56	55	57	56	69	61	74	84
2340.19	6	11	8	13	16	11	2	-4	13	12	16	21	16	24	9	12	23	10	22	25	26	26	30	26	24	20	21	28	33	36	31	29	33	24	39	48	41	36	42	48	54	50	50	50	57	62	64	66	81
2339.86	-1	5	8	19	22	8	2	9	19	11	16	17	16	25	22	18	17	14	26	25	29	36	28	30	34	19	21	32	32	36	40	33	29	32	31	35	44	43	46	48	49	56	52	51	53	59	67	75	83
2339.53	9	4	5	6	16	21	2	9	10	13	9	18	22	21	20	18	15	20	24	18	30	31	18	21	24	29	22	34	36	42	35	35	38	36	40	42	36	48	43	53	53	59	48	57	58	64	62	73	81
2339.2	2	12	10	11	16	16	17	-8	11	19	24	16	12	20	7	8	29	24	22	28	20	27	28	22	19	35	38	33	39	39	43	40	29	40	38	36	40	40	52	48	60	47	58	53	58	64	70	70	77
2338.87	10	9	9	10	12	12	-1	13	15	8	11	13	13	24	13	17	21	5	12	19	24	24	23	19	32	29	36	36	51	45	36	33	26	27	45	40	39	56	53	47	51	53	62	67	57	65	66	67	75
2338.54	4	22	14	11	31	18	16	7	19	15	21	20	21	10	26	14	11	19	14	24	28	23	19	19	26	27	33	34	42	37	45	36	33	37	47	44	50	41	57	55	51	61	53	61	64	67	83	81	80
2338.21	6	-3	15	4	19	15	3	3	23	25	16	26	18	20	15	15	9	16	32	24	34	35	20	21	27	34	25	37	34	43	33	39	40	41	42	45	44	58	56	55	53	53	54	64	54	69	66	76	88
2337.88	10	11	10	4	13	10	6	12	15	4	13	9	22	19	6	13	17	17	21	28	20	23	25	23	25	28	35	37	41	41	39	48	29	33	35	43	49	45	56	56	61	58	47	61	62	65	70	75	94
2337.55	6	4	5	11	17	22	18	2	10	18	22	19	21	24	17	15	12	24	17	23	25	32	20	21	33	31	32	32	38	46	28	35	24	32	52	47	49	52	49	55	55	54	51	69	70	73	76	75	85
2337.22	4	5	13	5	16	11	19	16	16	16	17	18	27	18	17	16	19	18	27	22	33	30	25	23	29	24	26	31	48	30	47	38	38	36	33	48	52	54	54	53	56	69	54	68	67	68	86	74	80
2336.89	7	14	7	7	16	16	16	0	13	20	8	10	24	25	17	15	16	22	22	19	28	26	21	37	28	31	31	26	41	43	37	50	29	41	43	48	46	40	53	57	57	51	68	65	68	74	72	79	89
2336.56	-5	8	16	19	17	23	8	9	25	9	7	22	23	22	24	21	20	24	17	23	26	31	20	27	23	22	22	30	43	50	45	37	34	38	40	41	58	51	60	55	65	58	53	62	65	72	79	87	95
2336.23	2	8	-1	23	17	13	3	10	0	21	8	22	21	22	28	18	29	20	16	12	28	32	28	28	31	29	27	37	51	44	38	42	37	37	46	50	54	54	53	58	62	63	53	67	69	82	74	87	88
2335.9	4	-1	16	12	17	14	15	25	29	22	14	23	16	21	28	4	17	19	13	29	29	40	29	21	31	30	25	33	47	50	53	48	35	40	52	51	58	60	60	59	61	61	66	67	73	75	85	84	103
2335.57	14	13	4	14	8	20	20	4	3	21	22	28	20	31	22	12	13	16	13	26	24	33	31	29	31	34	38	29	44	46	47	43	29	51	40	51	57	56	59	63	58	63	62	63	77	73	93	93	103
2335.24	-5	3	11	9	17	8	24	7	14	12	11	17	30	29	27	14	21	23	16	25	33	35	27	29	32	27	20	37	43	50	49	49	39	41	41	53	56	57	60	64	68	74	71	71	77	76	88	94	86
2334.91	-6	13	15	10	23	8	20	5	13	15	16	17	22	21	24	14	27	21	25	16	25	37	32	28	35	37	31	36	46	51	40	52	40	40	49	39	54	60	63	62	65	58	72	65	84	79	86	99	100
2334.58	7	11	16	13	11	18	11	13	17	23	25	21	19	30	26	17	25	18	30	31	28	31	24	31	26	27	27	32	41	42	40	42	39	48	49	55	54	65	63	62	66	70	66	69	76	84	91	91	95
2334.25	-6	5	8	14	11	17	8	15	11	18	17	27	16	25	26	21	16	25	27	26	27	33	30	32	26	39	34	34	42	43	47	40	38	52	54	65	62	66	64	63	71	75	72	78	83	90	103	103	112
2333.92	-2	18	7	4	25	11	22	12	9	13	22	26	28	28	28	23	12	24	19	28	26	23	24	34	31	39	39	30	37	42	50	40	40	43	44	57	59	63	67	65	75	76	71	78	86	74	96	100	118
2333.59	5	-2	19	22	10	12	13	2	18	20	24	18	27	21	20	27	21	19	21	20	27	36	22	25	33	35	32	26	49	50	49	48	47	41	59	40	64	64	69	71	71	77	71	76	80	89	86	98	101
2333.26	3	11	4	22	19	19	22	12	17	29	22	25	26	28	26	30	37	32	29	32	27	35	31	19	22	37	28	40	38	42	46	47	46	43	50	58	62	58	68	65	67	84	71	79	81	96	106	106	105
2332.93	-9	9	22	1	7	19	13	-1	20	14	16	22	38	29	17	22	26	31	21	22	27	39	29	28	24	33	43	38	36	49	51	43	49	39	55	59	60	64	65	77	83	81	73	81	91	94	112	114	122
2332.6	-7	-1	19	19	18	10	20	20	13	19	12	40	20	29	35	30	25	27	23	24	34	35	23	23	31	33	31	33	51	45	52	48	43	48	47	56	61	66	74	76	77	92	73	84	100	91	96	112	117
2332.27	-1	5	20	9	16	17	10	9	16	25	18	29	34	45	43	25	24	26	27	32	34	43	45	30	32	30	40	30	44	52	51	47	44	50	56	56	63	76	74	84	74	88	87	93	102	90	106	106	121
2331.94	-3	10	18	18	16	11	29	12	11	23	33	26	33	39	36	32	27	18	22	35	27	33	33	25	35	28	29	35	40	39	49	52	46	54	60	68	67	71	69	80	91	89	85	91	99	107	110	117	125
2331.61	2	2	8	9	17	17	13	17	22	20	23	27	25	29	40	30	27	28	34	27	27	40	42	26	27	29	34	26	37	56	45	47	48	54	51	73	70	69	73	88	97	93	92	84	109	114	111	125	124
2331.28	-9	-2	0	10	16	18	22	17	16	29	21	30	34	39	32	32	33	31	26	37	36	40	37	22	30	38	44	40	60	44	54	50	54	43	54	67	72	79	88	80	94	97	93	104	103	110	115	125	125
2330.95	-5	10	10	25	17	15	16	17	19	29	26	23	37	36	37	33	34	31	32	26	27	55	38	24	28	28	28	41	49	48	55	52	45	58	56	72	74	83	79	86	93	88	105	107	108	102	122	117	122
2330.62	1	6	13	7	16	22	21	25	22	28	37	32	46	42	26	36	24	33	38	30	30	38	40	34	33	35	33	40	45	49	49	54	52	55	59	79	75	80	98	85	109	105	99	111	106	115	117	133	131
2330.29	-10	13	7	14	25	16	12	33	7	26	28	34	27	38	36	45	42	36	44	42	30	41	42	23	30	32	34	45	51	58	49	55	60	55	65	74	81	74	79	97	92	101	99	109	113	115	124	130	132
2329.96	5	0	5	20	17	27	17	22	18	26	29	20	39	43	31	34	22	33	37	37	36	47	46	25	30	42	41	35	53	50	53	47	59	51	61	71	83	86	93	87	110	89	111	107	122	122	120	144	139
2329.63	7	4	7	21	16	9	32	21	30	23	38	28	36	39	38	48	20	42	24	31	43	33	34	33	28	31	41	37	44	44	52	49	52	63	65	70	77	83	92	97	105	113	94	116	119	126	147	150	140
2329.3	0	7	10	11	26	29	24	29	19	30	32	35	29	41	44	46	38	29	37	44	40	48	31	36	42	40	30	47	57	65	49	49	52	57	64	83	83	90	98	100	119	118	116	119	129	139	136	147	145
2328.97	-4	1	0	19	8	13	12	20	24	30	31	33	45	49	53	44	31	29	36	41	43	50	34	32	38	41	37	43	42	47	64	37	59	62	62	90	80	93	92	106	126	124	118	117	138	135	141	145	151
2328.64	-10	-3	1	16	19	17	20	27	27	32	38	39	36	40	44	41	29	37	44	40	45	42	37	36	34	43	34	47	52	51	54	64	61	63	76	77	82	103	103	96	116	124	129	126	137	148	153	162	158
2328.3	-6	8	18	11	5	13	28	31	32	35	35	37	33	40	46	35	38	35	41	37	44	32	30	33	33	34	47	46	49	56	63	50	47	66	73	86	86	99	110	115	125	141	128	131	140	146	150	154	165
2327.97	8	2	13	21	23	14	32	21	25	39	35	34	52	40	57	49	35	40	44	37	44	49	34	40	38	33	35	49	46	51	65	50	60	64	82	83	103	85	118	119	128	141	146	135	150	150	169	173	173
2327.64	4	7	15	9	30	14	29	26	35	39	38	44	44	51	52	54	40	43	44	43	49	39	36	37	37	28	38	43	49	64	65	63	62	79	81	79	102	101	115	119	122	145	138	146	141	159	155	179	169
2327.31	3	-1	11	17	19	17	34	37	33	30	42	36	50	54	55	54	36	47	46	49	49	37	45	37	43	38	36	39	47	72	62	66	75	69	97	93	96	109	114	123	143	144	144	156	150	159	174	177	178
2326.98	3	-2	9	8	14	22	28	31	29	38	51	49	49	55	54	49	61	54	46	42	40	42	45	36	38	33	39	47	56	61	65	69	59	71	81	105	106	107	113	130	147	140	151	163	166	173	174	184	185
2326.65	5	-1	14	5	17	22	31	36	38	41	40	42	51	58	54	59	53	48	42	44	46	53	43	38	34	32	48	48	59	78	59	50	69	69	88	107	117	112	122	131	141	145	165	164	165	176	192	193	185
2326.32	3	-5	16	10	25	22	26	36	41	33	41	49	55	65	53	67	46	48	56	56	51	57	55	45	48	47	30	46	64	51	71	58	68	85	100	98	119	121	115	131	136	162	162	171	177	183	209	202	206
2325.99	5	7	21	15	17	26	38	23	42	34	37	50	67	66	74	55	49	48	59	45	51	54	48	54	51	38	40	42	53	58	70	68	69	84	93	109	114	122	139	137	158	172	170	173	184	192	204	213	215
2325.66	7	-9	14	20	25	24	37	38	28	53	54	55	51	60	60	68	71	51	60	48	58	54	40	47	33	41	53	40	56	88	79	70	71	79	98	118	114	130	138	148	163	167	173	191	192	199	206	224	211
2325.33	7	13	12	20	18	35	43	46	50	53	48	59	62	74	75	62	63	60	56	47	62	52	48	52	53	47	55	52	68	67	72	70	83	87	96	107	119	138	138	152	172	180	187	189	184	204	209	217	225
2325	0	0	20	36	23	31	43	38	38	55	64	58	61	67	78	65	55	59	65	60	60	63	61	48	40	51	48	48	64	84	76	70	76	85	104	128	145	139	148	168	180	164	193	199	192	210	231	243	234
2324.67	10	2	21	19	23	38	38	47	37	44	56	65	62	64	64	76	58	64	57	58	69	58	62	51	48	40	54	46	62	72	76	66	80	86	113	115	138	143	145	155	176	194	200	198	208	224	237	238	247
2324.34	-2	9	20	25	22	26	36	54	47	39	52	59	70	73	74	77	72	69	68	57	54	61	57	52	55	56	40	60	72	74	75	80	78	90	122	128	122	150	148	176	187	195	210	203	208	239	241	244	258
2324.01	3	16	12	26	16	36	37	39	45	49	54	70	63	69	73	95	64	58	75	64	75	71	72	61	55	62	63	57	71	79	85	75	82	95	105	134	132	148	160	175	197	206	207	218	219	244	251	258	254
2323.68	3	11	14	21	32	20	35	50	47	63	63	60	71	67	68	88	70	66	58	53	63	64	69	60	58	58	58	66	72	81	88	75	89	86	111	131	135	143	161	165	189	195	218	221	235	257	253	258	266
2323.35	15	17	28	21	27	34	41	50	53	54	67	59	67	75	81	81	84	70	68	73	75	67	65	63	58	56	52	71	80	81	91	81	96	100	121	139	155	158	160	178	197	206	214	229	235	251	273	271	267
2323.02	6	12	28	35	28	34	42	48	55	59	72	68	74	77	81	84	81	66	73	75	66	79	73	64	56	55	68	70	75	94	90	89	97	104	127	131	149	150	170	184	195	220	229	225	250	263	277	286	280
2322.69	5	13	19	31	40	27	38	49	68	59	54	67	68	79	83	92	70	68	79	73	66	81	76	63	65	54	50	67	86	89	95	105	96	106	123	142	160	165	183	179	202	215	231	245	258	263	271	278	276
2322.36	24	16	22	37	33	39	48	38	63	64	60	63	69	79	76	77	85	70	73	77	76	74	76	71	71	74	75	69	80	88	107	92	101	113	130	151	164	160	166	190	210	212	248	242	242	268	272	280	284
2322.03	21	31	29	35	38	40	50	56	62	52	69	69	73	88	89	78	77	78	87	78	71	75	87	78	65	72	73	88	95	96	103	93	104	111	140	151	171	166	201	181	220	242	223	250	244	270	279	289	283
2321.7	29	17	27	41	49	50	51	56	63	58	63	71	73	79	74	87	80	86	73	85	73	85	81	82	79	75	69	95	108	95	107	110	100	123	144	155	166	179	181	207	221	208	229	242	255	273	277	283	304
2321.37	27	27	32	31	42	39	45	57	63	59	71	78	76	80	95	90	88	77	76	84	80	82	80	88	83	70	80	86	108	101	118	98	114	115	129	139	165	157	185	180	209	218	230	248	242	271	281	285	289
2321.04	22	23	39	36	48	44	50	46	57	56	71	62	88	79	89	92	89	74	65	65	86	86	95	78	69	93	88	92	100	112	109	117	123	128	144	155	160	170	178	184	206	221	222	245	239	278	280	274	291
2320.71	30	33	49	35	38	48	45	63	69	60	49	60	65	73	95	93	80	73	77	84	79	89	95	92	85	89	89	111	110	110	124	122	113	125	151	171	185	173	167	213	211	218	222	239	258	277	277	293	280
2320.38	23	26	39	46	36	42	46	59	60	49	50	59	75	67	67	95	69	70	71	90	87	85	94	91	94	95	97	86	116	133	128	112	126	129	158	163	175	189	181	193	207	221	227	233	233	264	274	280	287
2320.05	41	37	26	32	32	48	52	54	53	61	62	70	59	70	88	77	87	72	84	91	82	95	87	97	103	99	98	111	131	132	120	130	128	130	160	149	159	179	169	201	184	213	199	231	240	261	267	268	257
2319.72	29	42	40	43	48	48	51	56	63	54	53	59	63	65	71	80	77	80	73	95	80	93	96	100	97	107	105	128	131	131	138	129	122	126	160	171	179	175	180	186	200	204	219	214	214	262	258	262	264
2319.39	49	41	43	49	59	52	53	58	56	54	41	60	59	64	72	77	80	69	79	84	88	88	91	92	111	117	128	115	132	135	129	138	131	146	151	149	159	175	188	188	189	202	217	210	229	235	268	236	235
2319.06	39	43	43	47	56	39	48	55	60	47	46	60	63	56	64	77	59	64	68	78	86	97	102	111	121	119	114	125	146	134	151	148	129	147	158	149	165	170	182	191	192	193	185	200	211	235	235	239	230
2318.73	41	41	37	58	52	43	51	58	64	47	52	57	53	52	64	65	83	64	87	77	77	77	103	92	111	122	129	135	152	159	147	148	131	159	165	173	165	161	175	182	212	199	187	182	207	217	225	225	212
2318.4	43	55	51	51	60	48	49	65	41	52	47	49	61	64	59	55	71	78	68	73	87	99	106	104	109	120	134	134	163	162	160	156	147	155	160	165	165	173	172	179	195	195	191	191	184	202	211	227	194
2318.07	42	49	50	45	64	64	61	52	49	48	36	32	59	46	49	68	82	65	73	77	90	103	124	110	126	139	127	146	161	157	170	164	160	161	168	173	171	178	174	187	174	181	170	166	168	182	211	211	186
2317.74	57	56	50	52	65	50	56	52	57	53	23	40	47	39	49	56	61	58	71	75	93	112	107	120	123	143	143	168	171	178	175	173	161	178	179	181	174	183	186	172	185	181	185	182	176	190	197	181	173
2317.41	61	53	52	64	74	58	60	55	37	38	43	38	54	48	44	58	60	59	78	72	87	110	102	118	138	136	151	175	181	180	188	176	168	178	195	179	179	174	191	179	177	171	168	176	147	166	184	177	177
2317.08	76	57	61	64	66	49	34	66	61	40	44	32	44	57	44	50	57	49	67	73	88	95	109	132	154	153	178	179	196	193	185	192	185	189	203	178	187	185	188	202	172	166	167	147	167	174	178	173	172
2316.75	72	60	60	66	78	61	61	47	52	46	45	38	36	48	37	60	54	74	52	75	81	112	119	131	160	175	170	190	189	206	201	199	194	209	234	211	201	178	198	181	172	176	169	158	159	170	152	157	154
2316.42	81	78	66	66	74	55	53	71	71	35	25	41	38	39	44	35	70	53	77	86	91	114	133	154	155	178	197	198	224	212	220	222	226	232	224	220	198	202	207	204	188	187	187	166	138	172	161	131	145
2316.09	87	84	66	83	77	59	71	64	58	41	25	30	39	43	43	46	52	57	72	85	100	111	120	147	161	188	190	201	226	243	248	223	242	219	237	222	227	213	213	209	204	198	186	157	140	160	160	158	144
2315.75	85	83	76	82	82	81	58	76	65	39	42	30	36	50	47	44	55	56	75	80	108	118	153	145	181	205	217	235	248	262	249	252	265	240	257	266	232	248	221	226	207	186	190	168	175	165	170	148	122
2315.42	100	102	78	105	90	82	79	72	54	52	36	41	42	47	55	38	59	77	74	86	107	111	152	154	189	200	237	247	263	269	299	270	287	262	282	264	262	267	254	250	242	239	179	183	180	184	181	159	164
2315.09	107	99	106	94	95	84	70	82	55	54	45	31	44	48	32	52	50	66	79	99	122	140	162	162	198	231	250	271	294	278	306	306	290	310	320	297	294	289	291	267	259	244	234	212	188	217	182	196	134
2314.76	116	104	81	95	96	94	79	87	70	63	45	46	45	34	47	61	69	74	93	84	124	142	166	170	215	248	248	298	326	310	322	324	344	345	340	314	330	322	328	293	298	287	248	248	218	206	219	184	165
2314.43	120	103	99	110	118	102	77	93	76	68	54	63	59	43	58	60	52	67	92	105	123	162	176	204	238	253	269	298	337	350	364	348	360	379	392	351	349	365	332	353	317	288	277	261	234	236	226	217	210
2314.1	135	110	107	127	134	120	105	86	87	66	47	58	50	53	62	52	68	77	95	114	152	165	194	229	254	271	305	323	378	390	381	390	388	398	404	379	377	395	393	364	355	332	317	283	287	261	241	251	220
2313.77	142	133	127	121	123	122	98	102	100	80	60	55	56	49	70	60	77	83	109	132	165	204	212	239	264	327	303	357	390	403	425	417	420	453	442	433	428	444	429	423	393	369	358	324	305	304	274	273	228
2313.44	135	150	137	136	144	125	106	95	108	96	57	68	68	78	63	73	79	85	130	150	182	193	226	250	292	314	341	376	421	456	470	460	491	487	498	478	483	478	499	479	453	434	416	384	371	352	333	311	277
2313.11	169	160	163	147	148	132	130	114	101	95	86	66	80	82	79	84	92	97	131	159	169	224	238	281	305	335	376	411	462	461	483	502	500	506	564	559	537	535	528	523	495	480	446	431	401	370	356	338	300
2312.78	169	163	164	166	166	157	135	137	121	102	89	87	82	83	80	115	96	117	131	162	196	224	255	289	339	373	403	450	484	523	521	524	549	582	595	575	550	587	600	584	572	528	495	477	458	444	398	385	352
2312.45	192	185	173	173	177	165	157	149	123	104	96	80	93	95	96	93	113	140	140	172	212	249	285	317	366	423	424	480	531	561	573	593	599	611	665	613	616	639	646	646	610	569	570	531	522	471	454	423	404
2312.12	207	195	179	190	180	166	174	162	122	113	99	100	101	108	115	122	122	126	158	172	226	248	284	326	406	431	462	501	563	599	619	631	643	683	690	704	648	677	707	715	676	637	613	612	565	509	481	461	455
2311.79	219	207	195	199	189	194	177	169	153	124	118	107	113	127	122	130	119	132	151	183	240	273	313	337	405	456	493	532	617	660	671	635	671	719	744	752	708	720	745	773	733	691	624	625	618	581	528	497	461
2311.46	237	225	211	210	223	213	200	184	166	157	147	118	120	133	121	140	138	147	174	195	264	293	349	358	426	485	530	574	654	692	708	706	731	792	831	784	767	784	807	842	783	748	698	677	645	629	578	559	524
2311.13	247	237	225	231	225	222	224	199	180	164	155	134	134	136	152	145	154	145	187	206	266	317	346	394	464	516	561	610	666	729	763	750	753	787	882	850	849	816	842	888	864	801	745	727	739	671	615	594	544
2310.8	266	270	257	237	243	238	209	201	187	167	156	130	129	151	147	161	169	161	183	228	265	311	380	401	459	523	552	626	706	733	781	774	791	819	923	908	882	864	861	917	904	845	808	772	731	751	678	627	562
2310.47	275	281	249	252	250	245	233	214	207	185	168	147	135	148	168	173	163	183	192	240	272	333	372	412	479	549	576	653	705	776	825	838	804	871	954	926	917	868	884	933	924	916	818	807	800	752	696	647	607
2310.14	279	285	258	252	272	265	251	232	219	187	170	159	159	155	173	184	181	198	189	223	282	334	410	420	474	546	614	679	703	750	835	830	830	868	939	957	929	889	901	949	952	934	882	805	790	774	688	681	640
2309.81	270	275	260	281	285	265	263	242	236	231	179	166	181	168	183	173	185	181	209	238	298	335	394	438	483	565	588	656	724	790	806	847	833	862	937	954	963	896	901	939	956	935	857	825	806	755	736	682	651
2309.48	293	286	293	291	265	264	279	262	230	204	195	175	183	187	191	192	210	204	211	255	297	329	378	415	472	551	600	641	684	761	837	829	802	835	911	944	926	873	880	938	942	928	882	822	824	773	730	650	645
2309.15	295	274	283	300	291	274	276	272	246	250	210	197	216	189	188	197	218	208	232	235	279	327	377	418	468	511	563	622	663	723	769	766	771	782	892	921	898	880	825	889	915	901	861	796	786	730	709	656	640
2308.82	272	267	284	282	280	286	287	272	269	236	224	183	221	201	218	213	237	215	230	249	285	321	368	404	439	494	540	616	632	639	741	764	713	736	796	860	878	838	821	824	835	844	776	725	714	704	661	627	584
2308.49	271	288	274	278	275	294	264	288	272	264	222	225	236	220	230	230	222	220	232	260	278	331	355	390	427	482	495	571	583	622	657	687	702	709	733	772	794	762	736	739	779	789	719	704	673	632	597	589	547
2308.16	245	272	270	282	290	293	298	302	271	251	223	229	231	244	255	242	235	232	241	269	252	304	330	367	397	408	474	493	537	552	610	613	615	640	639	703	690	702	676	677	692	722	658	656	617	590	560	533	508
2307.83	234	261	263	255	268	281	301	293	266	278	240	231	255	264	271	266	247	246	235	259	281	292	318	350	373	382	421	465	474	507	527	548	538	563	579	569	632	622	603	573	602	599	592	565	550	515	493	479	443
2307.5	211	247	248	261	265	286	284	280	302	273	259	258	262	268	276	269	243	264	252	250	265	276	304	335	331	356	374	414	419	406	447	472	471	484	505	483	509	530	515	518	505	521	515	491	456	437	428	422	389
2307.17	231	223	238	241	274	270	290	306	310	307	290	267	286	301	300	325	290	288	272	281	279	301	305	312	310	336	335	317	352	370	378	396	389	401	414	408	430	397	428	439	417	427	425	429	399	375	373	353	337
2306.84	179	192	234	242	247	281	283	309	309	306	279	276	282	320	344	325	304	292	281	252	289	286	292	289	283	298	290	308	326	299	318	330	295	330	328	300	342	336	343	347	333	323	343	332	328	309	287	293	290
2306.51	174	194	213	232	268	262	304	305	331	338	315	316	327	342	352	354	352	317	286	280	283	287	293	288	282	270	267	277	256	255	277	246	237	249	267	237	238	231	250	266	265	251	269	282	277	262	246	249	248
2306.18	173	187	209	216	265	259	299	303	330	353	331	349	350	362	389	387	372	351	339	347	302	317	297	282	294	263	212	223	187	199	212	184	173	203	163	135	157	176	174	207	189	197	214	184	222	191	194	199	204
2305.85	137	176	179	212	235	269	303	322	365	366	347	359	410	409	434	429	400	388	369	347	333	309	324	270	259	236	208	206	170	140	157	126	111	106	109	91	69	101	98	124	135	128	114	131	148	137	150	130	147
2305.52	128	153	185	226	238	281	303	332	355	388	375	384	421	433	463	434	466	418	409	387	354	351	305	300	259	243	216	178	174	132	119	82	48	33	65	29	20	-10	14	45	65	60	70	55	82	89	103	113	105
2305.19	112	135	164	212	228	266	296	339	395	380	390	422	473	471	528	503	509	483	447	422	401	386	342	320	271	234	197	168	100	109	104	53	7	-25	2	-25	-31	-61	-37	-13	-4	22	14	-6	21	38	53	61	58
2304.86	94	122	157	192	242	265	311	344	403	431	444	472	504	539	552	555	537	514	498	454	413	419	385	345	293	258	187	118	94	46	34	-14	-88	-72	-99	-111	-108	-145	-126	-96	-69	-67	-39	-63	-43	-22	1	13	23
2304.53	46	91	141	185	218	256	318	332	416	450	454	503	539	614	611	620	611	574	536	515	475	457	420	356	298	249	181	138	92	32	19	-62	-87	-137	-137	-146	-170	-205	-179	-172	-156	-131	-119	-135	-110	-58	-27	-27	-7
2304.2	37	72	92	138	229	268	326	357	426	490	488	542	608	665	712	692	662	653	624	565	528	494	436	382	301	235	181	130	85	31	3	-75	-163	-156	-168	-228	-215	-268	-290	-251	-184	-143	-171	-163	-164	-127	-93	-70	-47
2303.87	10	43	111	155	186	246	322	358	440	522	536	593	652	726	732	741	730	715	696	635	570	543	465	430	336	272	229	141	63	35	-38	-119	-238	-209	-220	-280	-295	-365	-350	-297	-267	-238	-253	-226	-219	-196	-130	-123	-71
2303.54	-37	5	74	129	202	254	321	377	454	528	582	633	730	775	806	791	797	809	738	685	652	605	541	450	392	323	207	129	41	-4	-60	-169	-269	-309	-293	-281	-320	-427	-432	-353	-315	-280	-304	-325	-292	-232	-202	-151	-119
2303.2	-83	1	53	96	175	237	336	390	486	580	606	684	782	862	905	921	889	889	858	786	735	672	646	550	444	336	236	123	33	-19	-49	-198	-274	-363	-342	-312	-368	-436	-452	-447	-367	-344	-361	-355	-348	-295	-219	-182	-143
2302.87	-101	-69	34	111	165	252	348	417	514	613	647	719	843	939	1012	984	984	990	947	892	841	789	713	643	477	353	299	197	101	19	-57	-121	-285	-341	-341	-339	-351	-507	-536	-502	-400	-363	-395	-397	-406	-307	-251	-212	-185
2302.54	-122	-60	9	88	176	273	368	444	570	633	717	807	929	1018	1102	1085	1119	1089	1053	967	928	887	840	729	597	497	413	288	158	63	62	-113	-251	-312	-332	-328	-356	-471	-537	-487	-402	-347	-396	-426	-420	-342	-283	-223	-189
2302.21	-154	-65	13	112	186	290	376	501	586	707	782	892	978	1149	1202	1223	1218	1218	1181	1142	1048	1010	977	943	755	663	532	412	313	197	97	12	-136	-241	-291	-291	-286	-399	-486	-469	-382	-328	-348	-400	-412	-353	-272	-253	-199
2301.88	-59	-33	21	122	202	311	414	530	675	751	867	968	1121	1252	1326	1348	1370	1378	1399	1345	1226	1207	1184	1159	979	791	664	562	448	311	251	165	8	-118	-218	-188	-139	-292	-410	-438	-354	-281	-321	-352	-376	-331	-283	-225	-204
2301.55	-73	-51	62	151	236	321	454	588	691	860	958	1057	1185	1385	1496	1491	1526	1538	1558	1539	1447	1383	1398	1395	1216	1034	899	833	701	526	454	354	205	62	-39	-88	-71	-131	-269	-303	-276	-224	-251	-303	-345	-273	-245	-184	-173
2301.22	-5	-7	72	195	256	393	511	654	774	892	1014	1133	1330	1478	1636	1676	1715	1707	1759	1773	1630	1576	1597	1637	1526	1272	1121	1084	980	814	687	573	392	255	119	85	71	11	-86	-180	-153	-85	-143	-210	-271	-223	-199	-161	-156
2300.89	9	52	151	219	319	428	592	723	855	991	1125	1259	1410	1599	1788	1826	1849	1899	1966	1988	1889	1787	1819	1893	1842	1667	1445	1336	1270	1074	944	819	664	519	350	254	262	212	116	-7	-23	10	-58	-112	-175	-183	-108	-109	-115
2300.56	82	89	190	263	386	496	659	778	915	1078	1247	1381	1509	1726	1910	2003	2035	2027	2156	2222	2109	2000	2009	2138	2136	1918	1663	1578	1520	1299	1153	1012	952	798	595	438	409	382	253	149	130	95	70	-44	-107	-101	-79	-50	-48
2300.23	153	158	226	347	408	547	680	861	1003	1160	1313	1459	1600	1812	2053	2156	2196	2189	2318	2412	2370	2211	2173	2340	2343	2185	1873	1787	1694	1578	1352	1228	1092	989	851	610	542	532	441	304	244	173	156	44	-37	-48	-38	-14	-14
2299.9	191	225	266	385	443	580	738	920	1037	1192	1371	1539	1724	1921	2148	2277	2300	2289	2394	2576	2553	2358	2277	2425	2510	2366	2109	1947	1945	1804	1543	1346	1276	1207	1015	757	693	651	563	444	371	297	232	131	31	4	5	29	7
2299.57	276	284	359	446	538	645	815	939	1093	1235	1396	1566	1776	1889	2166	2322	2357	2302	2421	2591	2655	2421	2329	2418	2567	2454	2222	2039	2009	1870	1687	1464	1376	1292	1115	860	729	712	625	537	444	348	283	190	77	55	20	57	31
2299.24	362	364	447	526	585	704	860	1005	1161	1267	1401	1564	1730	1909	2098	2325	2334	2313	2336	2584	2572	2465	2311	2440	2541	2459	2231	2043	2060	1898	1698	1438	1403	1365	1164	903	763	719	670	584	449	360	305	197	103	59	36	60	44
2298.91	492	456	514	586	679	783	925	1026	1145	1256	1361	1579	1693	1804	2028	2157	2214	2157	2252	2438	2521	2372	2220	2254	2412	2312	2177	1984	1955	1813	1630	1402	1307	1266	1145	885	757	723	635	563	481	392	289	195	131	71	62	56	62
2298.58	560	550	614	670	739	826	966	1072	1155	1248	1337	1496	1595	1741	1910	2069	2083	2053	2056	2228	2289	2225	2049	2058	2160	2144	1970	1850	1776	1678	1503	1301	1245	1229	1091	863	691	640	608	541	489	364	285	210	114	75	60	67	68
2298.25	712	700	699	754	815	930	1035	1121	1154	1255	1309	1418	1513	1621	1760	1890	1918	1878	1835	1957	2087	1991	1839	1801	1890	1862	1767	1634	1579	1509	1312	1162	1071	1046	952	774	618	574	543	497	416	328	259	186	131	72	51	59	59
2297.92	846	833	861	930	983	1022	1117	1173	1207	1263	1308	1357	1433	1497	1624	1709	1732	1630	1598	1746	1825	1768	1597	1586	1611	1613	1493	1363	1367	1254	1121	952	892	884	824	650	533	466	450	416	355	310	230	157	93	43	41	47	51
2297.59	1041	1016	1019	1032	1122	1173	1239	1270	1274	1295	1308	1351	1413	1431	1528	1598	1582	1450	1448	1542	1613	1591	1414	1345	1360	1328	1248	1156	1111	1051	917	796	736	747	672	543	448	389	371	347	304	251	180	125	88	38	34	47	48
2297.26	1249	1246	1231	1261	1281	1359	1385	1389	1389	1372	1325	1368	1378	1407	1442	1472	1415	1392	1297	1321	1393	1334	1205	1141	1139	1096	988	949	921	829	776	643	550	575	546	442	358	320	289	257	236	198	158	98	64	47	15	37	55
2296.93	1471	1419	1450	1464	1534	1558	1575	1563	1546	1505	1435	1404	1436	1393	1467	1401	1360	1274	1182	1219	1259	1169	1072	974	949	872	838	744	752	678	615	490	464	462	431	330	258	241	232	207	190	152	115	81	53	44	23	29	39
2296.6	1728	1717	1732	1726	1721	1816	1858	1764	1709	1656	1587	1511	1484	1477	1466	1448	1345	1227	1155	1157	1102	1078	930	866	804	706	598	579	594	546	468	374	327	353	329	254	203	172	171	169	140	117	85	51	41	31	12	19	31
2296.27	1953	2008	1974	1955	2035	2061	2090	2025	1947	1840	1736	1664	1626	1574	1545	1501	1319	1192	1096	1062	1059	997	829	767	712	626	475	449	455	460	390	279	219	240	242	196	137	123	107	117	101	68	66	46	18	16	26	26	23
2295.94	2409	2394	2388	2332	2422	2430	2428	2368	2288	2143	1959	1813	1795	1767	1680	1602	1428	1216	1116	1120	1044	972	838	698	671	525	387	348	363	395	319	204	113	152	147	113	93	67	73	83	58	57	48	21	18	18	15	22	26
2295.61	2867	2872	2815	2846	2827	2908	2952	2849	2647	2518	2321	2155	2028	1944	1879	1810	1563	1325	1208	1165	1137	981	811	693	624	483	310	206	274	273	220	138	71	64	97	85	57	48	42	36	41	24	20	26	22	7	12	21	26
2295.28	3520	3475	3393	3340	3348	3378	3402	3220	3009	2881	2604	2476	2337	2187	2095	1990	1741	1469	1277	1245	1209	976	782	606	604	458	219	118	161	235	206	88	33	11	34	17	33	22	2	27	7	4	8	8	5	12	13	14	24
2294.95	4075	4031	3950	3865	3846	3883	3867	3724	3428	3195	2958	2790	2649	2454	2319	2209	1962	1583	1344	1275	1197	984	729	555	525	411	208	52	88	159	156	77	-11	-47	-25	-49	-51	-36	-40	-26	-6	-18	-13	-11	2	8	18	17	27
2294.62	4636	4635	4548	4440	4405	4438	4423	4238	3853	3550	3320	3127	2937	2663	2467	2344	2096	1657	1419	1306	1205	971	688	499	438	384	213	34	2	78	59	-3	-120	-114	-81	-112	-100	-113	-57	-41	-35	-30	-17	-18	-2	2	11	20	34
2294.29	5511	5423	5342	5090	4997	5030	4972	4772	4352	3945	3623	3461	3291	2978	2648	2462	2245	1830	1457	1335	1241	1019	664	474	401	341	170	-28	-83	-67	-61	-87	-203	-191	-161	-162	-135	-112	-96	-51	-54	-40	-34	-28	9	9	14	17	36
2293.96	6178	6185	6072	5783	5758	5654	5624	5410	4910	4419	4004	3708	3563	3212	2873	2618	2355	1946	1516	1345	1260	1050	668	329	259	186	61	-139	-205	-186	-136	-172	-263	-263	-209	-196	-176	-166	-126	-97	-78	-56	-54	-37	-16	-3	18	26	35
2293.63	7076	7147	6878	6606	6397	6287	6266	6020	5507	4844	4349	4064	3897	3532	3126	2834	2515	2001	1493	1251	1183	992	568	239	84	25	-59	-205	-328	-319	-286	-290	-333	-338	-294	-310	-268	-230	-185	-145	-115	-101	-77	-34	-24	-5	14	26	41
2293.3	7823	7761	7574	7239	7004	6906	6797	6554	6001	5386	4658	4286	4138	3720	3316	2871	2549	2034	1441	1168	952	868	491	85	-142	-158	-230	-346	-488	-536	-431	-449	-479	-520	-480	-429	-359	-314	-251	-209	-151	-128	-99	-66	-41	-13	9	28	41
2292.97	8347	8309	8113	7582	7433	7281	7125	6856	6343	5536	4821	4344	4093	3712	3225	2866	2479	1940	1336	871	673	588	368	-73	-381	-454	-540	-640	-708	-750	-676	-655	-682	-695	-596	-548	-453	-398	-340	-259	-206	-167	-131	-113	-55	-26	1	26	35
2292.64	8359	8421	8156	7783	7464	7271	7135	6877	6333	5507	4666	4141	3795	3428	2984	2511	2174	1627	969	515	239	166	1	-400	-720	-895	-1017	-998	-1012	-1017	-935	-887	-881	-815	-756	-683	-593	-497	-413	-315	-269	-223	-177	-122	-78	-37	-5	12	24
2292.31	8042	8065	7735	7424	7102	6902	6739	6395	5860	5131	4215	3627	3285	2949	2488	1978	1524	1024	424	-15	-356	-440	-505	-878	-1140	-1403	-1485	-1415	-1335	-1301	-1218	-1191	-1138	-1078	-970	-893	-761	-646	-523	-427	-364	-272	-226	-158	-117	-59	-21	4	15
2291.98	7166	7175	7006	6582	6185	6058	5887	5471	5016	4335	3447	2847	2447	2113	1775	1319	745	266	-231	-683	-1010	-1126	-1165	-1400	-1578	-1833	-1946	-1876	-1712	-1639	-1527	-1485	-1437	-1298	-1194	-1059	-946	-788	-630	-505	-408	-341	-296	-206	-134	-85	-32	-2	2
2291.65	6025	6062	5717	5408	5194	4895	4686	4364	3980	3302	2492	1880	1468	1207	904	435	-79	-601	-1068	-1311	-1658	-1732	-1825	-1915	-2024	-2191	-2429	-2325	-2104	-1924	-1793	-1697	-1634	-1480	-1321	-1211	-1064	-855	-686	-559	-458	-377	-301	-236	-153	-94	-47	-16	9
2291.32	4859	4890	4697	4247	3983	3766	3562	3288	2828	2220	1556	1023	538	261	67	-307	-807	-1341	-1727	-1889	-2085	-2261	-2327	-2439	-2419	-2503	-2738	-2664	-2386	-2201	-2020	-1865	-1782	-1592	-1404	-1294	-1094	-906	-728	-600	-485	-408	-324	-262	-168	-103	-63	-30	-10
2290.99	3766	3705	3477	3219	2989	2785	2627	2260	1859	1355	750	319	-121	-416	-564	-806	-1242	-1896	-2273	-2272	-2332	-2507	-2644	-2718	-2629	-2622	-2797	-2799	-2462	-2212	-2026	-1940	-1806	-1630	-1408	-1264	-1129	-930	-740	-596	-493	-425	-331	-252	-181	-104	-58	-26	-12
2290.66	2771	2769	2593	2304	2069	1883	1754	1503	1124	641	164	-224	-555	-878	-957	-1082	-1546	-2146	-2571	-2461	-2376	-2483	-2679	-2794	-2688	-2624	-2675	-2641	-2426	-2153	-1952	-1872	-1756	-1560	-1345	-1201	-1097	-881	-720	-582	-463	-384	-320	-242	-166	-112	-65	-32	-20
2290.32	1903	1874	1838	1615	1383	1253	1130	922	615	196	-175	-435	-810	-1112	-1178	-1280	-1514	-2143	-2576	-2517	-2290	-2278	-2442	-2625	-2593	-2423	-2439	-2405	-2220	-1984	-1755	-1700	-1646	-1411	-1220	-1094	-939	-813	-647	-541	-425	-353	-291	-205	-142	-103	-55	-32	-13
2289.99	1395	1407	1297	1113	983	801	759	535	276	-78	-368	-573	-836	-1150	-1248	-1217	-1416	-1976	-2413	-2434	-2087	-1903	-2118	-2328	-2315	-2137	-2119	-2055	-1935	-1760	-1538	-1479	-1387	-1269	-1046	-934	-827	-683	-546	-441	-372	-296	-261	-194	-131	-73	-45	-28	-9
2289.66	851	861	825	710	581	468	359	261	54	-228	-454	-587	-824	-1100	-1198	-1140	-1206	-1644	-2100	-2168	-1888	-1612	-1682	-1970	-1979	-1851	-1798	-1739	-1657	-1461	-1330	-1261	-1201	-1060	-901	-759	-672	-583	-472	-378	-314	-260	-213	-157	-110	-78	-49	-22	-14
2289.33	480	491	409	350	262	166	144	14	-141	-394	-527	-660	-751	-1042	-1151	-1074	-1046	-1330	-1787	-1950	-1707	-1399	-1381	-1610	-1677	-1555	-1493	-1431	-1357	-1237	-1061	-1003	-952	-875	-721	-639	-542	-463	-375	-315	-258	-219	-180	-132	-103	-57	-41	-15	-17
2289	-19	100	106	43	-55	-94	-172	-214	-388	-529	-642	-663	-794	-1020	-1146	-1060	-962	-1188	-1538	-1723	-1523	-1245	-1171	-1306	-1379	-1334	-1250	-1166	-1132	-990	-867	-829	-790	-728	-620	-504	-452	-383	-316	-246	-219	-171	-160	-121	-86	-53	-27	-19	-4
2288.67	-274	-233	-203	-261	-317	-368	-402	-445	-553	-686	-776	-753	-835	-1045	-1166	-1085	-942	-1059	-1334	-1521	-1398	-1110	-1014	-1085	-1173	-1132	-1060	-968	-944	-836	-748	-666	-650	-588	-517	-448	-375	-316	-255	-198	-169	-143	-116	-102	-77	-45	-32	-14	-10
2288.34	-538	-487	-418	-465	-562	-589	-581	-661	-764	-875	-921	-816	-882	-1027	-1216	-1155	-982	-978	-1207	-1354	-1292	-1064	-911	-946	-1003	-969	-930	-886	-820	-734	-639	-585	-561	-492	-427	-366	-318	-237	-220	-171	-134	-115	-99	-77	-59	-43	-22	-15	-15
2288.01	-908	-836	-766	-725	-725	-851	-837	-862	-1014	-1082	-1103	-955	-919	-1116	-1265	-1247	-1073	-985	-1110	-1202	-1199	-981	-862	-853	-934	-903	-841	-791	-731	-654	-582	-523	-494	-447	-359	-315	-256	-217	-182	-144	-125	-114	-76	-67	-53	-44	-22	-10	-8
2287.68	-1324	-1254	-1176	-1150	-1197	-1199	-1163	-1220	-1297	-1444	-1448	-1219	-1086	-1180	-1371	-1341	-1213	-1102	-1122	-1189	-1122	-965	-855	-848	-847	-833	-770	-714	-647	-598	-524	-457	-423	-383	-318	-271	-227	-174	-160	-138	-106	-89	-81	-58	-48	-37	-31	-18	-12
2287.35	-1980	-1903	-1734	-1596	-1665	-1759	-1666	-1645	-1808	-1954	-1906	-1648	-1428	-1439	-1598	-1588	-1483	-1323	-1213	-1246	-1187	-1016	-911	-883	-870	-805	-742	-663	-589	-523	-459	-430	-364	-323	-284	-229	-184	-165	-137	-119	-91	-78	-64	-55	-36	-35	-28	-18	-12
2287.02	-2359	-2344	-2204	-2070	-2092	-2149	-2124	-2085	-2128	-2277	-2248	-2024	-1780	-1720	-1760	-1773	-1643	-1532	-1470	-1381	-1260	-1063	-955	-928	-872	-833	-747	-645	-572	-488	-420	-371	-356	-291	-245	-205	-170	-135	-119	-107	-89	-72	-63	-53	-49	-43	-23	-22	-12
2286.69	-2655	-2648	-2393	-2254	-2292	-2399	-2354	-2288	-2313	-2403	-2390	-2133	-1949	-1865	-1842	-1783	-1702	-1593	-1547	-1438	-1266	-1084	-958	-912	-865	-785	-701	-606	-526	-432	-390	-347	-308	-282	-228	-174	-151	-112	-112	-91	-81	-65	-49	-46	-47	-32	-27	-23	-21
2286.36	-2958	-2932	-2784	-2569	-2526	-2629	-2596	-2563	-2516	-2588	-2475	-2219	-2012	-1985	-1976	-1859	-1673	-1570	-1542	-1434	-1280	-1034	-896	-844	-820	-741	-678	-594	-492	-420	-349	-322	-285	-252	-191	-164	-124	-109	-95	-82	-81	-56	-54	-43	-48	-35	-26	-17	-18
2286.03	-3753	-3647	-3387	-3104	-3114	-3152	-3087	-2992	-3029	-3029	-2824	-2420	-2212	-2205	-2258	-2082	-1826	-1644	-1589	-1511	-1337	-1090	-920	-866	-813	-720	-643	-576	-466	-380	-321	-299	-259	-216	-172	-133	-102	-105	-86	-73	-61	-55	-49	-43	-39	-32	-31	-32	-38
2285.7	-4506	-4594	-4300	-3951	-3789	-3894	-3853	-3633	-3628	-3648	-3493	-2976	-2532	-2511	-2555	-2434	-2097	-1852	-1772	-1691	-1490	-1207	-1013	-953	-868	-748	-632	-569	-457	-372	-296	-283	-242	-207	-156	-128	-117	-94	-73	-77	-73	-51	-54	-54	-50	-47	-43	-32	-32
2285.37	-5609	-5629	-5206	-4814	-4742	-4803	-4702	-4378	-4304	-4392	-4230	-3659	-3079	-2954	-2984	-2859	-2573	-2213	-2035	-1897	-1649	-1368	-1140	-1032	-952	-807	-700	-595	-489	-405	-324	-281	-248	-200	-165	-130	-96	-84	-82	-82	-75	-55	-56	-54	-62	-55	-49	-30	-31
2285.04	-7009	-7279	-6897	-6267	-6038	-6204	-5973	-5631	-5334	-5440	-5283	-4649	-3961	-3665	-3610	-3501	-3153	-2781	-2485	-2316	-2009	-1631	-1345	-1263	-1156	-981	-809	-684	-553	-460	-345	-297	-261	-205	-148	-123	-108	-82	-69	-62	-62	-66	-51	-47	-56	-53	-53	-35	-35
2284.71	-9123	-9230	-8999	-8260	-8046	-8166	-7980	-7348	-6994	-6871	-6721	-6036	-5188	-4665	-4647	-4448	-4101	-3553	-3136	-2908	-2564	-2091	-1700	-1573	-1451	-1217	-981	-832	-658	-544	-413	-326	-274	-211	-159	-127	-89	-81	-68	-59	-50	-49	-43	-48	-45	-44	-40	-40	-43
2284.38	-11888	-12104	-11460	-10391	-10098	-10352	-9987	-9381	-8789	-8565	-8446	-7597	-6534	-5944	-5710	-5500	-5072	-4383	-3965	-3603	-3157	-2593	-2137	-1925	-1779	-1504	-1193	-988	-795	-630	-462	-378	-302	-239	-164	-127	-93	-65	-51	-51	-39	-27	-38	-42	-48	-49	-48	-37	-43
2284.05	-13463	-13823	-13343	-12490	-11873	-12007	-11885	-10925	-10271	-10011	-9808	-8800	-7718	-6953	-6684	-6459	-5905	-5149	-4645	-4233	-3689	-3028	-2486	-2266	-2059	-1731	-1423	-1152	-918	-712	-539	-419	-340	-268	-188	-118	-79	-56	-47	-38	-32	-28	-31	-29	-41	-42	-39	-37	-33
2283.72	-14718	-15093	-14232	-12711	-12453	-12983	-12431	-11613	-10836	-10725	-10399	-9372	-8188	-7378	-7157	-6849	-6401	-5590	-4981	-4525	-3959	-3222	-2699	-2424	-2161	-1846	-1526	-1229	-981	-752	-582	-446	-376	-282	-187	-120	-81	-52	-44	-36	-34	-19	-23	-30	-29	-46	-39	-27	-20
2283.39	-13740	-14297	-13906	-12752	-12007	-12300	-12364	-11281	-10531	-10357	-10123	-9218	-8081	-7166	-6888	-6697	-6178	-5504	-4872	-4504	-3884	-3190	-2666	-2340	-2148	-1841	-1489	-1210	-949	-771	-558	-453	-358	-282	-183	-124	-80	-48	-37	-32	-22	-13	-9	-29	-32	-38	-28	-24	-24
2283.06	-12750	-13242	-12433	-11099	-10763	-11033	-10838	-10258	-9383	-9144	-8982	-8261	-7344	-6501	-6113	-5966	-5574	-4952	-4395	-3992	-3476	-2868	-2377	-2104	-1938	-1662	-1343	-1083	-848	-679	-510	-399	-332	-256	-168	-112	-74	-50	-29	-17	-24	-13	-21	-16	-27	-34	-19	-24	-19
2282.73	-9943	-10491	-10445	-9473	-8731	-8772	-8969	-8404	-7806	-7459	-7372	-6841	-6078	-5375	-5050	-4893	-4641	-4083	-3712	-3310	-2893	-2364	-1970	-1729	-1558	-1349	-1105	-878	-720	-572	-431	-342	-288	-221	-145	-98	-66	-44	-30	-25	-16	-8	-13	-13	-20	-21	-16	-11	-17
2282.4	-7752	-8203	-7925	-7154	-6751	-6810	-6782	-6492	-5988	-5820	-5621	-5250	-4682	-4172	-3925	-3752	-3594	-3181	-2861	-2600	-2209	-1851	-1487	-1330	-1211	-1031	-866	-692	-554	-459	-352	-265	-226	-166	-115	-76	-44	-33	-25	-23	-17	-6	-7	-15	-12	-16	-16	-10	-10
2282.07	-5497	-5867	-5967	-5447	-4932	-4938	-4981	-4736	-4499	-4243	-4094	-3879	-3501	-3109	-2861	-2773	-2620	-2390	-2135	-1911	-1656	-1387	-1101	-974	-882	-751	-643	-522	-396	-344	-258	-198	-170	-126	-86	-60	-36	-25	-15	-8	-6	-6	-4	-9	-8	-9	-7	-12	-2
2281.74	-4089	-4333	-4319	-3981	-3730	-3638	-3613	-3506	-3366	-3161	-3030	-2877	-2561	-2286	-2127	-2029	-1935	-1760	-1571	-1390	-1221	-1011	-834	-704	-662	-558	-468	-394	-302	-255	-200	-157	-133	-103	-72	-46	-26	-20	-16	-12	-6	-3	-5	-11	-15	-10	-4	-2	2
2281.41	-3041	-3205	-3283	-3083	-2759	-2757	-2718	-2623	-2449	-2387	-2271	-2105	-1919	-1725	-1640	-1538	-1425	-1320	-1179	-1052	-933	-758	-628	-537	-503	-424	-364	-295	-231	-197	-164	-125	-109	-71	-52	-38	-22	-21	-10	-7	-12	-6	-8	-4	-14	-1	-9	2	0
2281.08	-2334	-2421	-2477	-2308	-2218	-2108	-2056	-1984	-1890	-1816	-1735	-1645	-1463	-1341	-1207	-1182	-1086	-995	-887	-787	-713	-613	-501	-438	-377	-334	-280	-234	-180	-146	-125	-107	-79	-68	-46	-35	-18	-21	-16	-9	-7	-3	-8	-3	-12	-7	-1	0	3
2280.75	-1814	-1937	-1986	-1855	-1700	-1659	-1634	-1561	-1509	-1442	-1362	-1276	-1170	-1053	-967	-932	-870	-767	-702	-637	-567	-472	-390	-346	-307	-262	-224	-186	-142	-126	-112	-83	-64	-52	-37	-30	-19	-12	-14	-7	-2	0	-1	-4	-8	1	-1	11	-2
2280.42	-1467	-1474	-1536	-1518	-1438	-1353	-1310	-1266	-1168	-1144	-1113	-1030	-936	-874	-795	-776	-712	-639	-584	-507	-455	-384	-314	-277	-248	-218	-193	-159	-118	-110	-89	-64	-66	-49	-33	-23	-10	-13	-14	-9	-8	1	3	-2	-4	-2	4	4	2
2280.09	-1221	-1266	-1295	-1213	-1144	-1112	-1078	-1034	-997	-938	-891	-836	-770	-709	-646	-613	-571	-518	-460	-425	-363	-330	-262	-220	-207	-193	-154	-130	-99	-77	-70	-64	-50	-37	-21	-15	-10	-10	-8	0	0	-2	-8	-3	-6	-1	0	2	6
2279.76	-970	-1007	-1041	-1034	-988	-918	-887	-848	-803	-781	-744	-703	-634	-603	-541	-511	-465	-435	-403	-336	-331	-276	-208	-192	-165	-157	-132	-109	-89	-78	-61	-52	-40	-36	-31	-22	-9	-6	-9	-5	-2	-5	-5	2	4	2	5	4	5
2279.43	-849	-862	-859	-866	-832	-801	-756	-734	-690	-663	-628	-592	-557	-512	-446	-434	-390	-358	-336	-310	-265	-254	-184	-168	-141	-133	-110	-91	-72	-67	-53	-46	-46	-27	-21	-21	-14	-13	-3	-4	1	-2	1	-3	-2	1	2	4	4
2279.1	-690	-699	-750	-733	-700	-683	-642	-615	-583	-543	-531	-502	-465	-431	-401	-369	-353	-310	-290	-254	-231	-194	-175	-149	-124	-110	-110	-90	-70	-61	-50	-47	-33	-34	-23	-15	-8	-7	-1	-3	2	4	-9	-3	-2	-2	-3	7	10
2278.77	-618	-616	-635	-640	-615	-583	-551	-521	-489	-475	-456	-430	-403	-382	-337	-318	-276	-257	-235	-220	-198	-177	-147	-125	-113	-98	-86	-71	-54	-54	-47	-43	-36	-28	-18	-10	-15	-3	-8	-8	-7	2	-4	-2	-1	3	6	3	11
2278.44	-515	-530	-553	-555	-539	-535	-472	-440	-415	-405	-388	-376	-363	-324	-312	-292	-250	-234	-218	-203	-175	-156	-130	-120	-103	-90	-76	-60	-51	-40	-37	-31	-35	-29	-20	-13	-15	-10	-9	-3	1	-6	2	-6	-4	-3	3	8	4
2278.11	-477	-452	-473	-476	-486	-454	-425	-392	-392	-360	-334	-325	-322	-293	-286	-261	-226	-198	-188	-175	-167	-148	-108	-104	-93	-71	-73	-62	-47	-36	-37	-38	-37	-22	-24	-17	-6	-2	-1	-3	-1	-2	-9	-5	-1	1	0	12	2
2277.77	-415	-407	-399	-426	-423	-415	-389	-368	-330	-311	-304	-275	-269	-260	-245	-218	-201	-184	-166	-159	-137	-132	-107	-90	-90	-69	-68	-47	-40	-36	-39	-35	-31	-29	-21	-7	-8	-1	-7	-5	-5	0	-6	-8	-8	3	6	8	9
2277.44	-368	-372	-355	-376	-379	-367	-340	-308	-300	-291	-266	-266	-252	-231	-225	-189	-179	-158	-141	-136	-121	-101	-92	-94	-84	-69	-66	-42	-34	-36	-35	-32	-29	-23	-21	-11	-6	-5	-1	-6	-4	-3	-4	-1	-1	0	10	13	10
2277.11	-326	-317	-334	-332	-341	-336	-314	-296	-266	-257	-229	-224	-223	-213	-198	-186	-171	-149	-136	-125	-107	-98	-90	-83	-67	-73	-52	-39	-38	-34	-25	-25	-30	-27	-21	-15	-11	-3	-9	2	-2	-2	-4	-7	1	1	1	8	0
2276.78	-276	-280	-275	-293	-307	-313	-278	-252	-232	-241	-206	-207	-186	-204	-182	-175	-153	-133	-126	-117	-93	-102	-86	-79	-64	-50	-52	-42	-29	-35	-27	-30	-24	-21	-21	-12	-6	-5	-4	-5	-7	0	-6	-9	-4	-1	3	7	10
2276.45	-276	-242	-263	-257	-284	-298	-260	-235	-213	-200	-198	-190	-189	-181	-163	-151	-127	-120	-119	-102	-95	-86	-76	-73	-67	-48	-43	-34	-31	-24	-24	-31	-30	-19	-21	-8	-3	-7	-2	-3	-1	-2	-6	-4	-5	4	5	3	-1
2276.12	-247	-237	-233	-244	-261	-260	-239	-200	-200	-187	-173	-155	-155	-162	-158	-142	-132	-103	-98	-90	-87	-78	-67	-62	-62	-42	-38	-33	-35	-27	-18	-28	-21	-22	-21	-9	-6	-2	-8	-2	1	-8	-1	-4	-2	-2	3	10	7
2275.79	-231	-192	-201	-212	-235	-223	-218	-198	-170	-167	-152	-151	-160	-159	-134	-124	-115	-99	-97	-79	-74	-68	-59	-68	-62	-38	-37	-25	-25	-25	-24	-22	-20	-23	-14	-9	-5	-8	-1	-2	-2	-1	-7	-7	-1	1	3	7	8
2275.46	-192	-193	-183	-202	-211	-210	-201	-185	-165	-157	-148	-142	-140	-137	-127	-113	-107	-93	-86	-73	-74	-67	-58	-52	-51	-43	-32	-25	-20	-21	-22	-22	-22	-15	-15	-10	-4	-10	-7	-3	-4	1	-2	0	-1	4	10	6	5
2275.13	-193	-174	-179	-173	-197	-188	-187	-169	-162	-138	-128	-123	-129	-129	-122	-111	-100	-84	-78	-69	-66	-64	-54	-51	-47	-38	-29	-25	-22	-25	-20	-21	-24	-15	-9	-11	1	-2	-5	-7	-10	-3	-11	-8	0	6	8	6	11
2274.8	-163	-159	-166	-166	-177	-173	-173	-150	-132	-128	-122	-131	-120	-118	-105	-100	-89	-79	-65	-66	-66	-51	-49	-49	-42	-34	-27	-25	-18	-23	-17	-17	-24	-21	-15	-9	-3	-4	-6	-4	0	1	-1	-9	-1	6	9	8	7
2274.47	-158	-139	-136	-148	-165	-169	-146	-140	-131	-120	-112	-112	-114	-113	-107	-97	-78	-73	-69	-54	-57	-54	-44	-45	-39	-33	-29	-19	-18	-13	-14	-24	-20	-15	-7	-8	-6	-7	-3	-4	0	0	-12	-3	0	1	6	4	4
2274.14	-145	-141	-131	-133	-142	-167	-142	-129	-115	-116	-104	-94	-94	-103	-98	-88	-77	-67	-57	-53	-51	-42	-38	-42	-34	-35	-27	-18	-15	-16	-17	-16	-21	-21	-10	-7	-5	-9	-1	-5	-6	1	-2	-1	2	-2	4	5	4
2273.81	-126	-112	-120	-121	-146	-138	-130	-121	-104	-93	-97	-88	-95	-87	-90	-73	-72	-62	-52	-54	-48	-38	-45	-46	-34	-29	-25	-19	-22	-18	-24	-17	-11	-15	-10	-8	4	-1	-2	-8	-1	0	-4	-5	2	3	4	8	9
2273.48	-126	-117	-112	-111	-120	-128	-116	-106	-92	-89	-79	-89	-82	-84	-78	-74	-61	-53	-51	-41	-53	-33	-36	-31	-37	-28	-25	-23	-20	-15	-16	-24	-17	-14	-11	-5	-1	-5	-2	-2	1	-1	-1	0	-1	5	8	7	2
2273.15	-107	-103	-109	-105	-117	-131	-116	-88	-87	-92	-82	-83	-73	-88	-76	-71	-59	-56	-42	-47	-42	-35	-31	-37	-36	-27	-21	-18	-15	-22	-11	-20	-18	-14	-12	-3	-5	-2	-3	-10	-2	2	-5	-1	-1	0	5	3	3
2272.82	-102	-103	-95	-103	-118	-108	-113	-91	-86	-69	-77	-77	-75	-72	-77	-70	-52	-44	-34	-38	-38	-29	-36	-28	-30	-18	-27	-15	-21	-23	-20	-19	-12	-15	-16	-9	-4	-4	-7	-5	-5	-2	0	-2	7	-1	7	2	5
2272.49	-85	-86	-85	-87	-96	-100	-99	-88	-70	-73	-67	-71	-69	-64	-67	-58	-56	-53	-48	-40	-33	-32	-34	-21	-31	-25	-19	-16	-9	-14	-13	-17	-16	-11	-9	-5	-3	-3	-3	-4	-4	1	0	2	6	1	11	6	4
2272.16	-85	-92	-84	-82	-90	-103	-94	-80	-68	-66	-67	-59	-61	-55	-56	-53	-48	-39	-35	-47	-29	-29	-20	-27	-30	-23	-20	-14	-13	-18	-16	-17	-17	-8	-8	-2	3	-5	-4	-3	-3	0	-3	-5	2	-4	5	6	3
2271.83	-72	-78	-77	-76	-88	-90	-91	-76	-57	-63	-66	-56	-60	-51	-54	-54	-42	-43	-33	-36	-33	-27	-30	-30	-25	-21	-24	-11	-17	-14	-13	-12	-14	-8	-10	-1	-2	-2	-9	-5	-4	-1	3	-2	9	4	4	3	7
2271.5	-81	-75	-66	-73	-79	-80	-79	-69	-60	-62	-62	-64	-50	-50	-55	-52	-36	-35	-37	-31	-33	-22	-22	-22	-25	-18	-14	-15	-10	-9	-18	-11	-17	-13	-12	-6	-6	-2	-9	-7	1	2	-3	-2	0	4	4	3	3
2271.17	-68	-64	-74	-67	-72	-70	-74	-63	-60	-53	-52	-49	-50	-56	-43	-47	-41	-33	-32	-29	-30	-24	-21	-20	-26	-16	-16	-13	-14	-11	-11	-15	-15	-9	-9	-3	1	-4	0	-2	-7	-3	-4	-2	6	1	0	6	3
2270.84	-63	-63	-61	-73	-67	-74	-76	-61	-55	-58	-54	-48	-48	-48	-44	-41	-39	-35	-34	-32	-29	-18	-21	-23	-25	-20	-17	-14	-11	-15	-14	-16	-17	-9	-11	-1	1	-6	-6	-2	1	-5	1	-2	1	2	8	3	3
2270.51	-53	-60	-54	-59	-57	-67	-64	-53	-51	-49	-51	-48	-41	-41	-41	-30	-30	-32	-26	-28	-28	-30	-22	-23	-18	-16	-12	-12	-6	-8	-13	-14	-14	-9	-3	2	-2	-8	2	3	-2	-2	-1	-1	3	0	6	2	1
2270.18	-61	-47	-52	-54	-62	-55	-55	-50	-44	-49	-36	-42	-52	-40	-40	-36	-32	-30	-21	-22	-25	-24	-16	-19	-22	-16	-7	-8	-12	-10	-12	-12	-13	-12	-6	-3	-4	-4	-6	-4	-1	2	1	3	4	2	2	10	2
2269.85	-53	-49	-50	-50	-55	-60	-50	-51	-43	-43	-46	-40	-40	-39	-36	-40	-32	-29	-30	-27	-23	-20	-21	-21	-19	-16	-15	-11	-11	-9	-10	-14	-13	-16	-7	-2	0	-13	-2	0	1	1	-2	-3	-1	5	5	6	3
[truncated: 29 more columns]

## Sheet: Fig. 1d_right_fit
ky(μm-1)	fit_x(meV)	fit_y(meV)
0	2283.3	2292.83
0.0411	2283.3	2292.83
0.08221	2283.31	2292.84
0.12331	2283.32	2292.84
0.16442	2283.34	2292.86
0.20552	2283.35	2292.87
0.24663	2283.38	2292.89
0.28773	2283.41	2292.91
0.32884	2283.44	2292.93
0.36994	2283.47	2292.96
0.41105	2283.52	2292.99
0.45215	2283.56	2293.02
0.49326	2283.61	2293.06
0.53436	2283.66	2293.1
0.57547	2283.72	2293.14
0.61657	2283.78	2293.19
0.65768	2283.85	2293.24
0.69878	2283.92	2293.29
0.73989	2284	2293.35
0.78099	2284.07	2293.41
0.8221	2284.16	2293.47
0.8632	2284.25	2293.54
0.90431	2284.34	2293.61
0.94541	2284.43	2293.68
0.98652	2284.53	2293.75
1.02762	2284.64	2293.83
1.06873	2284.75	2293.91
1.10983	2284.86	2294
1.15094	2284.98	2294.09
1.19204	2285.1	2294.18
1.23315	2285.22	2294.27
1.27425	2285.35	2294.37
1.31536	2285.49	2294.47
1.35646	2285.63	2294.57
1.39757	2285.77	2294.68
1.43867	2285.92	2294.79
1.47978	2286.07	2294.9
1.52088	2286.22	2295.02
1.56199	2286.38	2295.14
1.60309	2286.54	2295.26
1.6442	2286.71	2295.39
1.6853	2286.88	2295.51
1.72641	2287.06	2295.65
1.76751	2287.24	2295.78
1.80862	2287.42	2295.92
1.84972	2287.61	2296.06
1.89083	2287.8	2296.2
1.93193	2287.99	2296.35
1.97304	2288.19	2296.5
2.01414	2288.4	2296.65
2.05525	2288.61	2296.81
2.09635	2288.82	2296.97
2.13746	2289.03	2297.13
2.17856	2289.25	2297.29
2.21967	2289.48	2297.46
2.26077	2289.7	2297.63
2.30188	2289.94	2297.81
2.34298	2290.17	2297.98
2.38409	2290.41	2298.16
2.42519	2290.65	2298.35
2.4663	2290.9	2298.53
2.5074	2291.15	2298.72
2.54851	2291.41	2298.91
2.58961	2291.66	2299.11
2.63072	2291.93	2299.3
2.67182	2292.19	2299.5
2.71293	2292.46	2299.71
2.75403	2292.74	2299.91
2.79514	2293.01	2300.12
2.83624	2293.29	2300.33
2.87735	2293.58	2300.55
2.91845	2293.87	2300.76
2.95956	2294.16	2300.98
3.00066	2294.46	2301.21
3.04177	2294.75	2301.43
3.08287	2295.06	2301.66
3.12398	2295.36	2301.89
3.16508	2295.67	2302.13
3.20619	2295.99	2302.36
3.24729	2296.3	2302.6
3.2884	2296.63	2302.84
3.3295	2296.95	2303.09
3.37061	2297.28	2303.33
3.41171	2297.61	2303.58
3.45282	2297.94	2303.84
3.49392	2298.28	2304.09
3.53503	2298.62	2304.35
3.57613	2298.96	2304.61
3.61724	2299.31	2304.87
3.65834	2299.66	2305.14
3.69945	2300.02	2305.4
3.74055	2300.37	2305.67
3.78166	2300.73	2305.95
3.82276	2301.1	2306.22
3.86387	2301.46	2306.5
3.90497	2301.83	2306.78
3.94608	2302.21	2307.06
3.98718	2302.58	2307.35
4.02829	2302.96	2307.64
4.06939	2303.34	2307.92
4.1105	2303.73	2308.22
4.1516	2304.12	2308.51
4.1927	2304.51	2308.81
4.23381	2304.9	2309.11
4.27491	2305.3	2309.41
4.31602	2305.7	2309.71
4.35712	2306.1	2310.02
4.39823	2306.5	2310.32
4.43933	2306.91	2310.63
4.48044	2307.32	2310.95
4.52154	2307.73	2311.26
4.56265	2308.14	2311.58
4.60375	2308.56	2311.9
4.64486	2308.98	2312.22
4.68596	2309.4	2312.54
4.72707	2309.83	2312.86
4.76817	2310.26	2313.19
4.80928	2310.69	2313.52
4.85038	2311.12	2313.85
4.89149	2311.55	2314.18
4.93259	2311.99	2314.51
4.9737	2312.42	2314.85
5.0148	2312.86	2315.19
5.05591	2313.31	2315.53
5.09701	2313.75	2315.87
5.13812	2314.2	2316.21
5.17922	2314.65	2316.56
5.22033	2315.1	2316.9
5.26143	2315.55	2317.25
5.30254	2316	2317.6
5.34364	2316.46	2317.95
5.38475	2316.91	2318.31
5.42585	2317.37	2318.66
5.46696	2317.83	2319.02
5.50806	2318.3	2319.38
5.54917	2318.76	2319.74
5.59027	2319.22	2320.1
5.63138	2319.69	2320.46
5.67248	2320.16	2320.82
5.71359	2320.63	2321.19
5.75469	2321.1	2321.55
5.7958	2321.57	2321.92
5.8369	2322.04	2322.29
5.87801	2322.52	2322.66
5.91911	2322.99	2323.03
5.96022	2323.47	2323.4
6.00132	2323.94	2323.78
6.04243	2324.42	2324.15
6.08353	2324.9	2324.53
6.12464	2325.38	2324.9
6.16574	2325.86	2325.28
6.20685	2326.34	2325.66
6.24795	2326.82	2326.04
6.28906	2327.3	2326.42
6.33016	2327.78	2326.8
6.37127	2328.26	2327.18
6.41237	2328.75	2327.57
6.45348	2329.23	2327.95
6.49458	2329.71	2328.33
6.53569	2330.2	2328.72
6.57679	2330.68	2329.1
6.6179	2331.17	2329.49
6.659	2331.65	2329.88
6.70011	2332.13	2330.26
6.74121	2332.62	2330.65
6.78232	2333.1	2331.04
6.82342	2333.58	2331.43
6.86453	2334.07	2331.82
6.90563	2334.55	2332.21
6.94674	2335.03	2332.6
6.98784	2335.51	2332.99
7.02895	2335.99	2333.38
7.07005	2336.47	2333.77
7.11116	2336.96	2334.16
7.15226	2337.43	2334.55
7.19337	2337.91	2334.94
7.23447	2338.39	2335.33
7.27558	2338.87	2335.72
7.31668	2339.34	2336.12
7.35779	2339.82	2336.51
7.39889	2340.29	2336.9
7.44	2340.77	2337.29
7.4811	2341.24	2337.68
7.52221	2341.71	2338.07
7.56331	2342.18	2338.46
7.60442	2342.65	2338.85
7.64552	2343.11	2339.24
7.68663	2343.58	2339.63
7.72773	2344.04	2340.02
7.76884	2344.51	2340.41
7.80994	2344.97	2340.8
7.85105	2345.43	2341.18
7.89215	2345.88	2341.57
7.93326	2346.34	2341.96
7.97436	2346.8	2342.34
8.01547	2347.25	2342.73
8.05657	2347.7	2343.11
8.09768	2348.15	2343.5
8.13878	2348.59	2343.88
8.17989	2349.04	2344.26
8.22099	2349.48	2344.65

## Sheet: Fig. 1e_left
Energy(meV)/kx(μm-1)	-8.22099	-8.11559	-8.0102	-7.9048	-7.7994	-7.694	-7.58861	-7.48321	-7.37781	-7.27241	-7.16702	-7.06162	-6.95622	-6.85083	-6.74543	-6.64003	-6.53463	-6.42924	-6.32384	-6.21844	-6.11304	-6.00765	-5.90225	-5.79685	-5.69145	-5.58606	-5.48066	-5.37526	-5.26987	-5.16447	-5.05907	-4.95367	-4.84828	-4.74288	-4.63748	-4.53208	-4.42669	-4.32129	-4.21589	-4.1105	-4.0051	-3.8997	-3.7943	-3.68891	-3.58351	-3.47811	-3.37271	-3.26732	-3.16192
2370.25	1.03329	2.27944	4.97349	5.97664	2.47023	3.51511	6.60176	8.62133	7.93088	4.3404	3.82597	6.29167	5.3725	3.98347	4.63633	4.98778	3.08354	1.61676	4.03716	4.00867	1.00842	4.73706	3.37259	5.66814	6.11024	6.24557	1.26538	5.8813	3.19926	5.74237	6.08485	3.46796	0.449905	1.45735	4.20142	1.86025	-1.13575	-2.63367	0.696681	1.47795	2.08522	0.0635414	-1.04839	-1.59178	-4.97772	-3.61414	-2.35233	-4.03763	-2.99663
2369.92	2.42627	4.54113	5.17059	5.22788	5.23424	6.80937	4.06862	4.32553	8.04442	6.55524	6.00371	6.72003	5.35276	3.28763	6.15324	7.86931	3.2936	4.14814	2.59566	4.12921	-0.830954	4.28175	0.745709	-3.3472	2.87079	5.53752	3.52602	6.68282	4.59506	3.48678	2.50991	3.47567	3.57323	2.08891	2.0005	-1.33547	-0.848383	-0.711736	1.58845	-1.16554	-0.765159	-0.566907	-1.28706	0.253731	-1.79395	-4.30662	-2.93582	-3.68673	-4.7471
2369.59	1.95336	6.47565	6.64517	5.47318	4.51912	5.79682	3.29914	1.77449	5.53944	5.63662	6.62255	6.05381	2.81823	5.14215	5.22628	4.13251	1.9712	4.38738	4.18032	4.6935	3.80111	1.57552	3.64677	-2.89851	2.01761	4.88169	3.03139	3.43415	4.32734	1.21126	2.16557	4.47036	4.05552	1.09061	-1.59477	-2.31354	-2.74517	-3.22903	-1.82139	-4.82069	-4.46113	-3.07032	-3.08361	-0.0996805	-0.999127	-2.54261	-0.111167	-0.413929	-2.91049
2369.26	1.21732	5.24938	6.90471	7.14615	4.65034	4.8733	5.50726	5.00121	3.83654	3.52743	3.49544	5.75947	6.15751	7.02659	7.92229	4.07872	3.74085	7.58728	4.33348	5.52025	4.5846	0.887634	8.13361	7.2207	0.163535	4.65201	2.18417	3.30192	4.67891	2.86639	-0.0797373	3.59655	3.07438	0.601474	0.283447	1.54703	0.396296	-3.15933	-3.02871	-2.0259	-0.0988624	-1.14479	-2.57555	-0.733847	-3.53563	-5.28858	-4.20095	-1.66732	-1.38005
2368.93	2.66773	5.37185	7.18495	7.78187	6.36518	8.35896	7.8124	7.64612	8.43943	5.82336	5.54396	6.18987	5.57965	4.87367	8.25368	5.81085	4.76941	4.57454	6.26371	13.1197	3.76358	-0.379192	5.22226	4.61151	1.37619	2.39182	2.24057	1.31788	3.30407	5.4234	2.79611	1.28268	3.74513	1.89405	5.49036	4.98881	5.19112	3.35646	0.786522	0.253893	0.992765	1.04185	-2.13211	-0.587402	-1.98208	-3.60693	-3.23186	-2.49605	-4.88193
2368.6	2.4561	4.67269	5.18243	5.33941	5.88146	8.29265	7.81504	7.066	7.33225	7.08355	6.98696	5.71777	3.75793	5.20723	4.9204	2.78424	5.09349	4.16781	4.91277	9.74765	3.15764	1.41851	2.07022	4.62535	5.35616	7.10662	7.22261	3.76988	-1.40018	1.95641	3.50475	2.44144	4.28282	5.47199	5.70165	3.54343	3.67257	3.07495	1.95045	1.41971	1.37065	-0.0901116	-2.22628	-1.19707	-1.49512	-2.48255	-0.938345	-1.25373	-6.40352
2368.27	2.77431	3.43712	4.78044	3.66024	2.40829	2.99676	5.01988	5.39559	7.18549	7.51103	5.06552	4.70976	3.09514	5.43071	6.09362	5.38556	4.50236	5.0081	5.1785	6.1941	4.87994	4.01842	5.51456	5.97476	4.86286	5.51811	7.65815	6.65289	1.99661	-0.186446	-0.27229	-0.930828	0.841042	4.45182	6.35177	4.52668	1.55542	0.927663	2.46428	0.714568	-1.35855	-1.35408	-0.95818	-3.05551	-3.7175	-2.39828	-2.2786	-4.04907	-5.2994
2367.94	1.64594	4.00539	6.43763	7.03963	4.4259	2.27174	4.48026	4.6527	6.41383	7.54546	5.57656	4.91349	6.86584	8.18725	7.10975	5.16537	4.29528	3.86716	3.44536	4.18436	2.85421	4.38055	5.73713	3.47013	5.86723	6.53989	4.23751	7.25738	3.5566	0.451578	0.705624	1.64071	1.17551	1.24404	3.85464	3.04603	0.481341	0.685192	0.766106	-2.33886	-2.42429	2.0812	1.55038	-3.40455	-4.13464	-3.98134	-4.92692	-4.32319	-2.98672
2367.61	0.584585	2.90565	5.84032	8.31587	8.08245	7.06691	5.04516	4.21822	6.06094	6.73238	7.27851	4.83427	6.63306	4.27698	3.2769	2.81889	4.8968	5.20112	2.31103	0.849361	2.80322	3.50834	5.73202	1.18965	2.53123	5.64065	3.23471	2.38913	3.45483	1.38982	1.42703	5.13334	3.68637	-0.662874	1.7833	4.08706	2.07267	-1.41739	-0.593043	-0.000576691	-0.330481	2.75337	2.56618	-2.25056	-3.81094	-4.45958	-4.7141	-1.17801	-0.509965
2367.28	-0.801859	1.94169	6.20525	7.46534	8.23597	8.42108	5.57353	5.88913	5.46849	4.01661	6.17475	3.72064	6.56732	5.30393	3.35521	3.21027	4.9573	6.13835	2.69859	1.80925	5.24144	6.96188	6.71142	2.05364	0.797894	3.41662	4.42805	0.983133	2.16063	1.42029	0.190639	4.17451	2.38987	0.460191	4.24709	5.05675	-0.316285	-4.06704	-3.53472	-3.163	-0.988556	0.4475	-0.236299	0.317462	-1.03862	-4.07085	-3.83954	-0.180426	-0.40189
2366.95	0.622689	2.0381	5.13247	8.62377	8.09609	6.46108	7.36216	6.90199	4.13769	4.77611	8.48251	6.0764	5.25241	5.07163	3.70258	4.69424	5.82335	3.50552	-0.253385	4.37263	6.51534	7.80042	6.97994	2.29965	0.637282	0.213308	0.725815	3.00542	0.944725	-0.53309	3.34631	6.53675	4.95648	4.75793	6.81262	5.41767	-0.15414	-2.30397	-4.0302	-5.42174	-1.28725	1.32633	0.344566	0.430468	-0.397581	-2.38386	-2.72344	-2.87156	-4.24611
2366.62	1.09965	1.96512	5.8103	11.0879	10.7074	6.15371	4.08129	4.81412	5.80628	5.49303	6.99847	8.90514	6.06742	6.17955	6.69815	6.50743	8.56471	7.12082	1.51432	3.22879	5.58017	3.84513	3.34594	2.95903	4.81422	3.49094	2.85888	7.73969	5.07997	1.71428	6.42675	5.10691	3.26378	6.51208	6.66756	3.76636	2.499	1.92651	-0.955593	-0.814181	-0.420469	-1.48421	-0.488355	0.695882	0.861556	-0.346524	-2.2326	-4.75167	-6.6554
2366.28	-0.356431	1.69472	6.46398	10.146	8.69533	6.22404	4.9338	4.55771	5.62723	6.53838	7.18286	6.17736	3.80068	6.56978	9.42556	5.02614	5.14102	3.52794	4.36986	6.04559	5.80855	4.14376	3.57759	5.89331	5.73701	3.07526	1.75363	4.84298	7.12391	5.29593	3.96253	2.85519	2.3785	1.64682	1.77629	2.72158	2.75247	1.35582	-0.558751	-0.453811	-2.02192	-3.49262	-2.46634	-2.61442	-1.0926	-0.310717	-3.54333	-5.08107	-4.75007
2365.95	0.279807	3.92195	6.32054	8.33847	7.70552	7.57918	8.02267	4.93237	3.00892	3.48463	3.00271	1.4726	4.82379	9.18398	6.5456	3.96379	6.0187	4.26957	2.45907	5.8758	5.95788	0.938245	5.31779	6.49205	3.82871	3.75143	3.63935	4.02283	4.81628	2.73748	2.75968	3.24061	0.0764184	1.05718	3.01342	4.50865	3.85584	1.40274	0.00322753	-0.878886	-2.68899	-1.41276	-0.0476997	-3.5879	-3.67126	-0.915152	-3.37863	-4.31036	-2.2938
2365.62	3.01071	5.89967	5.96359	6.86494	7.30432	6.98089	6.69663	5.93899	4.87662	4.58353	4.43919	6.94498	9.16722	7.52338	5.89267	4.86533	6.62984	9.20616	4.15105	2.98436	6.92938	2.79655	2.58713	4.88896	3.30277	4.80287	4.25317	2.90679	3.34954	1.02073	1.49065	2.45172	-0.501764	2.08288	3.68312	4.76715	4.73272	1.77482	-2.17899	-3.48362	-2.43812	-1.17388	-1.5426	-3.15829	-2.20426	-1.03381	-3.43151	-3.06212	-1.38414
2365.29	5.48037	6.95892	6.04801	7.11268	8.82395	8.11136	6.70063	5.8312	6.75042	7.08132	6.57063	6.91049	6.44972	6.38767	6.56651	6.56677	4.70505	3.42408	5.67944	4.79534	3.73624	5.23211	5.24568	5.2434	3.68903	3.28665	2.82494	0.831364	0.621292	0.624044	2.6646	4.41399	1.26212	2.28702	5.03672	3.60501	1.25758	1.45792	0.170964	-1.0439	-2.82904	-5.61549	-4.75912	-2.77266	-2.583	-1.90957	-2.60099	-2.82888	-2.615
2364.96	2.90785	5.43571	6.66691	8.66984	10.3633	8.54383	7.33096	7.07619	7.30075	6.86198	6.67778	5.23014	4.49157	3.43486	1.40521	4.71843	4.04299	2.66428	5.59635	5.95127	4.46176	4.6431	5.61745	5.95605	1.81132	1.25195	4.33843	4.11482	3.3154	4.42397	6.26291	2.29276	0.203117	1.64398	2.03159	2.22733	-0.414067	-1.4284	-0.391284	-0.122019	-0.959557	-2.53046	-2.38117	-2.10681	-3.22969	-3.33091	-1.99242	-2.64462	-4.11033
2364.63	-0.172746	3.91207	6.68008	9.02144	8.66488	5.53516	6.21295	8.56644	7.54195	5.40512	6.42962	5.41074	5.346	5.50117	4.12669	7.18149	6.13357	4.01861	4.7662	3.92169	5.93474	6.32858	7.18648	6.69759	5.06459	1.62736	2.12485	4.59266	6.42471	5.35592	1.96916	-1.41231	-1.76625	-1.06858	0.378004	1.28644	0.114793	-1.62223	-2.62817	-3.17677	-0.294577	3.66842	2.04523	-0.814454	-2.30426	-3.46595	-1.90105	-0.973626	-2.60739
2364.3	0.130487	3.96325	4.81997	6.43547	7.96947	6.90551	6.69715	7.01118	5.90267	5.57877	5.81224	7.12755	7.78489	9.07842	6.96167	6.32083	7.81782	4.53112	3.12431	2.27142	7.7907	6.53289	3.22798	7.18168	6.41072	-0.19435	-1.61177	2.23255	3.43112	3.1072	3.61222	2.07626	0.598051	3.2951	5.00066	5.1725	1.39725	0.857157	3.45124	0.733572	-1.97852	1.51168	2.08497	-1.10719	-2.53373	-1.78229	-0.308491	0.81051	-1.31949
2363.97	0.768023	4.13351	5.01604	5.07887	7.30368	11.5198	8.77189	5.48991	5.2271	4.843	5.95885	7.74286	7.06136	7.88594	6.0438	5.52364	7.11679	5.39245	5.23832	3.99258	3.82831	4.20423	1.19427	3.9858	-0.0934269	2.03867	3.43292	1.78769	1.00739	2.00022	2.64466	2.34185	3.93282	5.56763	2.58939	1.15418	1.73068	2.04589	3.44926	1.244	-0.692965	0.167589	-0.239527	-0.900247	0.5631	0.017832	-0.170346	0.820822	-0.639547
2363.64	0.55988	3.3518	5.92217	6.21148	7.17415	10.7307	9.67884	6.13273	6.29624	5.67032	6.34769	8.2709	5.90887	3.49252	6.68609	7.18424	5.71097	7.76544	6.09742	3.89633	4.071	5.83421	2.54526	2.77834	1.5395	0.249292	1.44909	2.75573	5.2466	2.82506	-0.42874	3.62649	4.12461	-0.629688	-1.43908	1.17999	2.84621	0.713711	-0.535871	0.604711	-1.08007	-2.36751	-0.0127663	1.47365	2.33163	0.95269	-1.85505	-3.86681	-3.61888
2363.31	0.18358	2.75161	6.44737	8.94895	10.2541	9.53226	9.8744	6.51849	4.79486	6.27542	7.15535	8.93114	9.65741	7.11485	5.99828	5.66634	6.00533	5.73505	6.06951	6.68882	9.56474	5.36367	3.70373	3.1637	5.4887	7.43877	4.34965	0.976631	5.20667	3.34696	-0.18374	1.92776	2.53869	-1.51047	-1.34225	2.12955	5.30935	3.90835	-0.519179	0.0521535	-2.70046	-2.60016	0.368227	1.41303	1.13875	0.131295	-3.08557	-6.50675	-7.87993
2362.98	2.47649	3.81228	6.85669	9.76307	10.1732	7.19004	7.13889	6.59731	5.79961	6.98288	7.964	8.00996	5.78643	7.18826	9.40296	6.18588	6.67983	4.90492	7.95727	8.46134	5.36273	6.63046	6.49144	2.78356	2.27738	3.47799	2.65206	2.41254	5.5428	0.465309	1.12912	1.48942	1.66916	1.20736	2.64914	2.33893	3.39733	4.33238	0.704733	-1.04783	-3.54431	-1.72862	1.2146	-0.829106	-1.88626	-2.1913	-4.7324	-4.94929	-4.32767
2362.65	3.84399	5.60431	7.73838	11.7494	11.3495	7.36953	5.25835	7.09923	7.86145	6.88475	8.35137	4.82195	3.17369	4.89402	5.59649	3.67497	4.11457	7.19507	9.02111	9.84216	7.63679	5.82716	4.97724	3.34745	3.00604	3.11211	7.05841	6.14633	4.4056	3.63209	3.35137	2.30555	1.01466	2.01225	3.95779	1.73101	0.0294154	1.22884	0.328945	0.645864	-0.774898	-1.49095	0.725543	-0.509627	-1.83412	-3.39922	-3.77452	-1.70567	-1.29987
2362.32	2.88515	6.05564	7.79266	10.2619	10.2245	8.59547	7.68877	9.1145	7.25527	3.8826	5.89705	6.4774	5.96045	7.3277	5.45306	4.33546	5.9227	7.35207	3.99593	7.96585	7.82633	5.14289	5.50129	5.42836	2.80186	1.21874	3.44541	3.94618	4.64381	2.20829	3.47169	5.30803	0.332422	1.82926	6.06871	3.7678	0.942077	0.239025	0.64369	1.89208	0.348328	-0.720997	-0.497649	0.429042	0.0179945	-1.26298	-1.70298	-2.32459	-2.40124
2361.99	4.06885	6.68166	8.37873	9.0852	8.11919	7.4449	8.3368	9.83603	8.00162	6.48019	7.47142	6.97782	4.86428	6.37888	7.26848	3.67925	5.25307	7.14213	5.16653	2.75989	7.97407	4.07513	0.96531	7.0137	1.84533	1.08451	3.23794	0.335385	6.50045	6.1239	4.38785	6.88627	2.72694	2.56574	4.13141	1.93261	2.3536	0.120237	-2.36359	-1.47569	-2.24313	-1.15202	-0.827592	-0.162337	-2.09025	-2.83058	-2.40075	-5.04978	-5.72176
2361.66	2.44114	3.98977	8.58714	11.559	9.95928	6.56629	7.22059	9.20084	10.0939	10.0516	5.50646	5.46053	4.901	3.29618	5.60275	2.78031	6.16735	7.89204	2.8999	-0.909548	4.0314	7.08067	1.51061	4.75836	2.17329	4.05482	5.10249	4.5927	4.78523	6.09843	4.25844	3.16177	2.96871	2.20842	2.36968	2.0474	1.37535	-0.537157	-3.06707	-1.19812	-2.89035	-3.60928	-1.53174	0.862382	-1.07933	-3.59813	-4.67708	-6.59517	-7.7431
2361.33	0.734514	3.49467	9.02798	12.2395	11.2898	7.75235	9.34226	8.93312	6.6996	6.328	4.96339	5.3472	8.62993	5.66032	4.46672	6.35357	7.43812	9.0507	4.83282	3.11296	4.70944	3.57619	1.49131	3.68801	5.56537	7.67581	1.52249	4.39245	2.22397	3.3514	2.35179	2.41833	2.07315	-0.981419	-0.0841018	0.374671	-1.2376	-1.385	-0.904538	-0.858114	-4.34279	-4.49564	-1.53032	0.885056	-0.358198	-2.31836	-2.52854	-3.85619	-6.4777
2361	-0.0930799	3.1265	7.88895	12.2785	11.898	9.93681	10.3202	7.43971	5.1738	5.32662	4.94599	5.22979	9.63392	6.33014	2.68428	4.11136	5.30005	7.57144	1.41837	5.58109	4.75151	1.63107	3.1424	0.708875	5.4404	6.73023	6.2212	6.57633	3.43491	2.70484	0.843033	3.12056	-1.63131	-3.48666	2.07417	0.86643	3.98694	2.30978	1.00356	-1.00836	-3.06006	-2.19094	-0.986733	-2.50431	-3.8671	-2.75718	0.263778	-0.558378	-5.09147
2360.67	-0.124628	3.55105	9.18468	11.2119	9.2007	7.8404	5.91946	6.0629	5.83943	6.14731	7.51618	6.18756	8.29026	6.44854	0.262433	3.78992	4.20727	5.88404	3.49909	4.07107	4.88491	6.92961	-0.0672323	5.20292	1.09267	2.20605	5.39743	5.2373	3.71166	5.46587	0.702466	2.82484	0.561784	-0.56295	3.17911	2.4195	3.94941	2.11777	-0.835581	-3.49839	-0.439777	0.647278	-0.63956	-0.0803823	-1.7559	-4.14694	-1.32432	0.263268	-3.91267
2360.34	1.71344	5.32452	10.2747	10.8705	8.2064	7.09928	6.90936	6.05244	8.44006	6.87168	9.74067	7.21494	9.72733	7.70551	3.29667	9.3348	4.85459	5.06326	8.7475	6.13453	7.37597	9.00941	2.85354	2.40035	-0.260731	-0.109509	4.4239	5.36968	-0.448843	2.91917	1.02471	4.39764	1.83915	0.378626	5.78036	4.95617	2.7609	1.80502	-3.03497	-4.40814	-1.28249	-0.941428	-2.9235	-2.09843	-0.980056	-2.04429	-2.78645	-3.15682	-3.38568
2360.01	3.39538	6.06591	8.9335	11.4501	10.0732	9.36248	8.14858	8.60313	9.65653	5.48554	8.46675	6.79454	10.0668	8.24319	5.55685	8.33449	7.36973	4.23816	4.24726	6.30509	6.18983	8.64046	6.49752	4.05722	1.34611	4.88085	9.17712	8.12939	0.476046	0.883232	2.79334	3.62663	2.1091	4.17827	3.90806	2.76944	5.29567	3.50304	-2.4334	-5.10985	-0.402778	1.34569	-3.49241	-5.03147	-2.10675	0.844015	-0.598446	-4.06267	-3.45543
2359.68	2.49806	5.01017	8.21555	12.2252	13.3228	11.9734	8.37076	8.57032	6.58563	7.42037	7.42653	8.0261	6.33282	7.52967	6.4886	7.10968	1.73868	5.18198	3.87494	3.66303	3.91285	7.87293	6.4996	7.44965	-0.0296612	2.47399	5.47556	5.9554	3.75347	3.35916	3.03115	2.07703	-0.357861	5.85884	4.59073	2.31258	2.71114	-0.730403	-2.68653	-7.04954	-3.86106	-1.4342	-1.51156	-0.0329158	-2.45533	-1.72628	-0.413868	-0.860339	-0.857311
2359.35	2.89712	4.89752	9.28864	13.0618	11.9841	12.3377	11.0117	9.69896	8.96215	7.68894	9.06678	10.976	6.54341	6.51515	6.32507	5.17177	1.59126	3.90778	5.36909	6.34211	3.82151	3.7017	5.18349	2.47491	-1.88251	3.84783	6.45645	1.83902	5.23414	4.71665	3.02372	4.57305	3.31334	0.847023	2.63017	1.59278	0.500919	0.346541	-2.57778	-5.95237	-4.5541	-2.16388	0.627804	1.40972	-3.51619	-4.38007	-3.83292	-3.87736	-0.671362
2359.02	3.2412	2.61535	8.17364	12.4529	9.10458	10.58	11.4383	7.99212	8.78362	6.63539	7.05759	7.31674	5.07336	4.30462	8.83783	8.28561	3.24576	4.17315	4.11268	5.26014	5.63084	4.08785	6.62389	2.26209	4.95727	-0.760981	0.880837	5.38433	4.10856	2.37277	-0.290065	3.74332	4.12805	-0.400804	0.336631	-0.180835	-0.575934	0.503621	-0.404507	-3.68049	-2.19215	-1.16311	-0.301944	1.06991	-2.1792	-3.27437	-4.9864	-8.46747	-6.19717
2358.69	2.93997	2.1834	5.31227	10.1664	9.45621	9.97437	8.91027	7.39512	7.93765	6.2486	5.19327	4.86316	7.00757	5.77796	5.78575	6.05287	4.26448	6.76366	6.50401	4.41647	6.57006	1.82147	3.54207	2.56059	4.37467	6.16434	4.82508	5.26357	4.72594	0.446842	-0.765001	3.87722	2.40851	-0.978943	0.112993	1.62747	0.251135	-1.54852	2.05541	-2.37941	-3.15586	-0.0196021	0.691371	0.768676	-3.7599	-4.77613	-4.53597	-6.81556	-7.65759
2358.36	2.92196	4.57495	6.37026	10.4722	10.4451	11.4341	8.0545	7.00975	9.02584	7.38549	8.0109	5.0971	7.35767	4.35795	2.88117	4.41147	4.4564	6.19094	8.1698	7.19438	7.60751	3.63265	8.10656	4.86197	10.3075	12.6543	6.05989	4.60221	3.67959	2.4356	0.735298	3.28256	2.56246	0.439156	2.95757	2.61947	0.505705	0.0585364	3.1542	-0.196217	-1.85729	2.33973	2.20845	-0.717203	-2.86828	-2.16408	-2.79318	-7.78319	-8.49118
2358.03	3.24044	4.67451	8.59522	12.869	10.5655	9.74074	7.40928	3.98461	4.19077	4.37484	8.13024	10.0432	8.22724	5.20153	6.24386	5.92291	5.34254	1.16213	6.36672	5.3952	15.0266	8.12386	4.8575	4.15429	6.79862	6.49583	7.69092	0.00709149	0.213725	2.34693	-1.9531	0.896072	3.03948	2.18586	2.4133	1.94745	1.39201	1.31921	3.38594	2.37287	-0.386948	1.66566	0.23727	-1.03159	2.01344	1.11747	-3.12604	-7.16546	-7.77691
2357.7	2.22129	3.65992	6.1283	12.4078	10.8975	9.27595	9.62843	7.08827	6.50276	5.60948	8.54307	11.3149	5.72457	4.36263	7.17178	6.239	7.02645	7.18097	7.25224	7.76808	9.70119	7.77541	3.23631	1.55759	3.61276	3.5636	6.94487	0.963738	3.60162	5.1899	0.161334	-1.6411	0.99141	4.27386	0.436993	3.85841	1.67489	1.69778	-0.852438	-1.14097	0.172234	0.0972522	-1.36886	-2.68494	-0.201431	0.478731	-1.19514	-2.83763	-4.32348
2357.37	2.13083	3.9551	6.5185	9.76699	9.59849	12.5019	9.42182	8.27487	8.24422	7.3613	9.00909	6.61598	5.1344	6.75559	5.43521	9.85067	8.08132	6.35692	3.68649	7.67466	3.60248	6.81446	4.25555	2.48488	3.21308	2.66557	4.30224	6.88633	5.64143	6.28502	1.85324	1.54142	0.965875	4.05178	0.882747	3.67731	3.27413	-0.220737	-1.73303	0.136936	1.54746	-0.392104	-2.70913	-3.39465	-2.39545	-1.4447	-1.95216	-2.59789	-1.47018
2357.04	2.20402	4.27268	9.85157	11.1375	9.83698	11.4417	10.7457	10.305	9.48098	11.4624	5.61935	7.55962	6.59408	7.63581	5.94587	8.64119	1.90972	5.77497	2.14391	2.4881	6.73123	4.84984	6.83214	5.86173	1.20263	1.00356	8.27882	4.43435	4.43786	5.61611	2.65326	4.2111	2.65318	3.21753	0.10986	3.15459	4.44872	1.8599	1.52416	3.46394	2.43699	0.588937	0.471011	-1.74567	-2.68504	-2.92362	0.377314	0.114985	-0.865625
2356.71	1.26776	5.03239	9.02483	10.9788	10.4655	7.90675	10.3607	11.0393	7.41314	7.51613	5.65075	11.6373	6.40852	5.98208	8.08784	8.38737	1.05665	3.98283	3.17739	6.66448	8.7773	4.97191	7.07897	4.73121	5.85778	2.53696	7.59478	3.2323	2.29155	5.73601	4.26009	5.24299	3.37908	0.880238	-0.315785	0.85443	-1.09344	1.37004	3.64408	1.19828	1.39624	1.9463	0.721277	-0.73242	-4.02688	-6.7546	-0.880663	1.1553	-1.54845
2356.38	0.113071	2.90489	8.65616	13.9808	12.6899	9.5189	8.0407	8.18236	5.15938	5.2831	7.08608	7.96672	6.73916	7.90601	3.03453	8.30704	5.03436	3.50954	4.0477	9.81758	7.21113	7.37568	4.2866	7.57552	3.03208	5.66982	3.95075	4.9351	0.987835	6.2928	2.3647	4.35183	3.7662	-3.92364	1.8214	1.65914	-2.32932	-1.6133	-0.0012849	-1.29707	2.21111	0.610509	-3.17532	0.137224	-0.468312	-5.485	-5.28903	-3.88813	-5.19424
2356.05	-0.0310637	3.26784	10.6102	14.9722	12.4407	8.87889	6.56758	8.32261	10.8655	9.11737	12.1917	9.83498	8.02282	6.91828	5.19872	8.02022	4.88805	7.18058	7.95971	9.26154	9.24149	6.89977	6.2543	6.03275	6.87219	5.04478	9.41422	0.737615	4.02999	3.66492	2.04634	2.30635	4.44847	-1.99506	0.17196	3.85088	0.469885	-0.116059	0.0122231	-1.00972	0.692456	-0.793766	-0.337486	0.502662	-3.62463	-3.70844	-4.75525	-6.37147	-5.21608
2355.72	0.125915	3.57721	10.0748	13.8047	14.9282	12.7839	10.1429	10.0135	11.6624	9.02489	9.28989	10.3588	8.50145	5.29843	8.39587	7.42634	9.3142	7.28573	10.3871	9.86896	7.20859	6.09585	-0.102469	4.17351	5.76238	2.44354	4.37282	3.15085	1.32566	3.87095	3.66907	0.103253	5.50475	0.926059	-1.73449	1.39462	2.02266	1.80539	1.90201	-0.393722	0.376041	2.21653	2.13178	-1.50431	-6.57133	-5.97957	-4.34898	-4.22298	-2.23968
2355.39	1.74387	3.48654	10.9175	17.0113	15.3222	13.7991	13.377	10.79	10.4571	7.46653	10.7999	9.7835	7.602	6.96051	6.55445	9.17364	11.2476	11.775	4.87548	8.72051	3.9445	6.92679	1.71733	2.43282	4.2337	4.83036	1.57656	6.44564	6.8905	5.99682	5.20039	-0.320341	2.4075	1.02684	-0.869936	1.35795	0.960538	2.70274	4.22679	0.239166	-1.90332	-0.685195	1.04591	-0.823737	-5.52301	-5.23056	0.105536	0.105791	-2.49628
2355.06	1.57289	4.3241	12.2933	16.2148	13.8045	12.526	10.2724	12.9912	12.0002	5.43642	9.19151	6.47029	11.0088	10.3567	9.14758	8.42426	9.9637	10.7682	5.69014	6.60922	7.38219	8.61225	9.46257	-0.892608	5.7745	7.13138	1.60993	4.50648	5.00212	5.24672	1.5039	-1.43918	1.54638	0.0471303	-0.387715	-0.967903	0.540801	0.57631	-1.04388	-3.04422	-5.54385	-2.84974	1.35533	-2.59086	-5.13235	-2.9303	-0.125235	0.209835	-5.11158
2354.73	1.48898	6.83856	11.0185	12.3663	12.1296	10.3251	11.4638	11.3811	10.1334	8.95758	8.04019	9.0362	8.44034	6.07498	7.16582	4.6827	5.69471	7.27634	4.20014	8.48624	8.07701	5.5026	9.96111	5.16151	4.70511	7.71104	4.19998	5.06784	1.23711	6.33864	2.25846	0.304953	0.794695	0.000631407	-0.994441	-2.35009	1.16461	0.509389	-2.23456	-0.575748	-3.93893	-4.54558	-2.51153	-4.42687	-3.20368	-0.292867	-4.53309	-3.14165	-4.32752
2354.4	2.65162	7.72867	11.9824	15.0852	13.6558	10.1459	12.1489	10.0278	11.4218	11.388	10.3719	10.1121	10.0143	7.35156	6.50482	5.53445	5.4016	7.901	7.22783	10.3601	4.6986	4.29729	6.53856	3.61854	5.39216	4.92601	3.15932	8.22167	-1.07762	5.50803	5.89801	2.58136	-3.872	-1.52853	0.452089	-2.96153	0.212873	3.64421	0.675783	2.1237	1.96529	0.924143	-4.40068	-5.31902	-3.32123	0.00980719	-3.6387	-1.60725	-0.31372
2354.07	1.68923	6.03954	9.92956	15.9268	15.1475	10.5536	11.0096	10.4825	12.2189	12.2752	10.6245	9.94171	9.52048	6.12067	4.36299	3.1889	3.25219	8.17215	5.56495	6.74224	3.80786	4.77999	7.11622	1.91974	4.68069	5.57983	-0.208552	8.58632	0.24488	5.14602	7.53849	2.17956	0.457269	-0.638212	1.49466	-1.47104	-1.63616	1.13621	0.954776	0.544624	1.74443	0.66677	-2.19537	-1.95793	-3.52596	-2.94732	-3.82677	-3.60563	-2.09354
2353.73	1.28724	3.89632	6.15494	13.7855	14.9911	12.6869	11.5248	12.3625	10.0281	7.68419	10.9532	11.4962	10.4248	3.93728	2.02636	3.0636	5.05774	8.08012	7.30533	5.01585	6.48633	8.71298	7.81928	4.28824	1.07512	5.23508	0.0903316	4.10759	1.16668	2.33826	4.95979	3.49277	4.0757	2.83779	1.20595	-1.86791	-4.6771	2.39992	-0.451849	-2.43303	-1.23031	-2.40784	-1.81609	-1.89618	-2.53732	-2.22205	-4.24802	-5.87552	-4.56438
2353.4	2.64593	3.40334	9.06256	12.7547	14.3488	12.3921	9.30973	11.9122	8.71871	6.10875	7.46444	7.14348	9.34643	9.24683	9.93024	6.82624	3.34785	8.7813	9.62215	3.27691	6.63739	7.86076	7.39962	5.66459	3.92242	1.50521	4.79958	2.66518	-0.0707096	-0.984951	6.57442	6.93008	6.30534	2.92114	2.56867	0.18261	-1.38091	-0.578695	-3.08234	-3.97214	-2.01368	-0.805426	-2.79111	-3.33177	-1.17465	-1.22136	-3.66074	-4.20319	-2.98642
2353.07	3.21293	4.84164	12.8757	16.1949	15.8706	13.7853	12.7955	13.6723	11.7689	11.4675	10.526	8.27705	9.68607	8.82381	9.15758	3.57195	6.91006	7.73127	7.75206	2.44606	6.06097	1.76207	9.0668	5.06279	7.30457	-0.778344	5.74088	5.48207	-0.259626	0.849999	3.11315	3.06514	7.03164	-2.04626	-2.36903	-3.22193	0.550816	0.69762	-3.26778	-2.13659	-2.80375	0.12277	1.86981	0.0210236	-1.8849	-3.67105	-4.66691	-5.08527	-3.76466
2352.74	2.8569	5.77243	10.8335	17.2748	18.2607	14.6351	11.7142	12.5684	12.0209	11.0573	10.2577	11.3695	11.921	4.06706	4.98389	6.2544	5.25449	6.63728	3.72216	2.46367	5.68443	2.04191	8.08034	6.63141	6.17797	4.26082	3.15328	7.15405	3.88879	3.18171	-1.04513	2.52047	6.05959	-0.83179	1.82346	0.0549022	1.24506	-2.65887	-3.10455	-3.76583	0.122542	3.87477	4.33598	2.4355	-0.87606	-3.27791	-4.54522	-6.44406	-6.07246
2352.41	1.53658	4.67772	7.18356	14.9158	20.7583	13.8343	10.5326	9.57681	9.48953	10.1252	5.00258	7.44793	9.93277	6.63448	9.15133	6.59688	6.61403	6.00338	2.72856	8.88296	2.85159	4.90709	3.1911	9.33704	8.48888	3.80039	4.9217	2.58772	6.0664	0.552505	0.381186	4.01863	3.98352	1.32184	1.37985	0.386319	-3.8876	-5.14843	-1.26554	-1.80917	-1.00095	1.06577	0.657582	-0.80527	-0.524022	-1.80888	-3.80794	-4.82985	-6.99089
2352.08	-0.045525	1.47801	8.24243	15.5149	20.8972	13.0588	9.9532	9.37189	9.07168	11.0214	8.59376	8.42606	10.3614	8.60906	7.201	6.38059	6.68001	4.99548	8.08607	7.50885	3.56572	5.69584	2.76048	4.88394	4.31305	2.386	4.62925	6.86065	6.55522	1.79287	3.49614	1.56685	0.169348	0.28801	3.88279	1.05735	-4.36705	-3.23475	1.1201	-0.679894	-0.101578	0.190741	0.192814	-2.60434	-3.9144	-1.84074	-1.0489	-4.23573	-8.05862
2351.75	-0.429978	2.11224	10.217	17.1697	18.5747	13.2995	8.50149	10.59	11.7135	9.97022	9.22424	9.42026	8.47374	9.79382	9.69084	7.82353	3.91299	2.39891	4.04679	10.4106	6.6295	10.4334	2.7989	5.33161	5.1051	5.72961	4.02608	5.64619	8.13591	3.08163	2.86637	2.79466	-1.59508	0.381905	1.12262	-0.556411	-3.13039	2.97145	5.41624	0.248461	-1.27279	-0.207717	-1.56672	-3.23199	-5.4076	-5.71572	-3.77737	-5.93425	-7.69989
2351.42	-1.29458	1.32157	9.20559	14.6736	13.5947	11.2686	11.2204	9.77569	12.0634	9.63974	6.37579	6.69767	10.108	11.0027	6.74126	7.14397	7.21176	3.70047	9.79241	7.47913	0.658044	7.08202	4.58475	3.74896	2.86392	8.95532	3.92051	3.42406	7.92083	5.18147	6.96254	0.658372	0.72316	1.38744	2.57698	4.32654	2.15488	2.89154	1.92988	-1.25318	-1.10569	-1.04467	-3.14687	-3.60638	-3.6033	-5.80879	-4.66117	-3.29473	-5.32474
2351.09	-0.273665	1.74241	10.8294	17.6425	14.3298	11.9606	12.2105	10.8412	10.83	9.98884	7.32048	8.50816	10.4644	9.2881	4.49832	6.27921	8.69182	8.67544	12.3994	6.27571	5.0787	3.39822	1.71227	0.479832	2.94868	5.02574	4.22016	4.01676	3.10875	3.43029	4.6912	-1.87607	3.44912	1.82833	3.37782	5.47389	1.3608	-0.96364	-4.25845	-2.34164	-1.36781	-2.70933	-2.12801	-3.05679	-5.29981	-5.06747	-3.6601	-3.95402	-6.85661
2350.76	0.206424	2.80011	12.2289	19.3491	19.5595	16.6295	10.6632	11.9486	12.305	14.812	12.4305	10.2238	10.5914	10.0102	6.44505	5.68798	7.61781	11.5297	8.70925	5.30341	7.12574	6.10436	6.49673	4.51452	2.23218	1.63054	1.50404	-1.12562	0.988109	3.19648	0.746318	-0.1226	0.927937	-1.30188	0.832579	6.46016	3.6619	-1.42499	-4.7272	-4.65563	-4.23668	-3.54191	-1.06008	-3.04385	-5.45244	-3.98643	-4.1291	-6.58978	-6.28259
2350.43	0.768368	3.39676	10.8819	17.0393	18.5932	17.3205	12.6875	11.6069	11.0009	14.2081	12.2035	10.9346	13.4903	13.2654	10.0862	7.10074	7.39465	10.4352	8.50601	9.74462	5.09223	4.35342	7.32923	1.84212	-0.647205	3.05947	2.31656	-0.28873	2.91322	3.02619	2.77665	-0.42251	-0.26498	-2.83256	-0.221408	3.23915	2.00858	-1.5861	-0.152338	-4.40077	-4.36266	-1.84737	-0.898781	-1.63304	-3.09087	-4.83547	-5.965	-5.26265	-2.8836
2350.1	2.35558	6.30009	12.1816	17.0611	17.1435	15.725	12.7283	12.2266	12.5345	12.6458	11.9208	9.20127	9.78861	12.6994	10.856	10.1592	7.50815	7.31938	2.33326	3.36914	1.24802	3.83764	5.94017	4.53237	3.63097	4.69096	6.86854	3.67935	3.22426	0.120971	0.205676	-0.228647	0.019119	-1.37038	-0.235354	-0.588351	0.0532561	-0.453638	-0.780938	-1.62752	-3.52428	-2.84871	0.128246	0.385354	-2.33135	-5.05069	-7.14109	-5.45552	-3.53686
2349.77	3.68643	7.42862	12.0239	17.8868	20.1277	17.0335	12.6649	13.0728	11.5069	12.1894	10.2736	10.0031	8.84291	9.58322	7.72998	8.09051	8.02252	11.6212	8.81981	0.863744	6.77666	3.55671	2.95649	5.30616	5.28311	3.74711	4.86221	2.61375	3.81684	3.38915	-0.0634636	-2.42614	-0.000774538	-0.11427	-1.01916	-1.75056	-0.359964	1.52656	1.32491	-1.13704	-5.868	-4.45619	0.19798	-0.795054	-3.38464	-3.7068	-5.54895	-7.9259	-7.60763
2349.44	2.01974	6.99527	14.4756	20.3993	21.2183	19.0625	14.303	11.9103	9.55004	7.10875	7.4616	9.7421	10.4802	10.6019	8.69227	3.78066	6.30084	9.61125	7.63338	3.28681	7.27608	4.23164	2.04454	6.6186	5.13436	2.11878	0.673929	3.62723	4.60628	4.57436	2.34425	-0.688906	-1.97899	-4.09667	-4.1402	-0.418062	1.71858	-0.945395	-0.836356	-5.08755	-6.20408	-3.11543	-0.0437292	-1.63217	-5.7534	-6.71942	-5.14726	-6.14782	-6.49894
2349.11	1.0085	5.79873	14.0453	20.3458	19.774	16.4373	12.52	10.6508	10.503	10.1037	10.7839	9.00734	8.39094	8.5877	9.41085	4.73085	7.26924	11.793	5.06142	3.8432	7.83606	5.24531	4.63428	4.14829	3.02166	3.2342	4.95518	4.48366	0.522452	2.8783	1.39416	-1.37333	-2.771	-1.8534	-0.685681	1.01326	0.0885355	-0.814458	1.68083	-1.72502	-3.3868	-3.03902	-1.22202	-2.52929	-7.39745	-8.77275	-6.08693	-4.78075	-4.17143
2348.78	1.67677	5.14199	12.3392	19.4342	19.6383	17.7808	13.7355	11.4633	11.5514	11.1288	12.4328	11.7522	10.1828	7.21771	7.19382	7.26555	9.63819	9.15968	5.74549	7.2046	6.56219	5.17648	6.79264	3.80417	-0.750813	-0.391328	3.41206	4.39352	0.486563	4.19316	2.69308	-0.290512	2.49574	2.33522	1.96036	1.19439	-1.07027	1.20007	2.75234	0.663767	-1.86842	-1.16953	0.14998	-1.27113	-4.9303	-6.96563	-5.49751	-4.9429	-5.79323
2348.45	1.25562	3.52442	10.6925	17.6352	19.97	17.7362	14.2652	12.1344	10.3618	8.87216	10.4562	10.8204	11.9093	12.8888	8.32397	5.95318	9.11083	9.33166	7.75155	8.44159	7.05879	4.55336	1.79222	4.24362	2.6568	2.0988	1.29613	4.10137	2.63419	3.67984	-0.0506593	1.46421	2.95987	0.151833	1.25448	-0.300934	-1.00701	0.856963	2.78247	3.0585	2.29129	2.33269	0.708664	-1.07695	-2.59112	-4.99199	-6.41489	-4.9815	-4.91586
2348.12	0.528604	0.36377	8.8487	17.7152	19.5577	17.164	15.4233	14.0199	12.2443	12.9297	12.3171	6.97773	6.19562	8.79424	7.05874	4.55531	5.93266	7.26391	8.16635	9.01523	6.98573	6.82473	4.11551	2.75369	2.95031	4.09939	3.31046	2.80065	0.557854	-0.0172922	-0.227194	1.76643	-0.863106	-3.97292	-1.79962	-0.0929576	-1.92236	-2.17956	1.45631	1.89994	1.204	1.21506	-1.36662	-3.75793	-4.75346	-6.02408	-6.82104	-3.68329	-2.25588
2347.79	1.90169	0.470944	8.34328	18.8867	19.1389	17.8628	16.1045	15.485	14.8919	14.638	12.359	9.16399	11.5135	10.6049	5.67392	4.51765	5.98439	5.50684	7.50506	10.1058	8.80972	8.89028	6.43686	6.26904	1.81659	-0.431527	1.64743	0.661081	-1.50505	1.10132	6.03027	7.00229	1.69797	-3.54345	-4.6075	-0.409794	-1.21127	-3.8688	-2.89839	-3.34097	-4.95548	-4.44336	-6.09472	-6.0626	-3.8079	-3.80281	-3.85391	-1.96668	-2.50525
2347.46	3.78991	3.5553	9.0776	18.2631	18.8527	16.7972	16.7537	17.0099	14.7873	15.3901	14.7481	12.1259	13.8063	13.1469	8.97129	8.09119	6.5102	5.8379	11.7339	8.7711	6.01384	7.58743	3.45326	2.55317	1.67688	1.90536	4.9757	3.17042	-1.02781	1.35287	6.12505	4.82582	2.80177	-1.04443	-1.63605	0.901536	1.48159	0.110798	-2.3828	-3.05745	-2.68984	-4.82615	-7.02204	-5.54871	-3.08058	-2.71465	-4.19633	-5.30496	-6.76218
2347.13	3.94067	4.90819	14.3893	22.7888	21.7506	18.7234	17.0198	17.3457	16.1437	13.6253	14.4627	13.2647	12.4948	14.4722	10.9226	8.80679	9.37187	9.48969	12.0396	8.67647	3.97618	5.16872	4.37689	1.502	3.16189	3.4885	1.451	3.00791	0.575876	0.695757	3.17981	4.57933	1.72196	-2.2113	0.571956	2.75957	2.59539	0.25608	-2.57782	-2.95587	-0.33879	-1.37117	-4.38913	-4.71518	-4.3418	-5.66924	-6.68581	-5.67403	-6.95492
2346.8	2.87053	5.93181	18.2725	27.6133	24.2509	19.7124	17.359	18.2069	16.2531	13.9874	15.0261	13.3034	10.8183	12.9807	14.3138	11.231	9.06699	8.28421	8.9499	8.34971	6.49313	6.22981	4.96355	5.55457	6.14384	4.47185	3.6646	4.35538	0.971312	1.03577	1.05139	-1.44819	-4.45073	-3.35538	0.580921	0.0937942	-3.48715	-4.38191	-3.94444	-4.76785	-2.17125	0.21705	-0.609978	-1.526	-2.97731	-5.65712	-5.52924	-3.41731	-4.51984
2346.47	2.70448	5.30155	14.7818	24.8898	26.682	23.5627	18.7789	17.6747	18.0481	20.2621	16.6448	9.55414	8.26143	11.3219	15.8422	11.5821	9.44646	10.5634	8.53545	7.67036	4.99548	5.61111	6.4827	7.35736	5.45857	4.11935	5.51336	2.28087	0.273352	1.91397	-1.47194	-2.59861	-2.78902	-4.94902	-1.8631	1.10447	-0.246553	-1.1184	-3.5664	-2.22343	-0.174848	-1.02918	-1.46551	-1.75201	-3.23983	-4.80907	-5.75973	-4.1567	-2.38564
2346.14	2.58366	5.8882	12.1526	19.7101	22.8102	21.9491	19.8303	17.2413	17.2662	18.8149	17.2084	10.5801	6.74724	8.12364	7.35558	4.55311	8.37812	11.6961	7.01301	8.65601	6.90428	4.40786	6.08389	4.63007	4.24968	2.05301	1.57167	1.18189	-0.909998	0.230804	-0.22268	-0.349727	-1.36497	-3.28855	-3.68273	0.299826	0.484061	-2.79511	-5.06521	-1.69924	0.462092	-2.41125	-3.96099	-4.21367	-5.17438	-5.24266	-5.94936	-4.7319	-3.04826
2345.81	1.26596	5.30421	13.2576	23.4207	25.5362	22.1217	24.66	21.7314	15.0476	14.7632	14.137	11.534	10.4564	11.6144	9.76289	7.65102	8.74699	5.68132	4.24933	10.6851	8.13956	6.88524	7.49114	2.81815	1.47515	2.21749	1.58747	0.0880708	-3.29264	0.944553	3.09249	2.30822	-0.649547	-1.71299	-1.79582	-1.57836	-1.96259	-3.12662	-2.93043	-2.86922	-0.22923	0.888741	-3.09237	-5.58015	-6.13222	-5.51113	-4.04319	-4.71332	-6.16238
2345.48	1.91399	5.31558	15.5274	27.3157	28.8718	23.4757	24.1227	22.4546	16.4155	14.0065	13.5468	13.8568	13.9817	14.3688	14.484	11.7813	7.51487	2.31945	3.90252	8.89892	4.60949	3.82644	6.72746	6.86072	4.84847	3.78093	3.66759	-1.57072	-4.08627	1.10147	1.81651	-1.81468	-2.11486	0.349739	0.673102	-3.55823	-5.99885	-3.89303	-1.42466	-2.35017	-0.27115	2.05274	-2.32175	-5.53335	-4.79944	-4.45915	-3.15592	-2.68569	-3.74667
2345.15	2.56432	5.67062	13.3635	22.2767	26.3683	25.5357	23.8953	20.4718	19.7671	18.5645	15.3134	11.8778	11.6583	10.9563	9.52135	10.139	10.862	6.10975	8.04217	8.41831	3.16162	4.47362	3.825	3.42432	4.9153	1.81336	-1.20399	0.227345	1.1108	0.0987533	0.761843	-2.28014	-1.77177	-0.245438	-1.88903	-5.0825	-4.78136	-2.83114	-1.53454	-1.21341	-1.47963	-2.02527	-3.69833	-5.90766	-5.71085	-3.27116	-1.11595	-2.4321	-6.26942
2344.82	2.06089	5.15896	13.3893	22.9399	25.7682	22.6734	22.2995	18.4454	19.2279	20.3225	15.6289	8.79937	12.0312	12.7615	9.36416	10.0836	9.18895	10.7946	8.30795	8.77582	3.71239	1.04384	4.4089	3.57673	3.02735	0.10157	-2.42278	1.50542	1.73832	-0.244465	0.105936	-1.16495	-3.27068	-2.9621	-4.70375	-6.0434	-2.32492	-0.0576574	0.72696	-1.52371	-3.04766	-3.47498	-5.03733	-6.40295	-5.13319	-3.97204	-4.80623	-6.43382	-9.00833
2344.49	2.43125	4.61102	14.0212	24.1865	27.009	23.9065	21.313	18.2454	17.769	17.1285	16.6498	12.4096	11.0489	12.7595	11.0335	7.55961	8.51869	12.4303	9.67454	11.9735	2.79889	2.39322	5.93189	2.49675	-0.137483	0.127922	-0.759438	1.59216	3.0364	1.0903	-1.13073	-2.28572	-1.91527	-3.07095	-4.12849	-5.72711	0.246271	-0.198167	-1.4246	-4.02905	-3.3508	-2.33352	-3.44718	-4.28579	-3.77046	-3.78855	-5.67754	-6.36968	-7.04547
2344.16	2.27319	3.4859	12.7786	23.7612	26.9837	24.156	20.4171	20.3695	20.2285	16.0652	13.7867	12.1053	11.4173	13.0436	11.5325	10.4851	11.5494	10.4608	9.96061	11.87	6.09612	8.06254	7.51258	2.20305	0.131754	-0.809481	3.98119	5.72785	2.62839	-5.01708	-1.85495	0.621827	-2.62783	-3.33093	-0.171425	-2.9017	1.0897	-1.22128	-3.43504	-4.66843	-5.63259	-5.15009	-4.94814	-5.752	-6.27208	-6.39379	-5.62085	-6.48787	-7.36766
2343.83	2.24221	4.04899	13.0852	25.9559	32.0205	28.4486	23.3194	21.99	22.258	16.4964	12.786	10.7215	12.6741	14.2906	12.3723	7.34581	6.70364	9.94855	9.9385	6.72525	10.0649	11.8212	10.8083	3.44991	-0.503863	-1.21541	0.0496703	2.87439	0.146016	-4.72754	-0.383867	-0.497345	-5.83392	-5.14478	-1.681	-1.8721	-2.41219	-4.97919	-1.7705	-0.720339	-4.67822	-5.89053	-6.37873	-4.18961	-3.44555	-8.49158	-8.43728	-6.2419	-7.25266
2343.5	3.53206	4.6341	14.2755	29.3356	34.7286	28.3145	24.5244	22.6351	22.6563	19.9539	18.501	12.2072	11.0688	13.3831	12.6009	5.79304	7.26971	10.2375	7.99718	6.52218	5.78747	5.12071	9.78463	4.86337	-0.162776	-2.44401	-1.00929	2.15213	3.25906	2.29281	1.38192	-0.758075	-3.38894	-4.79569	-5.05616	-5.43445	-5.70623	-6.10882	-2.66736	-1.46352	-4.31212	-4.06438	-2.86372	-3.14456	-3.4656	-6.29933	-7.01708	-6.31157	-7.72101
2343.17	4.02924	4.45386	13.1402	27.0912	33.4521	25.3906	21.6	24.0442	25.874	22.1214	16.8126	14.8543	10.6522	9.88766	14.226	9.14445	8.51188	12.3324	12.1387	5.98501	5.11877	0.981715	7.38253	6.79178	0.0604523	-4.57748	-0.70235	4.67236	2.56609	2.32918	-1.09806	0.0577412	-4.22913	-4.41447	-1.63392	-3.59763	-5.09403	-7.85902	-4.00198	-3.08518	-7.61031	-5.19326	-1.41045	-2.70649	-5.50737	-4.50927	-3.90911	-5.41131	-6.75726
2342.84	2.83173	5.81633	13.9221	26.8968	35.2762	30.8295	23.6279	23.3976	23.9487	19.1303	13.8887	14.3624	12.1593	9.36044	12.887	9.47546	9.9363	10.0117	11.2863	9.82021	5.27479	5.98484	8.15576	1.48589	4.4172	-3.14048	-0.879917	3.05977	-0.0227844	-1.366	-3.87698	-0.331349	-2.01468	-0.7274	1.28828	0.403774	-2.43777	-4.8227	-3.75562	-4.2465	-6.59223	-4.66444	-3.35322	-4.68714	-5.29547	-3.82896	-4.82101	-5.9801	-6.35314
2342.51	3.45767	7.53016	16.3784	31.5899	37.6279	31.3749	24.6171	23.6438	20.5791	18.2284	16.1624	14.7168	9.87635	13.3466	14.8655	12.3691	10.6999	6.80213	3.82977	8.41227	7.76562	3.68436	4.76733	2.10497	7.38597	6.88183	0.00670735	-1.03793	2.2919	3.84929	-2.55267	0.334138	0.763657	-2.26048	-0.154113	-0.753119	-0.0910686	0.359996	-4.28632	-5.1208	-5.60705	-4.24826	-4.1291	-3.82249	-4.94561	-6.35652	-6.72981	-7.91537	-7.842
2342.18	6.5617	8.86085	17.1191	32.5538	38.1302	29.9623	25.4355	26.0073	23.8169	22.0027	18.278	12.7641	14.0238	9.44791	11.6183	12.8508	7.71771	7.9338	3.51817	7.44136	4.64937	5.48044	0.831543	3.96717	6.05987	6.56648	2.61765	-5.8493	-1.66406	4.3234	0.975415	-0.357999	-2.18447	-4.85885	-3.19367	-4.17407	-1.80193	0.379527	-2.77405	-6.32287	-4.69601	-4.09696	-3.75435	-3.17733	-4.86316	-8.21622	-8.95381	-10.0689	-9.48598
2341.85	4.59651	7.45018	17.9062	34.1783	39.1223	31.2817	26.8837	25.9719	26.5225	26.8049	22.1886	17.2049	15.4177	11.7199	10.3374	11.9049	8.5292	6.40971	9.34772	7.4624	0.16977	5.96076	3.63029	2.56381	1.52016	1.49081	0.738112	0.973156	-3.45418	-3.74448	-2.57276	-1.12946	0.96893	-0.590155	-2.01778	-6.38981	-3.0229	-2.56947	-5.86508	-10.9649	-8.46437	-5.85867	-6.79341	-6.45998	-5.30344	-8.64056	-8.98341	-9.438	-9.62654
2341.52	4.40186	7.86152	18.3336	33.739	35.8898	29.2828	28.0926	24.1658	22.7067	24.5425	19.8549	18.0141	10.5862	12.1317	16.1877	11.2115	8.1528	5.21823	3.3968	5.27888	2.53582	6.89465	0.912705	0.849231	1.44305	1.39369	-1.45251	1.73842	-2.89409	-5.23436	-2.56155	0.145455	-0.175318	-2.83715	-2.26976	-5.12192	-1.08707	-3.68304	-4.40348	-10.5512	-11.3045	-4.58678	-7.46984	-7.28951	-6.47218	-9.2618	-6.24269	-8.84631	-12.5142
2341.18	5.91191	9.26863	17.8077	31.8013	35.6396	31.7285	32.7373	26.5805	24.0924	22.5226	17.3526	15.6024	14.8745	16.7954	10.828	10.1704	12.6273	5.21725	5.12849	6.56102	8.73736	-0.0123415	-4.44682	4.53778	0.751133	1.14883	0.847891	1.44412	-1.9365	-0.859057	2.03783	0.522161	-2.46477	-4.47591	-7.11929	-4.04937	-1.04059	-2.47418	-2.32411	-5.58817	-7.36704	-5.79069	-8.87754	-7.217	-7.09557	-7.38838	-6.93268	-10.6797	-11.3716
2340.85	5.23863	5.97006	15.0574	32.6022	38.2068	31.0318	30.3212	27.5065	25.4511	25.0363	20.1641	19.6858	20.6896	13.939	5.83175	9.31996	10.6503	4.43742	5.93286	9.06997	5.12702	3.83161	0.807154	2.10296	-0.520589	4.77578	-0.52115	-0.394052	-2.70326	-3.75601	-3.48754	-3.54518	-7.40332	-2.6029	-3.02171	-4.69741	-1.77189	-2.62182	-2.89377	-2.44719	-5.4977	-6.88543	-8.10782	-6.60048	-6.63328	-5.82514	-7.47435	-11.0911	-8.92946
2340.52	5.17633	6.96648	16.4481	34.0782	37.7294	32.561	29.3947	28.4539	27.8646	24.5221	22.5253	19.2443	22.2402	15.4284	13.6299	8.23939	12.2046	7.19729	8.48643	7.52877	3.24356	12.7622	6.92034	3.15443	4.25873	2.2116	4.86963	-0.708008	0.686985	-2.59413	-3.37126	-3.39096	-4.92094	-4.20936	-8.13996	-6.10257	-3.31487	-4.73404	-6.07453	-5.73499	-3.86148	-3.42442	-4.76258	-7.63701	-8.23461	-6.04321	-5.88798	-11.5091	-13.157
2340.19	4.48639	7.42832	19.0764	37.3982	43.0663	36.9187	28.5307	28.2679	26.122	24.0314	22.7439	20.7296	18.6138	15.4293	12.5599	8.66098	11.2402	9.88661	12.243	14.2119	3.74812	6.26543	3.27158	3.77645	7.06761	2.08636	2.32873	-1.4753	1.39496	-1.47234	-1.18055	-2.009	-4.2906	-6.25119	-9.76113	-6.78944	-7.44621	-10.1492	-7.85197	-9.21072	-3.53097	-5.60435	-7.38074	-5.26543	-5.14665	-6.47776	-9.25734	-10.2472	-10.622
2339.86	4.66728	6.68111	18.7115	38.6444	45.3027	37.0896	29.6863	34.1186	29.6271	26.6386	24.6142	19.5318	19.2875	15.1706	14.4557	5.56316	13.7078	12.0186	5.73956	14.5544	0.829442	2.1205	2.56604	-4.10047	2.42242	-3.1722	-0.182648	-7.95747	-4.20841	-2.17324	-5.00393	-2.95627	-0.971587	-4.75286	-5.99338	-2.59536	-5.08137	-8.83198	-8.15113	-12.0871	-5.07447	-7.18357	-7.95569	-2.73066	-3.66187	-7.50112	-11.1059	-9.07963	-9.03292
2339.53	6.95956	7.09229	17.68	39.4943	45.3785	39.6991	33.0659	31.4662	28.7629	29.3614	23.4446	17.5397	17.9697	15.2779	14.0227	8.53337	14.6267	11.5896	8.39794	15.8072	-0.0873404	6.87962	6.14499	4.61119	5.39499	-0.858835	3.87913	-2.75434	-5.85118	0.724821	-0.410633	-3.76805	-2.03205	-3.64287	-3.31386	-6.51946	-5.12402	-6.63552	-6.67621	-11.204	-9.15712	-5.51493	-2.38633	-3.69077	-7.20989	-7.28917	-8.03911	-12.2221	-14.7776
2339.2	4.4889	6.75079	19.0897	40.0739	50.2851	46.1183	37.4323	32.4004	29.1071	29.3401	22.7387	14.0565	15.3297	14.5591	11.1306	6.68564	11.9791	7.39674	9.00399	13.9799	0.62521	4.91159	3.52869	5.28739	1.62548	-9.16928	0.297598	-4.05154	-5.4534	0.715914	-3.11405	1.41722	-6.12516	-9.62354	-4.04354	-4.577	-6.03532	-5.83997	-5.04747	-10.6942	-9.7998	-7.05495	-4.60919	-8.09685	-9.96094	-8.27941	-5.90926	-10.183	-13.8616
2338.87	5.61838	10.3215	19.9481	39.109	52.1453	48.8997	38.5174	34.7773	26.7675	28.4409	23.5507	18.8015	19.3903	13.0136	8.23552	8.17675	5.23396	6.69675	6.53671	7.38503	2.65334	8.22191	3.06637	6.47675	0.803304	-2.99309	-1.74413	0.50048	-5.95513	-6.00459	-10.6033	-5.79078	-7.29277	-12.1843	-6.91617	-4.8698	-6.04577	-3.89577	-3.39127	-8.2121	-11.1565	-7.72425	-10.273	-9.38859	-8.4167	-7.21315	-5.26904	-7.39135	-10.711
2338.54	8.27018	12.7597	21.4393	40.7831	54.5888	51.1104	38.6432	34.1902	33.4112	29.6171	27.9992	28.3953	17.7584	20.1566	10.4042	12.6159	9.96019	11.5023	9.59726	7.16817	2.98655	1.28765	1.86114	1.74994	-2.31836	-1.7673	-2.24539	-5.15688	-3.90365	-0.670838	-6.93324	-11.3076	-6.11397	-10.3912	-6.39203	-6.97538	-5.6307	-5.5252	-3.51436	-2.16911	-8.8121	-8.13179	-9.40503	-7.48001	-6.4906	-7.32741	-11.1618	-10.1892	-10.3278
2338.21	7.73539	11.1619	23.132	45.6079	62.7876	47.8232	40.0068	38.1322	35.5222	32.4454	25.6865	25.3594	18.5428	23.4299	13.9909	13.4875	12.8559	9.90081	11.7875	12.222	3.50702	0.451271	3.66791	4.33172	-1.40595	-4.0372	-7.07947	-4.76273	2.37042	3.11633	-3.04902	-4.914	-4.09974	-8.5239	-10.5889	-6.30349	-4.77669	-5.94617	-5.16658	-5.12768	-8.06554	-6.74315	-9.43576	-11.2382	-11.1652	-10.4097	-12.1586	-9.81216	-9.47831
2337.88	6.03301	12.7708	27.8513	48.9876	63.9602	54.3218	42.1215	40.1775	34.493	34.5912	30.8644	24.9774	22.0783	23.516	13.7957	10.4799	12.4032	13.5741	6.5826	6.03759	4.7762	0.579344	3.44617	3.5749	0.745151	-4.63993	-6.35042	-5.3822	-1.16823	-2.78607	-3.7645	-3.55133	-3.6821	-6.36126	-11.2433	-7.43922	-5.36982	-7.15766	-5.47951	-7.01317	-5.29111	-4.23908	-9.11252	-12.2712	-13.8268	-12.3511	-8.22081	-6.91752	-8.43689
2337.55	5.00084	13.7284	30.285	54.4715	61.6393	57.8289	42.8124	41.7739	36.0445	32.7877	27.4904	22.3799	18.4777	21.9869	20.1079	10.5942	9.28344	12.3605	4.24859	1.39815	5.26832	5.31613	0.131419	7.08721	-0.922548	-1.6434	-3.67924	-1.34865	-1.60056	-10.1308	-9.36838	-4.51219	-4.18832	-6.82521	-9.96927	-11.1161	-5.92881	-8.89016	-10.8626	-11.541	-6.10519	-7.52588	-9.42044	-11.2234	-10.2298	-11.466	-7.15756	-6.34281	-9.69504
2337.22	4.77071	12.0944	28.9903	54.6441	61.228	56.899	43.0763	40.8328	38.1377	33.008	27.9094	20.1867	20.9099	21.9574	16.866	13.61	10.2131	11.6381	7.23313	11.1923	0.549644	6.23349	0.307907	7.71977	2.6199	-1.60086	-1.4119	-5.52339	-5.39105	-2.69259	-8.13191	-6.11658	-8.55824	-9.37173	-10.1492	-9.20239	-7.47677	-9.21259	-9.51729	-9.00993	-10.8057	-12.4298	-8.52116	-10.2732	-11.704	-14.1015	-12.0389	-11.4731	-14.109
2336.89	6.47291	13.9862	30.4491	51.9341	61.5503	56.0864	50.9709	46.5986	41.5461	36.9614	32.1948	23.2648	24.078	26.2538	16.9803	15.1225	12.9099	10.108	6.94908	13.7077	-1.09569	-0.902842	6.50007	5.76473	0.338782	-2.57717	-0.754966	-10.1108	-7.50322	-6.59499	-4.88032	-4.14261	-5.37468	-9.12726	-6.18653	-7.08192	-9.96504	-13.4225	-11.5663	-10.8959	-13.3645	-12.5264	-9.47019	-9.56835	-11.6975	-13.2393	-12.2279	-11.9342	-14.3127
2336.56	7.64335	13.2536	29.2187	52.7678	63.8565	53.8077	49.8564	47.9989	38.535	35.6279	35.592	28.2693	21.403	16.8983	18.0221	12.9636	6.17239	7.65748	8.0515	9.27789	4.22346	-0.0439511	1.75753	2.43072	-5.90827	2.01465	-5.24739	-6.24703	0.78574	-8.34139	-5.25499	-7.68955	-1.5063	-4.26863	-3.60899	-12.3214	-10.9373	-10.8775	-12.9086	-10.4115	-11.4494	-11.9395	-9.49594	-8.09055	-9.77471	-11.7851	-12.5993	-12.0107	-12.6705
2336.23	11.1837	14.4119	28.5778	58.5857	73.4804	65.2104	55.3035	49.3252	43.1519	34.3006	33.7731	29.3147	19.3737	14.3769	14.0558	15.3123	9.19424	5.69668	6.47313	1.10657	7.27501	0.566759	0.748937	4.65933	-0.73022	-1.40607	-1.12766	-7.85001	-3.53586	-3.8289	0.0260331	-3.86289	-7.94412	-6.12736	-4.68511	-9.12994	-7.42796	-10.8586	-11.3135	-12.2022	-9.30905	-13.8019	-12.1795	-7.19071	-7.66998	-9.74646	-13.3794	-15.4	-13.4556
2335.9	10.3063	17.4055	31.8545	61.5957	75.1924	69.063	61.2933	49.2478	47.7373	40.6607	34.5057	29.4433	19.7952	20.1515	16.2141	13.5544	5.20582	11.4505	7.66963	2.20181	6.57801	2.48892	2.63344	-1.55672	2.23204	-3.32596	-9.47065	-5.09731	-10.5954	-8.60084	-11.412	-14.7224	-7.47717	-14.6932	-10.1053	-8.24422	-13.071	-12.5254	-10.4663	-14.5192	-12.7534	-11.5299	-8.36717	-5.86731	-8.65809	-11.163	-12.2021	-12.8672	-13.0122
2335.57	5.82733	17.5888	33.8458	60.7216	72.4491	66.986	57.851	50.0029	47.4761	42.2807	31.3473	27.7451	27.1748	22.0834	20.8209	13.1273	10.8682	17.9569	3.20847	3.32212	7.33449	5.66871	-0.25125	-2.38263	-2.29338	-5.7579	-5.97529	-6.9626	-3.4926	-5.52796	-11.7288	-15.9402	-10.0441	-14.2207	-12.3533	-11.4571	-13.1376	-11.2048	-4.74588	-10.5496	-13.9256	-14.4569	-11.8727	-7.26061	-7.7299	-9.45959	-13.5431	-12.9517	-11.4653
2335.24	5.06747	14.7383	34.5909	61.4385	74.5945	70.7166	64.1509	53.1613	42.941	43.9698	32.2402	33.2672	28.0348	24.9577	23.6609	14.2642	7.20705	8.61689	4.62439	4.84045	6.27932	1.20627	0.590295	-3.91229	0.0871962	-3.90958	-8.7262	-5.59892	-4.98184	-9.19247	-10.6884	-9.42598	-7.00857	-8.1704	-13.4846	-9.01593	-7.88338	-9.47507	-7.61887	-11.8717	-13.6623	-15.5628	-17.3757	-13.8976	-10.3283	-10.7773	-13.2344	-13.3176	-13.0561
2334.91	4.89019	11.9617	36.5388	64.7993	79.1086	78.5361	69.0288	57.5506	54.2308	47.7502	37.0229	36.8526	27.4211	28.1406	20.8038	18.8352	7.01362	2.54066	9.80239	13.204	1.10987	-1.08956	1.13399	-2.55003	-1.64408	-3.03662	-3.69993	-7.40256	-10.0997	-9.6907	-12.02	-9.9429	-10.4961	-15.9621	-14.9553	-11.6588	-8.66838	-10.8221	-11.945	-14.8493	-12.0804	-10.731	-14.7028	-13.3032	-10.5805	-12.5094	-11.5383	-12.3433	-14.9128
2334.58	6.41562	15.0599	37.6396	69.9708	86.5268	84.7385	73.4507	58.3033	53.41	47.4848	38.4793	37.3227	29.967	28.4712	24.5754	19.0372	6.73671	2.23634	1.80672	11.3515	-1.37478	0.490546	-8.55949	-5.73017	1.074	-7.18516	-4.58918	-7.70402	0.273179	-6.26031	-10.4603	-11.2926	-15.2613	-17.677	-15.5003	-12.5857	-11.4253	-11.7228	-14.5907	-15.6335	-12.5074	-9.93541	-12.5782	-12.5881	-10.7665	-11.3124	-13.8033	-15.479	-15.7208
2334.25	8.97785	19.3231	39.5896	74.1837	92.3783	87.1968	76.0779	68.9539	59.3332	54.0247	39.7696	34.7394	31.7679	26.3441	16.2902	15.8748	11.6348	4.00819	3.7488	6.25978	-1.11487	-1.955	-1.11033	-4.29226	-1.3366	-9.28327	-5.01778	-8.88641	-4.2545	-10.5997	-16.1452	-8.39553	-10.9383	-10.1067	-12.7591	-12.6327	-14.6393	-14.7302	-18.4755	-12.8084	-7.9754	-9.31182	-13.0666	-13.8989	-10.9143	-12.8707	-15.8708	-14.6538	-12.9441
2333.92	10.3069	19.1994	36.6752	72.1894	96.7193	92.7993	75.9062	66.1522	59.7927	50.1028	40.3315	35.9216	29.3441	25.7254	21.8066	15.1961	10.9202	7.28869	10.2271	1.78151	2.59989	-4.23512	3.11769	-6.57993	-8.71224	-6.17605	-4.55468	-7.00359	-10.7678	-11.0678	-16.0352	-10.2343	-9.24524	-9.91384	-15.7875	-11.2537	-14.4225	-16.6116	-15.5265	-12.8669	-11.5845	-14.9082	-14.6847	-12.9927	-8.9561	-11.7549	-13.2168	-10.3745	-10.0267
2333.59	8.06798	16.0859	34.6134	74.4144	102.185	93.1291	81.595	72.5739	63.1053	51.4328	41.3071	42.3673	36.8276	26.637	21.0128	17.8996	9.55542	6.16534	9.92283	3.65375	-2.70488	-6.02124	4.28763	-4.14269	-4.01266	-5.47355	-3.98181	-6.58609	-12.2698	-10.7708	-9.74493	-11.0552	-8.27877	-13.1574	-17.6201	-13.9304	-11.8278	-13.9374	-14.2237	-13.4644	-15.3784	-14.2044	-12.194	-12.703	-10.7372	-13.2075	-14.8082	-12.9544	-12.2836
2333.26	8.65695	14.688	35.854	78.5154	107.036	93.978	83.2709	79.5847	67.8088	61.6853	51.8242	44.9526	32.5412	32.9397	25.5543	14.2347	11.8141	10.8417	12.6551	10.0442	11.0685	-2.73061	-3.13115	-2.97004	-8.30044	-5.64367	-9.06203	-6.44328	-15.9437	-12.5499	-7.09853	-18.9411	-17.8916	-16.9549	-16.777	-16.0111	-13.4329	-16.1472	-16.2596	-13.5585	-14.1595	-13.7024	-13.2127	-13.9143	-13.0055	-15.3249	-15.1309	-17.645	-17.334
2332.93	10.5615	16.3869	37.6832	78.5075	107.296	97.6305	87.8851	79.203	70.4525	70.4298	59.6792	44.5085	34.5206	33.0518	27.0515	15.6894	12.8241	8.35954	8.92888	8.21715	-0.693877	-3.71402	-8.08806	-7.01617	-9.989	-8.55579	-11.654	-14.1582	-13.6014	-13.8912	-14.9018	-18.3436	-19.0841	-20.0026	-14.8016	-13.7855	-16.1841	-25.3742	-19.8658	-12.2566	-11.465	-14.667	-11.5708	-6.37552	-7.65692	-13.3313	-13.2808	-16.2097	-18.0888
2332.6	8.83608	17.296	41.4918	83.5641	108.417	103.278	94.1026	87.417	75.4499	70.3933	63.0129	52.0433	42.049	40.3658	30.4851	13.2384	14.454	12.7702	-0.353029	1.4463	-4.6288	-3.76863	-5.63065	-5.69427	-4.80457	-13.8744	-6.08034	-12.5989	-14.0241	-13.3777	-12.9573	-14.4844	-15.1445	-15.8366	-15.7849	-13.1196	-11.7029	-19.773	-17.8367	-11.6363	-9.82612	-15.6545	-14.3349	-9.96527	-12.8945	-14.7799	-13.3388	-15.4797	-18.2065
2332.27	7.60529	16.9986	40.6353	84.2218	112.136	110.665	101.952	91.8652	85.0409	79.8601	70.1499	55.3942	46.5859	39.4501	30.653	22.2348	20.7562	15.9984	6.13906	5.89443	-0.8647	-3.80749	-4.78147	-2.31817	-8.5895	-22.9921	-10.3041	-8.48422	-14.5937	-12.4991	-13.3067	-18.0015	-16.1952	-14.5682	-11.6979	-14.9516	-13.6404	-13.2984	-16.1153	-18.2352	-14.2163	-12.3122	-14.801	-15.2343	-14.5556	-13.0231	-11.1938	-14.0771	-17.4555
2331.94	8.69373	16.6215	42.0229	82.8049	112.361	112.263	101.36	89.5323	90.8161	82.0769	65.6724	56.3279	48.328	40.3187	31.6667	27.9092	15.5628	13.2738	10.6467	2.58625	-3.73705	-9.89266	-2.47945	-12.1967	-12.5289	-19.7478	-18.6218	-16.5432	-17.1272	-17.887	-18.084	-14.1177	-14.4939	-20.9225	-20.454	-21.4117	-16.5497	-11.626	-14.2584	-15.9241	-17.9168	-15.5415	-13.2292	-14.4477	-12.1991	-13.5779	-17.2798	-17.1702	-15.8323
2331.61	8.74955	16.043	40.2183	81.1453	112.973	114.083	105.033	99.9615	95.2449	83.8769	69.1266	59.6581	50.9857	47.9346	34.5274	27.9495	14.9617	9.40333	11.7088	3.52165	-8.18855	0.946559	-10.2441	-18.5742	-12.9534	-10.7827	-14.1448	-16.1898	-14.2416	-14.0891	-20.3131	-14.953	-19.1214	-21.7887	-18.9075	-16.4142	-13.3034	-12.3916	-16.4828	-15.3846	-18.7237	-16.8864	-15.2575	-17.5488	-16.3845	-16.7523	-19.5397	-20.4813	-17.6969
2331.28	8.40572	16.4951	37.1043	80.0012	113.63	119.232	114.122	111.141	103.91	91.1945	77.075	64.166	53.7027	46.2964	31.9745	29.0338	22.2371	18.7369	8.71885	1.27487	-3.55388	-3.78276	-9.11778	-13.8674	-15.9435	-15.2447	-18.9575	-19.3073	-23.1354	-22.0028	-19.1755	-16.3551	-21.7165	-22.4065	-20.9748	-18.1418	-15.7298	-18.3955	-17.0386	-15.3749	-16.762	-14.3533	-17.6675	-19.6968	-18.8405	-19.0423	-17.289	-17.7435	-16.3684
2330.95	9.46052	19.3999	39.3107	78.7701	117.516	125.294	118.617	110.616	105.066	95.0478	84.4296	73.2126	60.9671	54.7574	36.6695	31.2701	20.9154	16.4679	4.3392	-3.40535	-4.54914	-5.68695	-12.0032	-12.7922	-21.1558	-20.2106	-18.5712	-16.1782	-22.1939	-22.9834	-21.385	-17.4331	-19.6728	-20.9922	-19.8693	-18.8439	-18.6313	-20.0253	-16.1601	-17.8133	-20.3956	-20.3609	-22.7856	-22.0295	-19.9879	-20.374	-18.7855	-17.6126	-18.6097
2330.62	8.3505	17.8889	42.4654	82.863	120.169	122.917	119.523	111.908	105.436	99.4066	89.9835	79.5485	66.5023	60.0252	43.6957	28.7168	18.8722	10.2396	10.8043	1.93469	-0.164739	-3.13413	-9.4785	-13.9527	-23.3774	-19.9122	-18.3331	-23.1715	-27.55	-22.4211	-26.4514	-25.3852	-23.7418	-22.1913	-15.4479	-17.9067	-19.0541	-21.2719	-24.5329	-23.6851	-22.0708	-20.8034	-25.7649	-25.257	-17.9095	-15.1202	-16.7758	-19.3399	-21.2918
2330.29	7.70504	17.3487	42.8606	83.8091	119.43	121.979	116.637	114.628	109.554	99.9003	91.7445	80.8929	63.5613	62.6991	51.4555	37.8708	21.6715	14.8469	12.3772	6.19857	-8.76664	-7.7682	-2.54355	-17.783	-17.841	-15.6074	-20.3701	-20.4476	-21.4375	-21.7924	-26.1226	-22.0464	-23.3917	-26.0156	-19.7805	-21.2761	-20.7432	-20.1336	-26.2731	-24.651	-20.9833	-19.3165	-21.6486	-21.7313	-17.6314	-16.3968	-17.3028	-16.952	-17.9791
2329.96	8.02218	15.7624	40.048	84.5982	120.712	125.063	114.97	118.196	113.051	100.904	98.0579	86.2093	68.7851	61.891	51.6938	43.9054	25.6818	17.7626	9.4703	-0.271723	-6.53047	-13.462	-8.15841	-14.6585	-21.2967	-21.2872	-21.5583	-21.0444	-17.0832	-21.8844	-27.4088	-28.4385	-23.1112	-22.286	-23.761	-25.6554	-23.0776	-19.8959	-20.9049	-21.0244	-19.8784	-24.0105	-25.1973	-21.483	-21.219	-23.8325	-23.152	-19.9961	-21.4326
2329.63	7.44476	15.2809	38.9951	83.1134	118.472	126.588	121.911	121.308	122.112	116.792	111.043	95.1642	81.1194	73.0145	57.0721	46.1789	31.7392	22.6149	9.7639	-0.138225	-5.07296	-16.3097	-15.2813	-18.0383	-21.8702	-22.3923	-24.3537	-30.095	-27.7161	-23.1502	-21.2902	-24.1142	-27.3065	-29.6191	-29.1622	-27.8766	-25.7624	-23.1761	-17.7338	-19.5175	-19.7098	-21.2649	-26.4448	-25.3564	-20.6412	-22.0773	-24.8288	-23.9273	-23.402
2329.3	7.37407	15.8415	37.4978	80.0178	119.714	129.989	131.505	131.334	131.236	127.045	117.441	103.853	92.9554	79.8205	63.3745	51.6086	34.656	14.8674	4.61267	-0.440074	-4.56757	-14.148	-20.1451	-19.9547	-17.9554	-28.3622	-30.1434	-27.3324	-28.1139	-25.8313	-26.1541	-24.8687	-25.4819	-28.1595	-31.1033	-29.918	-27.2865	-23.9232	-20.2672	-22.0342	-22.855	-21.362	-21.0726	-20.3308	-17.7306	-18.1153	-21.6305	-22.0576	-21.4869
2328.97	8.28321	14.6155	31.6539	72.0428	113.914	130.484	133.916	132.716	132.54	132.762	123.129	106.417	91.8321	82.2951	77.615	60.8214	37.0893	23.6062	6.71133	-3.24436	-6.85595	-12.8571	-20.2585	-20.5095	-24.2682	-31.5396	-24.0399	-23.273	-29.3554	-30.1494	-33.3611	-28.4839	-23.2064	-23.8433	-27.4493	-27.4949	-26.9899	-27.0519	-25.2611	-24.212	-27.1474	-27.4161	-24.0618	-24.2499	-24.988	-23.4844	-25.5988	-26.0275	-23.9613
2328.64	7.03228	14.2035	30.0777	67.289	110.752	130.903	136.008	135.051	133.928	137.406	127.526	114.775	97.4212	82.5874	76.4746	63.2668	52.2961	36.1318	14.527	4.41781	-1.70234	-16.575	-24.4061	-24.0351	-30.4693	-31.3372	-27.901	-24.8914	-26.698	-28.5767	-31.9017	-29.3195	-26.7855	-26.5375	-23.1676	-17.2981	-21.1959	-28.4946	-28.6366	-25.1016	-25.5294	-26.2932	-24.9609	-25.8331	-28.014	-27.4377	-27.9767	-27.4634	-23.4325
2328.3	4.40261	12.8498	30.8071	65.8315	111.604	132.929	132.364	136.515	139.964	141.03	130.309	117.27	104.974	93.6951	82.2559	65.1789	54.2804	35.8358	18.1955	10.0903	-9.47273	-16.5282	-17.0709	-23.6883	-22.3757	-30.3735	-33.0125	-28.5933	-27.0638	-31.2502	-38.3307	-31.4231	-30.3908	-31.9011	-32.5698	-24.9005	-19.4388	-26.6654	-29.2272	-25.5091	-24.713	-26.2267	-27.6499	-27.582	-25.9861	-26.3116	-26.616	-24.1358	-21.5698
2327.97	5.24485	13.0207	32.2914	68.1234	110.662	129.787	130.495	136.95	146.201	147.924	136.929	123.903	111.507	101.874	91.5339	73.3859	49.9352	30.8322	22.2267	11.5767	-7.63808	-14.6421	-22.7363	-29.3251	-26.9029	-38.471	-45.3955	-38.1076	-32.4334	-36.9975	-37.4976	-33.0191	-35.2386	-36.8672	-34.5158	-29.3968	-28.4314	-31.4633	-30.5944	-31.0836	-29.4386	-28.6694	-30.4079	-28.7583	-26.636	-27.5452	-26.5657	-24.5859	-24.3118
2327.64	6.32474	12.3694	28.6479	63.8979	105.349	123.792	127.603	137.799	148.626	150.723	142.286	133.123	121.016	112.064	102.566	81.1433	59.0752	43.0717	30.1847	17.5739	-1.33567	-11.83	-22.6264	-29.8653	-35.5327	-38.6505	-40.6931	-42.9523	-37.0299	-33.2786	-32.2145	-35.9815	-35.6262	-34.133	-31.6295	-29.7874	-27.9762	-29.9553	-34.554	-37.8552	-34.3496	-29.7639	-30.0702	-30.5822	-27.3222	-22.4133	-21.0482	-23.9364	-24.4494
2327.31	5.31507	9.89739	25.146	60.0728	100.916	121.048	126.684	135.632	147.278	159.704	154.431	144.953	133.627	117.5	107.622	93.6807	71.8211	56.9937	36.583	13.6185	0.495811	-16.0791	-35.3701	-36.4034	-43.0385	-44.6156	-41.9662	-47.0791	-47.6084	-44.2227	-40.0591	-34.9147	-30.2635	-32.6585	-33.6633	-34.5806	-31.4975	-31.1425	-31.3679	-29.5661	-30.3959	-28.7228	-29.48	-31.3634	-28.4251	-25.3493	-25.1923	-23.9082	-21.6147
2326.98	4.17234	9.84547	26.0814	58.9785	92.5917	113.686	126.232	133.289	143.053	157.933	155.997	150.414	142.809	126.221	114.168	96.8864	70.8614	53.6913	38.9771	13.8962	-0.647627	-6.13436	-25.0102	-39.4577	-46.9966	-51.1469	-42.7539	-44.4152	-50.9752	-46.1886	-35.8361	-32.8483	-34.3207	-38.2756	-36.3144	-34.8933	-35.3913	-34.3066	-29.3097	-28.0564	-31.3229	-30.0932	-31.2831	-32.697	-30.0289	-30.828	-32.7573	-28.0124	-24.344
2326.65	4.74151	12.7097	27.8404	56.9758	90.5331	109.193	118.474	126.549	142.736	161.629	159.383	154.734	149.249	137.313	124.634	101.091	74.1053	58.8705	48.3038	22.729	-1.43496	-11.9544	-28.1346	-36.4819	-44.833	-48.1982	-42.7937	-45.7638	-52.9271	-54.2506	-44.2896	-37.2338	-42.5889	-43.0506	-34.5662	-30.9667	-33.0045	-38.1038	-35.1909	-31.5078	-29.2445	-27.5623	-31.6544	-33.3188	-29.94	-29.1878	-30.1837	-28.3262	-27.2608
2326.32	3.68816	11.3668	24.557	53.8269	90.9529	107.349	112.636	127.253	150.373	166.374	166.01	162.652	159.694	155.205	140.024	117.567	93.3399	64.9522	54.4712	33.7325	-0.0178974	-18.3744	-25.3885	-37.1923	-49.9499	-50.6236	-58.3035	-58.4829	-50.7424	-46.9321	-50.2898	-46.7192	-44.1724	-47.0142	-41.9865	-33.9725	-32.399	-39.7175	-40.8635	-35.0173	-32.2213	-31.5752	-34.4195	-32.4244	-27.5694	-29.9059	-31.575	-28.5072	-27.6691
2325.99	4.51077	11.3395	21.8928	49.6014	86.9005	108.887	117.254	131.062	147.57	160.511	167.978	173.063	171.134	157.002	146.874	135.12	111.037	76.3164	60.249	41.7667	10.1362	-11.5759	-26.5088	-48.7763	-61.2259	-54.8749	-56.399	-60.829	-56.7633	-51.8355	-52.7093	-56.0091	-49.4359	-48.782	-48.8238	-47.1611	-41.3215	-37.653	-39.4425	-40.4279	-40.7819	-37.1773	-36.9638	-33.8561	-31.1649	-33.6805	-36.173	-34.3461	-31.2257
2325.66	5.52835	10.4564	20.908	45.1939	77.6829	102.378	109.86	120.278	138.896	157.291	172.502	178.643	175.322	162.619	156.87	146.975	113.413	76.7371	69.5191	52.5472	13.4267	-9.23611	-18.316	-35.0543	-59.8377	-66.0015	-57.9697	-66.1828	-66.2356	-65.5571	-65.3366	-56.7593	-49.1165	-49.0684	-45.9612	-47.2856	-45.3599	-38.9961	-41.8798	-43.2022	-37.5382	-29.7345	-36.4031	-38.1237	-34.9236	-34.1387	-35.2992	-34.8219	-31.8154
2325.33	5.52505	10.1346	21.1651	44.5561	71.7817	91.8862	102.601	116.694	136.559	159.182	173.816	178.913	181.542	178.272	166.618	150.888	122.014	91.2697	81.6501	68.7862	21.2872	-9.62533	-15.8604	-45.4616	-59.8132	-58.555	-62.8086	-61.8021	-74.212	-74.88	-62.3245	-55.4337	-55.4225	-48.1971	-42.4848	-45.2412	-44.7958	-41.2332	-39.9163	-39.7156	-36.6839	-32.8038	-35.4424	-34.4389	-32.6527	-33.9269	-34.3894	-31.0968	-29.3396
2325	3.36005	9.54469	21.4002	44.0961	75.2887	91.19	95.5917	109.899	127.839	150.049	167.836	176.162	187.042	191.939	181.615	156.092	129.306	112.339	87.3715	73.0474	40.1167	4.5319	-20.2465	-48.208	-58.1013	-62.5906	-68.5975	-77.8618	-84.9016	-73.2137	-61.863	-57.9051	-58.8835	-57.2011	-53.3688	-52.0568	-46.0717	-44.066	-42.2708	-40.0131	-40.0432	-39.9555	-37.1748	-34.9002	-34.9421	-36.3045	-36.3884	-32.944	-32.7061
2324.67	1.58965	7.53381	18.5654	38.7186	68.4092	86.5052	92.4107	104.454	124.44	147.055	169.351	184.83	193.044	194.696	189.867	167.859	146.182	130.509	97.79	65.7933	48.919	23.395	-22.8197	-45.314	-59.1375	-74.9909	-69.6309	-78.137	-83.4786	-75.2692	-69.7991	-65.0811	-63.7016	-60.7497	-57.2877	-54.4689	-48.941	-47.7399	-45.2739	-40.5299	-43.1271	-42.0605	-36.6936	-37.5421	-38.5926	-36.7982	-35.6257	-35.7	-35.1067
2324.34	3.44224	7.15388	15.2088	35.6522	62.8289	76.5128	84.4027	101.562	127.485	147.83	173.711	189.515	198.337	197.848	189.974	182.237	160.934	141.402	109.451	88.5357	64.1377	20.5768	-13.8615	-33.6432	-51.4025	-71.7929	-71.867	-70.3021	-80.426	-82.6159	-76.378	-76.215	-72.2798	-65.5222	-62.5109	-57.0085	-55.944	-49.6138	-47.6142	-44.6259	-44.8201	-46.5373	-42.5196	-41.7601	-39.9125	-37.4528	-37.0949	-36.0716	-33.3083
2324.01	3.78918	8.90227	14.71	31.5037	60.0984	75.1714	82.1458	99.1514	119.848	143.452	171.103	191.032	204.5	203.5	191.307	191.683	178.884	147.597	119.463	100.336	73.837	32.8327	1.27631	-32.1938	-50.3061	-66.966	-85.8405	-92.6974	-93.4473	-87.5022	-88.4169	-84.9179	-71.9939	-66.6252	-67.5669	-56.9164	-51.0153	-50.3447	-50.4443	-46.3809	-45.3488	-47.4079	-45.9621	-44.1427	-42.3956	-41.7102	-41.3793	-38.7097	-37.5175
2323.68	3.60494	8.66963	14.8594	30.4686	58.1956	75.898	82.2052	93.7995	113.367	134.493	158.87	183.556	203.969	223.728	216.727	201.841	191.702	166.644	145.27	112.581	89.1799	39.3571	17.2665	-27.38	-57.8608	-79.052	-104.165	-102.499	-101.959	-94.0897	-94.5543	-82.5217	-73.2942	-74.8009	-69.9629	-60.486	-50.4802	-55.3949	-55.5191	-49.0262	-50.5654	-51.2766	-44.3027	-44.4387	-48.4352	-47.1917	-44.8116	-41.8186	-41.4871
2323.35	3.74718	8.24947	16.1474	30.4891	51.1903	68.4419	74.0034	84.5277	106.092	128.037	153.928	173.594	197.933	221.619	228.336	210.467	198.36	178.38	162.8	138.461	94.7034	53.6363	24.3492	-23.0544	-54.6412	-84.4021	-97.364	-107.067	-106.923	-101.113	-100.526	-99.4235	-84.3232	-85.4428	-85.0151	-75.4717	-55.8	-53.9695	-55.2253	-53.771	-55.8079	-57.7285	-45.7547	-40.719	-45.0466	-49.3985	-49.8145	-46.3447	-44.0817
2323.02	2.06989	7.24603	16.6202	30.5694	48.6336	63.2105	63.7935	74.7701	97.2385	121.91	147.249	177.375	199.241	222.131	229.433	224.5	208.89	187.5	163.13	140.678	104.797	70.2062	35.4856	-7.73158	-44.1284	-89.9514	-106.769	-112.713	-113.667	-104.138	-106.832	-101.716	-85.2568	-86.0903	-86.9379	-78.4859	-66.9256	-59.634	-55.8343	-56.8002	-57.2563	-53.2361	-41.8281	-40.1223	-44.6789	-47.9918	-46.9634	-44.9976	-45.4472
2322.69	2.63145	5.17213	11.7045	26.9213	48.9798	61.956	65.261	75.8037	92.2138	114.079	144.495	178.707	203.142	222.512	239.678	241.326	221.428	202.298	174.849	153.171	119.625	82.7376	50.7609	-0.438561	-44.5769	-85.0629	-96.8099	-107.993	-121.677	-107.35	-108.776	-116.077	-103.751	-94.5347	-89.1875	-82.6398	-75.4357	-68.6446	-58.6055	-52.5217	-51.5317	-55.3361	-54.6168	-49.8614	-51.1165	-51.8943	-46.7722	-43.4701	-44.3499
2322.36	4.73463	3.25587	5.90471	20.7632	46.091	61.1858	65.3596	69.8165	83.7517	108.764	138.005	164.045	197.69	222.364	247.956	250.577	242.522	221.676	195.884	169.895	138.152	99.262	69.6238	17.4207	-29.3438	-66.9463	-100.92	-112.187	-131.634	-130.664	-118.967	-112.669	-107.727	-103.369	-98.9757	-93.8062	-80.1099	-77.5294	-68.522	-58.0214	-56.7556	-57.5505	-62.1791	-59.4179	-55.594	-54.6339	-49.8248	-46.821	-50.9992
2322.03	4.19804	3.13987	7.51667	21.5333	43.4884	57.627	64.6371	68.0249	76.801	99.7502	123.905	147.816	181.516	216.122	249.527	252.393	256.249	244.006	214.973	189.819	154.456	113.25	78.0836	31.9092	-4.79001	-57.3471	-103.183	-113.987	-129.243	-133.92	-128.659	-123.494	-112.407	-102.95	-106.13	-90.7546	-75.2394	-75.9035	-75.0638	-70.7982	-65.9256	-56.831	-53.344	-53.4601	-52.1273	-53.3408	-53.1534	-53.5225	-54.6397
2321.7	3.48261	3.70671	8.40154	22.5021	38.2897	48.5387	60.5205	67.2548	77.7271	95.1559	115.982	142.184	184.107	214.309	250.403	262.825	273.171	248.653	227.737	196.464	165.468	139.21	97.5068	55.6417	6.32146	-53.5723	-89.3883	-102.593	-129.565	-130.014	-121.423	-132.054	-127.88	-111.572	-105.7	-93.5109	-82.7062	-85.5082	-77.132	-68.8774	-65.5406	-60.2306	-51.6064	-51.1963	-49.3146	-50.6228	-56.1545	-54.8902	-48.2856
2321.37	2.87446	3.0918	7.86673	18.8413	34.2725	45.6588	52.1982	59.0132	71.7993	87.2922	110.694	137.251	169.871	208.075	247.993	271.188	284.231	262.586	243.588	216.386	179.939	148.592	103.122	72.674	15.9753	-32.6943	-84.8614	-114.187	-140.751	-149.094	-149.354	-148.639	-136.084	-130.353	-117.415	-103.427	-93.077	-85.7441	-81.4787	-71.5585	-64.8705	-60.8283	-56.4703	-58.4495	-53.7822	-55.4441	-59.7036	-54.6267	-50.1381
2321.04	1.46261	2.74797	7.51399	18.1576	33.1782	43.2844	46.2673	55.2818	68.3934	82.3989	103.919	127.275	157.552	194.106	241	271.596	296.666	279.347	258.36	246.48	199.913	154.167	118.399	82.3536	33.7669	-14.281	-62.4963	-100.154	-140.588	-169.058	-162.564	-162.823	-153.293	-131.456	-128.184	-115.297	-103.699	-90.0635	-82.7398	-78.0673	-71.8135	-66.8332	-67.3115	-65.3349	-59.0768	-61.1711	-60.3054	-56.3095	-57.2111
2320.71	0.689901	0.636069	7.17057	19.7112	33.377	44.3812	48.7801	55.3551	64.2715	80.3727	91.6283	115.032	151.29	190.173	228.85	263.86	298.682	293.417	288.613	268.019	217.248	172.285	130.988	103.541	59.3452	-0.245951	-56.3837	-111.51	-145.278	-164.128	-165.948	-168.476	-169.812	-141.411	-138.495	-122.371	-109.263	-95.5274	-91.0084	-90.7365	-78.8692	-69.1362	-70.622	-66.5765	-66.397	-64.2356	-58.368	-60.1254	-62.0353
2320.38	1.7372	2.45779	8.56646	17.2067	32.5639	43.0659	43.5147	52.265	61.521	71.0518	86.0851	113.174	142.146	176.676	214.155	266.292	300.78	303.646	305.875	283.643	235.061	183.712	161.256	110.263	67.0633	19.2614	-37.8245	-105.401	-138.877	-159.384	-167.209	-185.373	-184.058	-149.194	-154.512	-133.587	-120.375	-108.871	-101.561	-92.2407	-84.9446	-79.514	-74.1306	-69.9323	-70.7223	-66.5576	-63.5061	-67.7704	-65.6388
2320.05	1.88529	4.96973	7.35216	14.5759	28.6671	39.524	40.4755	43.5901	54.2402	65.2143	79.8928	102.649	124.538	167.379	210.068	255.604	295.982	300.755	312.382	300.531	248.267	214.65	184.403	130.91	93.0837	36.2643	-23.2746	-82.6402	-125.321	-168.02	-189.357	-201.434	-197.968	-167.832	-169.92	-157.699	-129.146	-115.598	-98.148	-95.6294	-91.6402	-86.6636	-75.8584	-71.447	-72.5055	-68.445	-68.3329	-70.3191	-61.1963
2319.72	1.16	3.50585	5.51149	11.4642	24.2773	33.4767	36.9149	43.5779	44.777	58.9792	76.0137	94.8033	115.419	153.252	195.678	241.511	295.587	314.894	323.301	319.744	275.307	238.892	197.125	164.547	116.194	48.8126	-10.8739	-54.3296	-118.385	-166.835	-195.729	-205.629	-206.532	-184.907	-182.151	-158.928	-144.03	-125.987	-114.222	-104.494	-92.4481	-87.474	-82.0142	-74.0222	-72.3565	-73.4207	-69.9636	-66.0529	-60.6028
2319.39	-0.0193155	1.11337	3.0757	10.8716	21.4627	33.238	39.7381	43.6829	46.4611	59.7697	74.1172	85.7608	97.8337	139.915	186.052	238.72	285.152	326.459	322.025	328.44	302.432	257.569	202.893	175.156	127.215	64.7991	16.9512	-25.9417	-117.142	-166.507	-188.998	-210.558	-222.073	-207.683	-200.686	-182.433	-165.026	-143.602	-129.502	-117.535	-99.2192	-84.6006	-82.8732	-74.1238	-69.3589	-72.733	-74.1257	-71.4781	-69.2523
2319.06	0.951083	0.0290174	0.759568	11.2652	23.0512	33.0067	33.3006	41.6929	43.8504	53.1003	65.612	75.513	88.9829	124.242	170.193	216.306	272.988	314.183	337.79	355.154	329.213	280.421	231.221	192.225	147.459	100.722	40.3435	-21.6909	-97.1537	-156.39	-210.763	-222.935	-234.3	-218.097	-216.507	-192.593	-160.378	-152.667	-146.79	-130.601	-106.504	-95.1895	-91.2162	-80.0631	-76.2779	-79.6282	-77.2542	-71.0667	-71.6832
2318.73	2.80754	0.826784	3.06586	13.3404	23.6365	31.8121	31.1571	35.6706	40.9306	49.253	60.2769	71.6148	91.8176	124.812	162.795	200.002	255.999	306.676	352.938	369.36	348.73	308.28	257.788	215.93	159.164	115.819	74.0244	6.72218	-72.6598	-143.964	-199.27	-236.395	-249.035	-239.513	-231.634	-214.73	-175.586	-156.568	-149.57	-131.537	-116.785	-104.598	-99.1487	-95.023	-87.3899	-82.2726	-80.5317	-71.3865	-67.7273
2318.4	4.65212	3.7489	4.26173	12.426	23.9155	31.917	36.916	33.1196	39.8829	48.2523	57.806	68.4228	83.8055	114.409	146.298	194.059	248.58	302.602	359.768	384.231	369.796	329.367	287.915	249.485	180.319	137.654	80.945	31.8896	-57.0447	-128.697	-191.846	-253.076	-264.052	-258.966	-258.497	-232.173	-191.706	-172.256	-161.737	-141.208	-130.368	-117.173	-107.817	-100.785	-87.1404	-81.4788	-84.8421	-77.7582	-72.4676
2318.07	4.29616	4.31508	5.21164	10.4875	22.4699	28.4506	32.696	29.1769	34.0177	43.5124	55.0185	61.3905	77.2454	102.081	132.455	179.058	236.457	298.126	356.71	389.796	387.643	350.455	306.872	262.739	200.354	152.601	94.6389	39.0694	-25.8703	-98.4013	-185.728	-253.801	-277.112	-286.845	-275.646	-254.917	-219.052	-182.099	-167.557	-157.636	-143.087	-124.445	-118.236	-104.106	-89.6682	-88.8878	-87.7689	-85.2093	-82.4137
2317.74	2.31779	1.21193	2.26754	9.87032	20.2059	26.9052	26.662	28.5305	36.3281	42.6542	53.4338	54.9727	71.8598	103.014	121.048	160.097	216.416	276.177	331.857	383.48	405.615	388.409	328.604	283.691	240.654	181.022	120.484	61.5623	1.51401	-79.9745	-155.702	-235.826	-290.145	-298.547	-277.781	-279.224	-237.054	-205.239	-182.718	-171.309	-151.343	-134.733	-128.834	-115.799	-99.9463	-93.6291	-96.4203	-92.2187	-82.5167
2317.41	-0.842689	2.65228	3.4859	8.87076	16.9131	24.867	25.4539	26.922	31.3776	34.3566	44.4919	53.6242	58.8525	87.8925	107.528	145.632	196.936	256.688	308.898	381.947	404.699	389.092	348.054	310.531	263.612	198.573	157.599	83.8439	35.6715	-59.5611	-131.383	-206.37	-288.23	-310.684	-306.125	-303.511	-263.441	-234.382	-209.355	-191.766	-162.202	-143.013	-130.231	-115.092	-99.502	-95.5515	-100.198	-98.5884	-88.0883
2317.08	-1.53319	1.95777	4.30997	9.35834	16.083	23.7023	28.6532	25.9063	29.2647	33.5825	42.5674	50.562	54.7255	72.5754	97.2071	131.492	178.968	241.36	303.711	383.89	418.224	413.582	386.088	342.738	287.865	228.905	176.65	111.291	53.7304	-21.5059	-112.707	-201.336	-279.791	-319.849	-335.006	-312.614	-290.128	-254.685	-228.834	-215.264	-178.602	-157.384	-140.871	-116.378	-99.6806	-105.063	-105.689	-100.867	-91.8623
2316.75	1.1491	1.35434	3.35173	9.3909	15.3389	23.1543	27.253	24.0257	27.7619	33.8512	41.0519	46.2598	50.833	69.2712	90.167	128.269	166.235	220.352	288.451	384.51	428.583	437.232	419.462	380.038	320.913	255.264	196.481	149.012	92.641	16.422	-85.1889	-184.22	-273.357	-334.188	-357.919	-338.283	-318.243	-278.133	-252.41	-229.655	-197.604	-171.385	-153.572	-134.928	-119.955	-118.006	-113.838	-102.186	-92.8598
2316.42	1.36081	1.68495	5.26895	8.63733	14.9426	19.8695	23.894	24.2263	29.448	35.752	39.8767	43.4246	44.0158	57.1353	75.6915	111.017	149.688	199.329	261.417	346.51	411.424	443.845	440.413	406.153	346.965	280.28	214.942	177.049	112.065	38.9425	-61.55	-170.137	-253.198	-346.453	-388.079	-357.571	-343.652	-305.56	-277.207	-246.773	-209.309	-181.57	-166.745	-151.56	-132.613	-121.725	-115.472	-108.654	-102.227
2316.09	0.152027	0.671748	5.78974	9.22081	16.0344	19.2085	21.3521	21.5597	25.1478	32.0069	38.95	46.8019	47.4231	55.6356	74.967	101.061	136.294	180.974	241.103	328.383	404.071	458.768	471.328	431.995	373.77	310.009	252.006	181.809	133.385	62.9078	-20.8916	-132.071	-228.116	-320.533	-394.229	-386.252	-370.917	-341.168	-300.647	-264.126	-228.868	-195.384	-183.852	-165.762	-144.198	-125.169	-117.869	-114.813	-107.45
2315.75	1.2251	1.9172	4.55794	9.50835	18.4416	21.9546	23.4934	20.8891	24.0128	28.1144	37.297	39.3491	46.383	63.4016	76.8924	88.2571	115.087	164.318	211.794	303.741	398.866	458.594	491.083	471.986	411.015	341.419	282.475	219.563	164.344	92.8994	9.2074	-90.285	-197.13	-301.607	-395.452	-410.958	-383.268	-372.563	-334.25	-294.086	-254.166	-215.671	-191.109	-169.044	-149.82	-136.821	-129.863	-121.355	-109.656
2315.42	1.63517	2.27861	3.49011	8.58133	16.4047	22.176	26.7062	24.5605	28.5609	27.9513	33.4016	35.2949	38.5828	52.6332	65.7607	82.4365	108.012	146.455	186.618	271.558	368.609	449.421	497.997	476.263	445.278	378.155	310.735	248.599	204.725	131.055	42.9208	-52.4771	-165.24	-287.163	-386.526	-419.483	-415.579	-403.156	-365.549	-317.8	-276.841	-247.904	-216.98	-189.711	-166.1	-154.208	-144.549	-134.833	-117.78
2315.09	1.96446	2.45849	4.56758	7.86466	13.7762	22.0656	25.588	24.7069	27.9661	25.5344	28.9788	33.5965	35.8679	46.9982	58.1043	75.4473	107.923	130.649	173.202	246.542	338.106	441.343	504.303	518.466	474.821	421.939	352.453	280.536	225.63	165.163	81.8077	-15.3495	-144.426	-265.599	-378.654	-438.503	-444.218	-432.427	-393.397	-360.666	-312.176	-266.226	-238.063	-216.626	-189.712	-163.307	-149.677	-135.307	-119.705
2314.76	0.50895	2.0951	2.68984	4.19088	10.2077	18.3226	21.1422	22.7282	24.308	21.5706	25.5993	32.173	38.7965	48.1442	51.5995	71.3251	95.406	109.752	154.619	222.063	314.477	407.496	492.715	534.597	506.167	452.537	379.619	299.455	242.63	195.783	114.831	27.0899	-92.0897	-221.314	-347.233	-450.804	-486.017	-470.26	-410.382	-387.289	-340.387	-286.571	-255.365	-226.503	-198.713	-176.016	-163.762	-145.68	-130
2314.43	-0.0182396	1.74242	3.91226	5.20855	9.14248	14.5849	18.3247	21.944	20.6307	23.641	24.8844	29.4948	35.591	44.6642	52.7452	64.1849	85.6051	102.495	137.265	208.399	284.504	382.212	490.469	520.243	535.031	478.222	419.815	340.767	285.493	211.118	137.509	55.6802	-42.3042	-176.816	-314.551	-434.973	-489.436	-505.909	-461.12	-415.076	-362.128	-314.073	-279.225	-238.671	-211.175	-194.777	-177.928	-158.331	-141.791
2314.1	0.749892	0.917568	4.34864	6.55621	10.5329	15.5436	15.1891	18.994	19.6652	22.3816	22.1483	28.7477	34.5605	35.2901	46.8186	54.2709	71.0429	95.1026	130.398	178.586	255.111	349.314	452.055	544.395	558.094	522.435	454.642	387.216	308.814	231.165	165.642	101.538	2.53098	-141.568	-292.607	-415.921	-495.377	-529.254	-515.745	-463.081	-406.045	-359.247	-311.54	-271.264	-241.017	-210.475	-189.805	-169.173	-147.927
2313.77	0.255267	2.01364	3.64426	6.37225	11.1808	15.9481	16.2289	19.0456	18.2554	22.0975	20.7344	27.1065	28.8074	39.6901	47.2815	52.5106	66.265	84.4005	117.891	162.663	222.624	318.087	444.25	540.001	580.295	560.714	498.848	415.453	333.774	263.205	199.397	120.924	34.7914	-90.5932	-246.033	-385.742	-494.498	-551.388	-536.118	-489.987	-443.102	-397.921	-346.773	-300.122	-265.057	-231.552	-207.502	-183.57	-159.879
2313.44	-0.224859	1.60116	4.52074	5.6676	9.67235	15.8371	17.5338	16.9854	15.0995	19.588	22.7467	25.632	26.8785	35.3147	40.7737	53.8361	62.9078	78.8396	103.982	135.447	195.244	290.535	408.858	516.533	601.202	580.748	541.236	458.129	391.641	304.976	229.771	162.974	72.9158	-42.9293	-189.014	-337.748	-480.555	-571.515	-589.074	-545.338	-489.976	-423.601	-360.841	-312.796	-280.703	-247.957	-221.592	-196.337	-172.931
2313.11	0.627793	0.215881	1.73865	4.13628	9.12444	14.3357	16.6726	15.2819	16.3609	21.4025	21.6051	20.7834	24.3127	29.3477	35.5407	48.0142	56.8093	71.7594	92.1603	127.925	173.171	262.564	373.666	493.331	584.055	602.461	562.175	495.275	423.455	349.193	268.985	195.96	105.217	-2.38171	-143.276	-300.127	-458.076	-574.657	-619.478	-593.955	-535.325	-465.462	-395.383	-343.894	-309.142	-275.856	-244.647	-211.569	-188.029
2312.78	1.04992	-1.99398	-1.46785	6.81906	12.7858	14.9349	15.904	13.6878	15.8785	18.8669	20.008	21.4336	24.3231	27.8743	32.5225	45.0424	54.7147	69.3817	87.6372	115.001	149.268	224.52	333.868	468.735	562.345	625.408	604.11	551.827	463.722	379.491	286.541	216.414	138.414	37.7476	-88.4813	-232.595	-406.739	-568.983	-646.377	-649.003	-587.605	-514.214	-442.509	-385.632	-343.389	-303.744	-263.487	-224.955	-200.931
2312.45	0.313114	-1.37033	1.2393	6.95126	11.8693	13.6515	14.9681	11.0186	13.9418	16.3041	20.2242	23.5449	25.8987	29.3988	30.9005	35.05	49.2778	61.6782	77.1722	102.88	132.699	196.268	300.282	421.487	545.476	632.744	641.092	594.676	527.188	432.261	323.298	254.052	173.708	78.3241	-31.5074	-170.158	-345.506	-536.423	-660.48	-689.258	-633.549	-559.744	-494.203	-431.907	-378.177	-329.035	-284.467	-246.783	-223.397
2312.12	0.655494	3.84558	5.48673	5.22795	7.37317	9.19684	11.3759	12.1026	14.8612	15.3256	22.5748	21.7659	22.3412	28.8477	32.4529	32.6415	41.722	52.8893	65.7075	89.8317	118.805	168.806	267.511	378.452	519.012	617.611	650.43	631.523	558.634	469.799	365.167	284.409	201.977	126.642	13.7478	-115.299	-278.693	-477.419	-645.369	-718.014	-686.958	-616.688	-546.134	-471.254	-408.874	-360.681	-311.749	-268.216	-238.469
2311.79	0.651843	2.40871	2.77733	4.03495	6.62244	9.22043	11.5898	16.2802	16.3334	16.3126	19.0165	16.9932	18.6282	27.5232	35.4132	36.7777	44.4345	50.4931	62.3543	76.6741	115.114	150.641	226.242	336.682	468.462	591.813	673.658	672.659	609.066	518.443	401.413	307.681	230.24	162.082	64.6099	-57.8682	-218.223	-413.927	-617.709	-739.572	-746.393	-673.52	-587.818	-506.404	-440.511	-395.015	-343.182	-289.961	-252.145
2311.46	0.8647	-0.285043	-0.309169	3.96526	8.99896	12.1264	12.6473	15.3359	15.8538	14.9671	16.0823	21.0967	22.3623	23.7693	30.0436	32.2329	41.6686	48.8697	63.1878	81.1038	105.277	126.497	192.7	294.836	430.643	558.347	684.498	716.049	661.01	568.494	451.993	351.642	265.96	190.582	105.058	5.96736	-153.951	-354.478	-564.85	-717.123	-780.975	-741.544	-647.887	-554.761	-488.358	-437.648	-383.513	-325.406	-278.636
2311.13	1.28425	0.440118	1.15348	3.83508	7.7922	11.8866	12.1259	11.6882	12.4381	14.7202	14.4857	18.3732	17.9091	21.9657	25.2337	30.2744	35.4028	44.7655	55.8156	74.0374	94.1089	116.5	163.795	250.265	385.819	537.191	665.182	732.14	696.545	623.942	506.577	399.777	309.212	230.377	144.049	48.4345	-83.2052	-280.321	-517.611	-711.986	-812.827	-810.422	-722.413	-618.021	-544.441	-478.991	-418.107	-360.087	-305.963
2310.8	-0.19272	1.19001	2.36004	3.1469	6.30578	12.7596	13.351	12.6721	13.6157	15.3208	15.1605	16.2882	16.1958	17.6195	22.7348	29.7635	35.4055	43.2007	51.3049	69.3675	81.5542	103.635	141.737	214.545	340.163	498.66	638.547	717.616	742.764	675.155	564.005	445.54	342.437	261.39	181.647	91.0737	-28.2359	-209.67	-452.906	-685.608	-827.091	-849.822	-783.03	-687.137	-598.405	-522.491	-455.219	-393.913	-339.881
2310.47	-0.788129	0.0115032	1.38866	4.17921	7.23921	12.6663	13.5754	11.0424	12.4397	17.2432	16.5464	15.5056	18.2036	20.2535	23.7038	26.3392	31.4219	40.4223	44.4019	51.5817	75.3996	91.4047	126.702	191.954	293.49	431.191	594.439	717.782	787.778	734.108	621.053	501.897	390.746	292.547	202.788	119.69	25.9846	-132.183	-363.346	-614.856	-804.471	-874.087	-843.508	-755.676	-656.139	-573.129	-496.28	-427.24	-374.917
2310.14	1.38758	0.111038	-1.46952	1.05491	8.06746	14.9495	15.1846	10.2871	10.4135	16.362	15.757	17.4306	20.102	18.3469	16.3284	21.3781	27.9955	35.2751	41.9417	52.9623	69.3517	91.1048	107.719	153.03	248.666	380.432	553.799	706.821	810.498	784.812	692.088	572.963	436.481	327.948	249.519	168.084	75.9985	-69.1763	-280.931	-535.921	-769.395	-909.451	-923.979	-840.079	-720.884	-616.525	-538.257	-469.853	-408.555
2309.81	2.62937	-0.416299	-1.20206	1.92028	8.4868	13.557	14.8257	12.2169	10.508	13.2848	14.449	19.1454	17.513	14.1414	18.099	22.8598	26.956	33.3058	37.5901	48.1542	62.1957	76.0968	104.635	141.594	217.243	338.295	495.67	664.168	813.302	822.383	749.681	629.44	493.766	381.354	289.367	203.64	117.9	-5.76891	-205.706	-462.892	-715.316	-907.495	-975.618	-923.769	-810.703	-684.671	-584.174	-511.73	-444.112
2309.48	1.90476	1.0058	0.599852	3.11928	7.57246	11.0605	13.4957	13.1769	11.9036	11.7543	12.7364	15.9198	13.547	13.0066	19.7296	23.9756	27.4343	31.3363	34.4469	41.5289	55.5389	70.8856	98.128	127.155	188.278	290.015	444.997	623.739	801.097	875.808	825.231	688.289	547.185	433.478	327.2	239.944	169.682	61.9561	-111.117	-350.414	-630.697	-882.786	-1019.05	-1007.71	-892.465	-751.264	-641.068	-557.914	-479.71
2309.15	-0.0671199	2.23656	0.954787	0.652333	5.83063	11.2017	13.1322	11.8706	10.7944	10.2049	13.7713	14.258	11.4066	14.5095	20.5218	22.1886	23.9428	31.8516	35.8741	39.7122	47.6102	63.8785	85.3755	107.91	150.342	238.151	375.655	559.299	755.073	857.101	847.964	747.11	616.181	489.529	369.29	282.096	215.333	116.761	-35.997	-260.708	-541.761	-816.772	-1005.77	-1059.59	-987.823	-851.03	-723.057	-619.03	-533.543
2308.82	-0.251328	1.71191	0.837165	1.13715	7.19105	11.8118	10.6131	7.48276	7.88518	11.1868	12.0451	10.2382	11.0216	16.3826	20.2654	19.9946	21.0206	26.5843	29.9925	37.6751	49.2337	62.4732	73.876	100.861	135.201	206.663	316.235	487.995	710.485	859.705	881.993	791.628	657.398	538.937	416.83	314.717	242.987	153.958	25.7805	-169.627	-438.577	-732.256	-970.62	-1086.78	-1072.84	-959.872	-817.819	-696.345	-607.284
2308.49	-0.373478	-1.10325	-0.518465	2.55054	7.9134	10.3992	8.12011	8.48104	10.5102	12.4824	12.437	12.4776	12.7516	12.6593	17.6852	18.1977	18.9235	25.1565	25.5243	33.7898	43.7925	58.15	73.6191	90.2814	118.791	182.986	275.951	437.325	664.572	843.216	911.516	868.745	738.265	592.603	468.603	363.773	287.437	193.734	64.7385	-95.1556	-319.065	-613.529	-910.944	-1106.08	-1145.78	-1054.17	-913.012	-776.859	-662.031
2308.16	-0.0864717	0.186359	0.770327	2.32425	5.86909	9.71416	9.47282	10.1029	12.1536	13.7994	11.9968	11.4432	11.2344	10.2512	15.1599	18.6893	20.4562	23.6073	26.1728	33.257	43.5029	54.3024	65.2891	73.5427	105.106	154.084	236.517	387.75	597.386	796.438	911.978	913.117	806.928	673.935	533.237	403.79	318.499	230.817	119.463	-20.3068	-221.357	-508.81	-834.393	-1095.46	-1208.48	-1156.34	-1014.09	-863.968	-726.071
2307.83	0.179238	1.70545	1.19047	1.43731	4.77403	8.81804	12.6041	12.7516	9.93756	11.3997	11.9524	9.60023	9.21374	11.2016	13.5127	14.6794	18.6079	25.9718	30.3074	33.6763	40.8864	48.9748	58.1601	70.4511	96.8351	133.439	195.804	317.63	506.92	712.54	871.035	927.872	866.636	739.184	588.627	460.705	368.228	271.446	167.13	43.8312	-128.91	-385.277	-721.905	-1047.6	-1242.83	-1253.28	-1133.03	-977.132	-822.747
2307.5	1.92691	3.36236	2.12618	2.7601	6.37324	9.42982	12.2632	11.0414	7.54424	9.30377	14.2885	14.3995	9.45082	13.4501	17.662	17.026	20.0343	18.7906	22.2904	28.2252	35.1022	45.8192	51.9115	67.4884	90.5444	107.957	153.062	256.891	434.782	657.092	854.023	955.522	927.741	816.748	663.25	527.835	429.081	325.506	214.02	98.1961	-48.7218	-269.047	-592.664	-947.584	-1202.59	-1302.05	-1253.21	-1089.53	-901.703
2307.17	2.74419	4.18372	3.21971	4.02997	8.60277	11.3197	11.0847	11.0901	8.00608	7.80212	9.82027	11.6141	11.1841	11.7084	15.1245	17.3755	16.9556	17.7169	21.5542	23.9584	33.0417	43.4898	48.0886	61.8826	78.3051	105.228	149.578	224.11	369.544	582.404	796.062	954.083	998.884	908.878	744.956	600.728	490.325	372.115	260.894	159.329	24.4655	-173.273	-465.141	-821.244	-1130.81	-1316.95	-1337.52	-1195.88	-996.977
2306.84	0.54936	1.45717	2.06561	2.07962	4.20238	7.94696	9.90489	11.1097	9.19851	7.60683	8.33099	7.88221	8.78445	11.1202	13.995	18.9501	18.6542	17.6898	20.3215	25.5065	32.8055	37.8224	41.1355	56.7166	71.8925	93.6159	125.176	181.814	302.17	499.909	718.999	906.345	1022.12	982.907	824.866	674.404	546.402	413.624	305.104	217.314	101.901	-75.3291	-333.812	-677.583	-1036.04	-1306.36	-1399.27	-1304.58	-1115.72
2306.51	1.21214	1.40981	1.53241	2.03584	3.27588	4.97816	9.70582	10.3062	9.8147	10.8019	10.1361	8.58049	8.69284	12.9303	11.7385	14.0812	14.9678	13.0495	17.1348	22.1684	30.1094	31.9233	43.5542	58.5333	63.4234	86.9085	114.808	156.707	253.198	422.972	637.764	853.046	1009.67	1035.88	930.805	768.483	616.403	478.854	364.309	262.724	156.548	3.75446	-218.736	-526.787	-901.763	-1245.68	-1432.67	-1412.6	-1246.34
2306.18	2.44302	1.92132	0.586283	1.71442	4.72461	6.4384	9.15359	10.7646	12.1539	9.99808	9.79989	10.7262	9.65696	9.96809	12.5121	13.923	13.92	17.7157	18.5217	19.9346	23.8899	31.3155	36.2358	46.2022	58.4467	69.1875	93.5215	131.859	210.41	358.533	553.491	792.612	991.73	1068.98	1014.19	858.473	694.922	542.025	412.705	300.055	203.411	75.2606	-118.435	-393.094	-757.298	-1133.5	-1412.47	-1505.83	-1391.95
2305.85	3.05869	2.73386	1.36401	1.61615	3.29715	8.6017	11.15	8.04618	5.24888	4.34633	6.19325	8.56297	10.8107	12.2569	14.7761	14.9027	10.79	12.8186	16.2372	16.4358	20.9118	27.9763	36.2047	41.0157	51.603	60.134	83.5705	117.663	177.738	287.47	456.114	699.988	936.422	1078.52	1074.2	951.014	791.397	619.058	470.465	339.798	235.948	125.59	-31.1114	-267.241	-610.624	-1009.76	-1362.77	-1552.44	-1513.84
2305.52	2.19226	3.53567	4.51197	3.4371	3.44499	8.79463	8.64244	7.21513	6.49163	8.3777	10.1747	11.2282	13.0626	11.837	10.6286	10.4179	10.8446	10.0603	10.539	20.8495	23.5429	29.9351	37.2693	45.4589	54.8404	63.5248	76.4683	101.829	149.84	238.002	384.691	613.318	869.698	1055.9	1108.69	1036.14	888.061	694.948	531.274	407.582	297.208	183.535	53.6168	-143.849	-448.348	-852.396	-1272.91	-1560.45	-1612.36
2305.19	0.35259	0.0223115	3.77992	3.60144	4.61061	7.83083	5.99782	6.50532	8.79984	11.2743	12.0169	9.56304	8.23705	7.93703	9.98847	9.7172	12.0989	13.8779	14.9782	22.5346	24.1711	27.7982	29.5907	40.0594	48.4953	56.9485	67.945	85.303	135.72	204.245	319.792	526.011	786.65	1015.74	1142.49	1118.28	993.681	788.214	595.621	455.498	346.589	238.288	119.346	-47.5991	-294.909	-671.179	-1127.46	-1507.19	-1667.53
2304.86	-0.0502217	-1.60656	0.780155	1.43134	3.58155	7.17082	8.20481	6.06382	7.4544	10.03	10.0785	7.85401	9.64106	9.70383	12.5273	11.8832	15.1991	14.6731	23.1176	22.175	21.4662	21.2912	29.1625	38.8076	46.7809	56.2118	66.4364	77.7589	113.579	177.679	267.551	442.825	699.273	966.512	1140.71	1177.33	1094.99	892.053	679.591	512.149	393.068	297.87	180.8	34.0145	-169.224	-500.097	-942.841	-1379.93	-1669.76
2304.53	2.305	3.4286	0.923227	0.148937	0.998386	6.3177	10.2931	9.82663	9.23934	9.29597	8.15156	9.18924	11.7143	14.0025	13.1631	13.5414	17.2418	16.5753	18.6924	22.2204	21.7579	21.3046	25.6026	33.4428	39.6473	49.1008	62.3072	68.8291	102.091	149.014	222.185	358.229	598	883.168	1113.14	1213.36	1175.98	986.807	771.782	595.084	455.567	344.45	233.581	106.41	-73.8449	-349.509	-750.699	-1227.69	-1617.35
2304.2	2.33332	2.78797	0.999289	1.72245	3.16867	6.48942	7.7241	7.90567	5.75569	8.30494	8.89405	7.31268	6.84892	10.813	9.05192	13.3498	11.1722	11.9594	15.3814	17.9459	19.9638	23.0515	23.0704	26.0193	35.3134	48.1415	59.205	69.3241	91.241	127.69	181.099	289.633	501.795	784.12	1052.76	1235.59	1266.91	1098.72	876.786	692.645	533.56	394.939	281.44	166.965	14.4362	-212.86	-570.606	-1040.55	-1492.22
2303.87	-0.475691	-1.0646	-1.08974	1.13459	3.85938	7.26315	7.02768	6.37479	5.19412	6.72905	7.14944	11.0062	5.14479	6.50717	4.71745	12.0162	9.05993	13.2084	14.4152	18.021	22.8814	19.629	27.2636	29.1862	30.7406	46.5706	56.9925	61.9213	81.4553	108.179	153.386	241.157	412.38	677.317	976.582	1220.72	1325.11	1206.02	977.723	775.791	604.62	458.171	329.847	214.053	88.7955	-93.2193	-389.389	-815.1	-1308.87
2303.54	-0.768878	1.26118	0.403165	-1.08614	0.421918	7.02535	11.8407	7.91514	6.32843	6.74635	4.81721	6.73236	4.57236	7.06451	4.01477	7.55299	11.5813	12.1249	15.1647	14.0024	21.2824	26.0373	24.167	26.9105	34.4031	40.4688	49.75	59.629	70.5354	89.343	124.616	189.928	340.175	574.534	884.529	1175.77	1358.49	1303.13	1101.62	887.834	685.234	525.445	386.272	259.756	146.276	2.48607	-239.391	-607.373	-1089.53
2303.2	0.58948	1.50821	2.62604	1.82344	0.245699	4.92274	10.6799	9.00523	8.35074	5.89658	6.07792	8.67196	8.83451	8.95121	7.09709	7.75693	13.0995	8.04705	12.9124	13.1616	12.0204	20.9888	19.9222	22.0894	30.6975	40.7229	48.5998	57.2112	59.3954	79.2946	114.103	153.788	266.083	465.739	770.469	1086.39	1350.68	1381.61	1227.56	997.461	770.669	588.099	440.106	319.693	210.003	82.8698	-116.1	-417.866	-856.619
2302.87	1.30234	1.10785	2.92944	2.84708	1.26343	4.39493	8.52851	9.44564	7.62204	7.18461	9.45643	10.9512	8.89929	11.4923	9.09389	8.72627	14.5103	11.0872	11.3105	11.8696	15.2376	15.6542	17.8278	25.6472	30.0082	33.6936	43.1259	49.5526	55.3142	72.263	95.7008	133.577	220.725	382.46	658.254	993.335	1318.03	1430.29	1332.47	1119.91	881.87	672.716	502.448	383.211	280.731	155.498	-6.04506	-252.341	-642.987
2302.54	1.639	2.11965	3.51077	3.46901	5.676	6.54353	9.45174	10.0884	4.15376	6.75733	7.71384	8.32726	8.02712	9.31509	5.67118	9.1443	15.1444	9.49258	7.43707	15.1373	19.5887	16.6928	19.7752	25.3256	25.4229	29.9527	37.3793	44.991	53.0601	62.2896	83.4515	116.841	178.81	305.471	536.969	850.157	1220.45	1419.05	1416.49	1232.53	993.051	777.625	592.024	449.989	335.642	223.309	87.9226	-114.081	-445.738
2302.21	-0.806159	2.23267	3.61584	3.27752	7.78555	9.08157	9.79221	8.70428	3.92821	6.97906	9.35605	9.06773	9.38298	7.20329	6.67937	8.29283	13.7782	13.2284	9.59582	15.438	13.9178	16.8504	19.7412	20.7289	23.1372	30.7448	36.3761	40.1786	44.3197	57.5596	68.0012	99.217	149.21	245.06	434.084	726.348	1101.69	1382.76	1487.11	1377.31	1141.78	896.009	679.998	511.023	396.677	283.763	152.773	-9.64437	-266.764
2301.88	-1.1449	0.171702	-0.560837	1.97605	4.69867	6.2888	7.0213	6.3826	6.80452	9.04359	6.84991	9.0932	8.63197	7.25753	11.6777	11.1292	12.6709	14.696	18.406	13.7541	12.1998	18.8249	19.688	21.1988	24.2155	26.9565	33.685	33.3172	46.0175	57.8314	68.205	85.3186	124.191	196.555	353.52	600.899	972.736	1321.26	1505.75	1490.86	1286.31	1002.63	765.457	597.948	471.458	344.425	217.354	74.4108	-119.677
2301.55	2.1312	0.359513	-0.774298	2.44139	4.78032	6.30856	6.62812	8.56238	10.5048	7.79554	4.95138	7.38353	6.48905	5.86171	9.56729	9.45963	12.6982	12.7304	14.221	14.0295	15.8914	16.8161	22.002	22.1504	28.955	25.7575	29.2166	33.3918	44.759	54.7348	62.5273	74.0685	104.015	161.663	273.361	482.809	838.468	1231.39	1485.72	1543.83	1396.14	1131.48	880.841	676.17	525.319	401.419	276.928	147.435	-9.34742
2301.22	2.56051	0.99042	2.65893	4.8957	5.52204	6.47103	6.38803	8.68546	9.42171	6.56043	6.82132	9.93366	6.40989	5.63313	5.632	6.34025	11.2111	13.8018	15.1938	15.984	16.2901	10.3236	18.6306	21.4695	24.7654	31.7529	34.8526	31.2453	40.4962	46.8203	59.2522	70.3774	87.1899	129.053	214.303	380.025	701.704	1100.61	1430.65	1586.95	1518.97	1292.08	1021.89	777.541	598.688	466.452	336.441	211.501	78.5402
2300.89	0.82217	1.53226	3.25697	3.88104	3.99854	6.93809	7.40904	7.80225	5.70285	3.58316	5.64951	6.63059	6.81445	6.99922	6.06225	7.2247	11.3041	13.7176	11.932	13.4269	19.251	17.4749	16.8568	18.3315	24.7948	25.4458	24.6618	30.2679	33.9317	38.0694	49.5169	66.3162	76.6144	114.98	181.363	307.85	566.18	941.726	1314.64	1580.04	1614.46	1439.65	1171.08	903.238	694.278	541.375	408.163	288.591	163.669
2300.56	1.88814	2.20806	1.88562	2.61792	4.34074	5.20243	6.97366	6.72129	8.62096	7.42967	5.46831	3.45358	8.81621	4.12289	9.58416	9.09483	4.1057	7.24678	5.00997	11.0545	17.3474	20.5863	15.4961	16.551	24.3742	22.6349	25.1334	24.6967	35.1703	40.3718	50.6563	57.9204	64.8243	94.6365	146.973	241.755	449.338	781.069	1191.9	1529.58	1658.51	1566.92	1329.81	1041.8	792.823	617.467	481.844	351.85	222.066
2300.23	2.3586	2.64586	2.47963	3.88487	3.52333	3.26395	7.78478	5.16253	6.7974	7.96825	7.26008	7.21665	5.03959	7.81162	12.8654	10.9384	12.238	6.41484	10.9869	11.2385	16.4438	16.3706	15.7367	17.2359	19.5563	24.3336	27.9453	21.9902	30.9359	36.5855	48.0161	53.824	54.1051	78.6915	126.315	187.433	345.874	647.592	1042	1446.19	1690.83	1679.57	1481.44	1198.64	918.75	705.621	547.522	413.772	290.53
2299.9	2.06452	2.92549	2.22948	1.30966	3.12419	5.46756	7.87104	6.04827	8.07231	9.57276	8.28121	9.43938	7.34695	8.04019	7.1802	12.4528	12.0766	13.0957	12.5463	14.4215	15.49	20.6125	12.2895	18.5029	19.1453	17.9938	17.4668	28.4849	30.0306	33.8395	40.7012	41.1436	50.8142	69.6818	103.982	154.522	277.937	513.293	875.636	1289.15	1627.6	1726.63	1612.08	1352.27	1062.41	820.05	631.564	488.084	358.137
2299.57	1.09044	3.25134	2.93941	1.82194	7.03488	8.14281	6.92927	8.36984	8.49853	8.3102	4.54012	5.38727	6.2735	10.8106	8.714	10.6416	8.44987	10.4365	8.42524	15.6987	12.7696	16.6462	15.4453	18.5754	18.3008	20.5559	21.7674	26.9313	23.6233	32.2444	40.7611	40.1009	46.0657	65.2821	92.1289	130.554	227.705	403.399	709.003	1137.54	1536.97	1737.51	1712.45	1504.49	1216.38	951.872	723.824	556.457	422.646
2299.24	-0.960882	2.36337	4.88481	3.32248	5.18132	9.82388	10.3619	8.92588	6.53259	5.45127	5.02662	3.09008	4.31088	7.85395	7.73626	10.3278	7.51301	10.7386	11.136	13.3197	13.2912	16.1275	17.0545	12.9965	13.6376	19.9307	17.61	21.1077	23.979	30.9059	33.5619	39.3398	42.7202	61.4013	76.1853	108.081	175.291	308.774	571.886	988.306	1426.15	1723.05	1802.2	1652.26	1380.3	1084.85	825.092	639.168	496.179
2298.91	0.693693	2.73494	5.6782	5.02257	1.27696	4.29849	9.77694	9.5975	8.6459	6.27278	7.24909	6.65983	8.35749	6.50843	6.3815	7.40231	9.47284	8.99574	10.8998	11.7513	15.1069	16.0422	14.9896	16.7424	18.0949	16.7317	13.6807	20.8923	21.9628	24.5253	34.6206	41.1048	44.0004	51.6557	61.2524	91.2404	135.938	239.119	438.36	811.502	1259.32	1623.14	1817.69	1777.82	1560.17	1248.75	964.886	745.512	570.09
2298.58	2.78678	1.55908	2.45701	4.2872	2.29513	3.33326	7.38639	8.7812	7.09802	9.65184	7.84263	5.57499	6.07103	10.1206	5.52517	6.90883	9.17112	9.59755	13.1024	13.296	14.7613	16.3194	11.6183	19.5238	17.2548	13.9425	13.7736	18.4198	18.3771	22.8957	26.4262	35.4174	41.2338	46.9099	60.1662	75.2444	114.307	189.555	327.336	638.12	1058.02	1476.53	1777.65	1860.02	1729.64	1439.07	1122.48	861.979	664.315
2298.25	4.54822	4.06806	2.98868	3.77759	5.60321	7.96519	5.70463	5.81204	6.12861	8.45007	8.01915	9.75343	6.98112	8.14254	8.21912	7.62783	9.73706	14.3794	17.5841	14.4344	13.1019	9.40193	8.20947	11.9759	16.6227	13.4261	19.8237	20.9957	15.438	28.0715	20.8493	25.0624	31.2907	44.4007	56.664	70.1392	99.8913	150.062	255.699	489.919	874.488	1332.08	1687.91	1876.66	1854.28	1615.16	1291.08	990.243	761.697
2297.92	3.24667	2.75389	2.78912	0.948794	4.07008	9.70507	7.09253	8.28926	11.83	9.53059	3.14821	7.98704	9.2976	2.60607	6.21464	6.92044	10.7526	12.9487	12.0022	12.0473	14.1949	10.3537	13.3424	15.4697	12.4467	15.4927	19.8241	16.7064	16.0338	22.286	26.3823	25.303	26.0302	39.5227	48.6549	64.5319	89.5973	129.733	207.988	378.795	695.056	1145.13	1563.31	1849.65	1940.18	1775.64	1474.95	1147.91	872.677
2297.59	-0.0867408	-1.30387	0.687461	2.01678	4.14834	8.57844	9.11443	11.054	9.92929	5.66163	7.72928	4.71008	7.91526	3.15434	8.87699	9.18233	7.3124	6.56637	12.4145	15.1511	10.5029	11.9974	14.2491	15.4053	12.6397	11.2082	13.1227	16.5088	20.4619	17.5312	23.8199	28.0993	31.793	35.9184	46.3413	58.0505	75.9872	103.923	162.517	285.596	532.503	931.257	1380.78	1763.11	1957.49	1909.34	1678.61	1351.07	1029.86
2297.26	1.70948	1.70709	3.09278	3.97831	3.65988	4.98933	7.78644	10.1746	11.2183	3.48158	9.44303	8.02106	4.32106	3.4302	7.22371	8.24513	6.02428	6.70758	8.88605	12.2907	13.2695	7.32065	7.98688	9.09435	7.10643	13.9781	11.6616	17.1098	21.1932	17.7028	22.9119	24.3211	28.9757	31.6299	39.891	45.1004	70.5509	92.9884	133.969	227.665	408.781	728.172	1175.36	1619.07	1910.98	2006.26	1857.95	1543.1	1203.36
2296.93	4.81037	6.23509	5.24856	1.7306	2.22726	6.35479	4.56009	5.32039	6.91763	4.68232	6.16137	6.93007	3.49572	6.09464	6.25331	8.41956	7.02586	7.19917	9.73009	8.78333	14.6088	7.97662	7.15358	8.08356	12.0054	15.1264	18.4917	16.8718	14.2657	15.9952	20.2276	22.851	29.2859	33.0374	42.5316	42.1192	57.3837	82.9909	115.691	178.823	308.212	564.753	966.527	1441.45	1816.98	2026.04	1988.06	1727.46	1377.61
2296.6	7.15373	5.83587	3.21472	3.84016	6.17849	8.33613	5.48913	6.08115	6.26592	6.75428	6.70651	7.28488	5.62512	5.82964	7.31873	6.57463	7.22547	6.00382	12.6553	8.26511	10.1104	7.41408	8.96156	16.3647	16.1693	16.1358	17.6956	18.3285	13.3571	12.9871	21.0586	20.6385	26.2354	30.5202	39.0594	41.7821	48.1476	67.4747	94.7703	141.699	222.445	426.069	769.996	1237.05	1681.24	1989.36	2070.23	1913.64	1582.11
2296.27	7.25856	4.87232	2.65112	4.06931	7.07229	9.21058	8.90809	10.2692	8.51597	6.49368	7.82862	7.24125	5.36279	6.97226	4.65745	7.32801	6.69209	5.20974	11.1828	9.03612	8.99036	8.5088	6.35581	16.4218	13.4744	14.3932	13.6616	12.1346	15.331	17.5989	16.6204	19.852	28.2364	28.6598	35.5144	40.351	49.72	62.608	81.5905	113.382	178.383	337.011	606.355	1028.87	1511.2	1909.32	2096.96	2047.61	1779.42
2295.94	5.29672	4.41897	2.56847	2.38818	4.48451	7.83369	8.54919	8.20132	4.61874	7.98684	5.36839	3.77002	4.81572	6.9327	5.06801	4.96758	7.72259	6.79263	6.79817	11.8389	8.7066	10.0825	5.69893	9.6814	13.3415	10.397	12.6343	12.5308	14.3705	17.2183	17.0775	18.2092	18.7972	22.7989	27.279	35.4969	50.8726	58.5027	73.1007	96.597	145.996	251.063	449.589	819.02	1307.11	1774.5	2067.9	2135.82	1970.72
2295.61	4.76977	3.72039	2.16532	1.24814	2.88855	5.18286	8.66991	7.99308	4.2462	5.26879	6.24405	6.73192	6.10649	3.19674	6.28429	5.03097	9.50692	8.57874	6.06834	7.60608	6.10195	9.21132	5.85563	10.3971	9.08554	8.08699	11.1255	15.2616	15.2868	15.2336	12.5183	19.7021	17.902	18.8031	24.3507	31.8047	43.0317	53.8114	69.222	87.5169	116.328	188.503	337.649	641.856	1086.19	1574.48	1959.97	2157.33	2113.93
2295.28	4.9302	3.34069	2.88913	1.05979	1.73224	4.19295	6.65548	6.99825	8.37628	6.56739	8.76756	5.19419	6.89043	3.80396	2.53702	6.0198	8.0858	6.13826	5.08723	8.33209	8.93489	12.4717	4.95689	10.4116	11.3735	6.09041	15.669	19.0021	17.0407	13.2609	7.90477	16.7197	16.7022	20.4217	27.0483	25.3781	35.6306	50.7423	59.7911	76.8805	103.876	149.572	256.533	486.5	860.107	1351.73	1825.62	2125.76	2184.46
2294.95	4.1633	2.70996	2.29663	1.78477	2.93876	5.3196	5.13492	9.29544	11.364	7.15667	5.18083	2.73402	4.09896	4.25825	3.777	7.54805	8.10165	2.59644	6.79752	6.4087	6.24473	6.57454	4.25793	6.47057	6.99125	10.8754	15.4726	9.29912	12.2169	16.7783	12.7209	14.3853	17.2685	21.9425	28.5978	24.3059	31.8379	44.9087	57.6302	75.8025	93.9898	123.877	204.73	363.102	656.184	1108.02	1630.63	2029.45	2200.13
2294.62	3.01472	2.41059	3.01627	2.96233	3.52527	6.14308	8.37103	8.16355	9.46295	5.4224	1.28748	3.92201	6.27328	3.98741	4.68282	3.78671	4.7453	3.92805	4.84563	4.60197	2.97802	1.9721	5.26429	6.70408	9.32132	16.0525	12.8923	9.07766	12.6311	16.1688	15.4074	18.1405	20.7208	22.0965	23.0821	26.1897	32.2071	42.8948	47.7686	62.2691	76.87	108.981	171.084	271.243	479.912	866.16	1390.88	1873.79	2164.99
2294.29	2.33274	2.85978	4.71033	3.44238	2.98737	6.3841	7.87043	6.61237	6.12779	4.18425	6.86934	7.75321	6.42581	0.573138	3.66252	1.61123	3.61457	5.02597	3.83245	11.3222	2.92704	5.65645	7.02142	9.12124	8.44559	10.3045	13.5718	11.0927	12.0797	11.0127	14.4547	18.8255	20.7694	18.5873	23.4316	27.915	31.8129	42.9221	46.318	54.4708	72.7007	100.139	135.95	203.832	351.529	662.828	1142.55	1654.15	2061.5
2293.96	0.691089	2.72869	4.24169	3.09264	3.4259	3.28273	2.60399	8.03695	7.84442	4.99601	9.74761	5.67232	2.01184	0.617273	4.88651	6.08632	7.2798	6.45823	4.33471	2.91385	2.44681	7.25561	5.86914	11.2265	12.2108	9.26365	10.8119	15.4264	10.878	7.53468	11.722	17.675	19.194	18.1292	20.7009	26.2906	28.2493	35.9395	42.1417	53.7184	69.8633	88.49	112.948	167.622	263.846	491.299	894.767	1397.94	1888.45
2293.63	1.09206	2.3441	2.80916	1.9141	3.21703	2.70284	2.74389	7.58149	8.9	5.26813	7.61323	5.81874	3.17129	5.78745	5.73115	3.71472	5.63797	6.7939	5.46696	8.56335	5.17309	9.03843	7.51429	9.6476	6.5663	8.38516	6.73312	13.8611	12.8628	10.7569	11.2634	13.7002	16.7467	21.205	20.5433	21.9112	26.2624	31.6712	38.7542	46.701	59.7175	77.6727	98.0788	135.184	201.255	361.805	682.937	1154.92	1669.53
2293.3	2.49614	1.7233	0.94292	-0.162132	0.713573	3.3113	6.34968	9.26316	9.33727	5.16165	4.99062	8.35487	4.8974	7.18013	2.04614	-0.427168	3.69039	4.50363	1.76978	7.30638	4.26505	7.30197	6.45545	7.03781	5.14465	6.80053	5.05543	8.28869	8.81927	8.09007	8.43362	9.8176	17.4083	23.503	19.5702	20.3554	24.393	30.6665	34.1509	39.5421	51.9605	64.7092	79.9549	113.387	166.827	277.836	507.291	906.534	1418.51
2292.97	2.22394	3.21326	3.96602	1.87229	0.669849	5.05192	8.28943	8.86676	6.56401	4.70899	4.33514	6.53413	7.88789	7.29636	2.67665	5.24741	6.8557	3.58088	3.73943	8.35413	1.88692	4.55794	2.67335	3.76771	9.14674	5.41716	7.74024	8.71281	8.51224	10.2369	12.4524	10.3427	13.2026	17.2009	15.176	15.7443	19.9653	27.876	30.7405	39.128	49.6145	59.5448	75.082	100.857	140.524	211.759	374.669	686.738	1146.57
2292.64	1.74991	2.9801	3.92027	1.3413	-0.360047	2.30562	3.3799	4.66413	4.34683	1.81341	3.6311	6.01239	7.51967	4.1763	3.38508	4.21395	0.814282	1.77312	6.60981	7.55198	5.50427	5.79826	4.86775	6.73341	9.00725	7.38347	8.46148	7.5095	9.91167	12.4514	11.7184	10.6854	13.355	12.2162	13.581	16.8872	21.5698	24.5901	28.3	35.1907	45.2155	56.5847	66.5549	82.6493	110.411	164.667	278.028	498.95	874.127
2292.31	0.627152	1.04389	0.652099	0.00283185	1.4364	1.65941	2.69748	5.96907	4.81515	3.99383	3.65662	4.76762	3.56493	5.40537	9.01441	6.02694	4.01514	3.99881	6.2413	3.82455	3.62155	5.95621	5.1254	6.37849	6.73595	6.32342	8.16679	6.78682	10.5569	11.2849	8.96807	11.3149	13.0395	12.3369	14.1727	15.3332	20.3982	23.2415	29.1527	33.1594	41.3182	50.9348	60.5486	74.0387	95.6711	139.686	218.443	369.001	660.135
2291.98	-0.846755	0.137161	-0.0614279	0.744778	3.52621	5.73007	7.33248	5.55338	5.28768	6.09128	4.32401	2.09641	1.11196	4.33378	7.87357	6.31298	6.27074	3.77836	2.89229	1.47681	2.17785	6.3036	2.63983	5.20127	6.13625	4.77571	8.35443	10.556	11.0011	11.8671	10.8004	11.6089	11.7134	11.5828	15.8484	17.1231	19.4498	20.2317	26.1808	34.1138	38.4056	41.9428	55.8346	72.8494	90.439	118.839	172.314	275.932	489.972
2291.65	1.64145	2.19648	0.977989	1.32855	4.23139	4.66363	5.50254	6.93948	8.15746	6.39968	2.98985	1.35059	0.228832	2.33537	2.4505	4.19316	6.15775	5.73827	6.88669	-0.0789584	0.69097	5.83355	4.97911	4.84298	4.69439	3.8782	5.14701	8.1785	6.95717	6.40107	7.74793	12.6699	14.1108	12.6197	13.1504	16.4391	18.2541	21.0627	25.7981	28.977	34.0692	39.4329	52.9032	71.4843	82.7725	100.196	138.964	212.476	357.189
2291.32	1.79413	2.51057	1.03679	1.04614	3.65302	3.8115	5.36036	7.02979	4.90663	4.75064	5.08251	1.90404	-1.69202	0.766945	2.98957	4.07544	4.38122	2.31551	7.61058	6.56261	1.23101	3.69031	6.96654	5.18923	2.98488	4.24635	6.33491	3.9863	8.08931	9.62125	7.23136	9.07092	13.123	12.9734	12.0686	11.6362	14.2108	19.4987	23.3481	23.7863	29.5245	39.2602	47.9348	60.3991	71.2558	87.5243	118.931	172.585	267.889
2290.99	1.20861	1.52425	1.27774	1.12818	2.63643	4.18151	7.83891	8.02554	3.51663	4.79233	6.3986	4.55309	5.80825	4.56707	3.75361	4.54161	3.54417	1.03299	1.62275	4.50384	7.88331	7.39092	7.84154	6.3585	3.5671	1.81077	5.57033	6.41211	7.18577	8.56777	7.73224	7.31452	13.3295	14.747	12.1379	13.8305	16.3522	18.4226	19.7155	19.7887	24.3315	35.166	45.2667	51.6854	61.7592	78.3638	104.435	146.34	209.92
2290.66	0.987971	1.31238	1.01757	1.23675	3.17436	5.52214	6.03307	5.65205	5.01419	4.60065	4.61929	4.06186	5.2081	6.52114	6.20193	4.86341	4.43257	4.05712	1.82308	3.48272	8.15451	3.80965	4.21639	4.00194	2.15725	4.04511	6.38753	7.61598	6.62694	6.70845	4.73061	7.31435	10.2128	9.57692	10.128	13.5413	15.4458	16.4026	16.6753	20.5279	26.2438	30.4535	38.3681	46.4097	57.853	71.7867	91.4019	123.456	169.27
2290.32	2.6407	1.78274	-0.0979208	1.19354	3.09665	3.58221	4.64907	4.90663	6.26296	4.84582	3.15344	5.35921	4.77061	3.58328	4.55888	4.78331	5.05461	3.63341	1.319	1.57919	4.53608	1.08063	2.10825	5.97798	3.40763	5.34253	7.53453	7.60313	4.01344	2.95375	5.03513	7.05314	8.44055	7.74387	13.461	16.8486	14.4277	15.4247	16.3297	17.1374	21.7667	27.1831	33.8562	42.6896	57.1252	69.9261	81.4942	103.481	141.463
2289.99	0.491408	1.76203	1.69696	2.37982	3.77191	3.34543	5.68203	4.73144	2.72277	3.38262	2.98858	2.80739	2.52601	3.97126	4.1295	4.30553	6.16684	3.72226	4.06485	5.82629	7.21798	5.0683	7.22151	6.14932	5.15365	9.94574	7.8691	4.54907	4.05301	5.11671	6.74957	5.73304	5.15991	7.49536	10.4564	11.9518	13.4869	16.4063	18.3069	19.7273	23.1279	27.8474	33.1264	39.7936	50.1893	62.6283	74.2106	90.5344	119.617
2289.66	0.517402	2.17771	2.28626	2.07275	2.99625	3.82856	5.28989	4.03236	3.58711	3.45601	4.23623	5.01	3.85188	4.99035	3.60134	1.69339	3.33932	2.76974	5.84429	5.57078	3.21114	4.43786	4.20478	5.37982	7.24954	4.98993	6.82898	5.52646	5.71995	6.24141	6.04547	6.35139	7.94768	10.9046	10.6932	11.9707	12.8084	12.4108	15.5279	20.0044	23.2596	25.7012	28.2879	35.2777	43.0016	51.2514	65.8294	83.2572	103.988
2289.33	2.52177	1.65462	0.824079	0.828759	0.31809	2.5729	5.0806	3.88362	3.20981	3.32895	2.76363	3.62281	2.98572	3.27899	3.8585	-0.87731	1.1154	1.82212	3.6117	6.1219	4.18417	3.41711	3.07036	4.58809	4.82138	2.97786	4.89648	8.7953	10.3883	6.32513	4.28449	8.16983	11.8062	12.835	11.6941	10.9434	10.5282	9.73959	11.7363	16.3783	19.9073	19.7212	22.5272	29.6227	36.45	43.5976	55.1215	72.9013	92.6473
2289	1.44541	1.53931	1.26653	0.809662	0.920078	0.74274	3.49231	5.90642	3.99405	2.33949	3.21398	5.35896	2.24041	1.53651	2.62753	1.90171	0.762795	0.971086	3.89807	3.00164	3.88509	2.91613	3.53999	8.58473	7.35382	1.69254	4.06249	10.4723	8.87185	7.77406	9.61104	8.81222	5.97681	7.38242	10.0773	11.4281	11.3702	10.7996	11.2745	12.7315	17.4209	20.2472	20.9263	23.2067	30.2986	40.6274	50.3254	62.2641	79.3067
2288.67	0.393005	1.86164	3.03985	1.78583	1.50027	2.7595	3.54568	5.17177	5.47582	4.12149	3.15993	2.21221	2.14004	3.15586	3.65045	3.4197	0.918771	0.323235	0.864825	0.107824	2.34746	4.36756	4.66498	7.81565	9.77988	6.69584	4.06879	5.18439	4.18256	4.34077	6.58788	7.93326	7.82224	7.07547	9.04704	11.3899	13.3809	12.4815	12.8758	16.5459	21.0929	20.5917	19.1877	25.202	33.1001	39.8871	46.7499	54.9753	69.3008
2288.34	-0.672934	0.942446	2.3948	1.49688	0.76797	2.44504	4.31915	4.99672	5.21616	6.65112	6.12261	1.45083	0.738047	2.33499	1.61244	0.693348	-0.0368076	2.27797	3.19509	3.60336	5.93435	6.99303	6.01274	4.05101	4.8763	4.72933	5.78232	7.78867	7.36407	7.47069	6.01179	5.79179	4.75553	5.97496	6.66518	6.06175	10.7555	14.747	13.328	14.3781	18.4982	19.192	18.8137	24.1439	33.2667	37.055	39.8762	50.7566	66.4872
2288.01	-0.474797	0.0959302	0.934929	0.94101	1.8943	4.46489	6.77205	5.42858	4.24911	3.2961	4.53806	5.46155	4.74662	3.17067	3.23878	1.93691	2.09355	1.89759	2.86911	5.5395	5.13465	3.78116	5.00429	3.69629	4.85311	3.628	1.34908	4.69842	3.15309	3.5256	5.89141	3.30217	5.04771	6.91852	4.45214	2.36117	4.34543	8.31697	11.7212	14.438	16.1869	14.8246	14.213	17.9008	26.6215	33.8344	39.253	48.7948	58.8909
2287.68	-0.568088	-0.213235	2.4518	2.43299	1.49005	4.07977	5.97773	4.86181	2.73357	1.05511	4.09321	3.9331	5.16363	4.33703	3.36331	2.31306	4.06615	1.64054	0.421363	3.10732	1.38145	1.10095	3.71896	4.94086	2.79012	1.82624	3.74267	6.24382	5.93483	4.92261	6.30228	6.34826	5.48488	7.35856	6.44346	4.52525	4.83662	8.33383	11.054	12.3079	14.9355	14.4389	12.9584	15.8541	20.4313	28.7534	38.0181	43.8459	50.3529
2287.35	-2.82942	-2.0171	1.07325	1.63283	-0.110265	0.0571853	2.07823	4.90422	3.38411	3.15577	2.44287	3.21401	4.0897	2.08657	3.93047	2.63885	4.5722	7.67098	2.00513	2.56679	2.51074	2.05482	5.3392	2.90233	1.90109	3.88532	4.28389	4.4219	6.40896	4.80287	4.24472	4.16249	4.01132	5.68587	7.42694	8.21203	6.0103	6.75805	9.02746	11.0808	12.1739	12.7075	14.9999	17.6691	19.0259	26.0187	35.2234	39.8494	47.0176
2287.02	-2.74801	-0.400012	0.492745	0.654621	0.130162	1.32856	4.62376	5.78774	5.81061	8.33028	5.63638	5.67377	3.38548	-0.814173	1.471	3.2934	2.33863	5.25172	5.42258	4.72065	2.19389	-0.28242	0.279214	2.86653	2.31204	3.31148	4.24437	5.15285	6.44083	3.21486	1.32646	6.12625	8.22134	7.70724	7.44768	7.34389	7.84467	6.9673	7.86691	11.7984	11.3538	9.7489	11.4895	13.9286	17.3716	23.7794	30.7635	36.9735	44.7025
2286.69	-0.170471	2.62142	3.35726	2.90828	2.90759	6.13557	6.9155	5.42734	4.39943	5.03065	7.62102	8.85773	2.95434	0.753614	0.943534	1.85371	1.32275	2.14472	4.55519	4.66033	4.01883	1.54686	2.63909	3.928	2.08645	2.58863	4.38956	3.59233	5.13908	1.97849	2.1887	2.52398	4.4208	4.90787	6.73548	6.69048	7.92839	6.55914	9.56194	14.6553	14.4374	12.4736	12.8169	15.5514	17.9499	22.2967	27.4059	30.363	34.6352
2286.36	1.1119	1.15286	-0.194026	-0.640127	1.27344	4.53969	4.28034	5.04708	3.82477	2.95054	4.07145	6.49829	2.33738	2.10163	3.58787	3.16071	5.22072	4.87758	3.49793	6.08651	1.71753	3.53056	3.73043	6.34358	4.0039	2.23881	3.37983	3.96355	5.44242	2.29554	3.50906	3.70308	4.51818	6.20668	5.72808	4.4378	5.28312	7.26534	7.42667	9.57915	12.7592	14.6836	18.1453	21.0315	21.0205	22.7536	24.163	24.4439	28.1753
2286.03	1.48662	1.48923	1.23418	-0.51355	-0.277989	0.833937	3.97434	4.60626	4.49126	5.92178	4.40421	5.07327	4.33454	4.5716	4.39962	2.876	4.00107	2.4896	2.55332	4.82112	0.232664	6.8217	7.30813	3.67852	3.52175	2.36113	3.36614	4.36926	5.5695	4.65832	5.55973	7.40971	5.73109	5.9762	2.28558	4.17072	6.15206	7.71761	10.3923	9.55303	10.2898	12.7938	14.3021	17.1899	20.0671	20.9085	20.859	22.8651	27.2794
2285.7	1.29803	2.3422	3.4515	2.35137	1.64944	0.962418	5.90809	6.30302	2.70118	5.16918	5.29986	3.29307	4.63171	4.7117	1.94963	4.1028	4.32519	2.03821	4.63874	6.92666	3.07619	3.04415	4.87463	3.05696	3.26273	1.74806	4.45064	2.28568	5.44882	1.39796	1.78528	4.76151	4.87752	5.42401	7.98762	11.7349	9.7824	6.27895	9.10221	8.17828	10.7113	11.3561	10.6325	13.3898	16.5976	18.4209	21.8777	24.0603	26.2816
2285.37	1.21844	1.95364	1.45294	1.21714	0.836996	-0.958063	2.89713	5.44788	4.42101	2.93208	3.31264	3.17258	2.7304	1.5758	4.65443	2.66984	2.26161	1.42101	4.68257	4.45147	3.36357	2.30675	5.09505	1.42636	2.63212	3.76094	4.1187	4.21969	4.9328	-0.850743	1.29782	5.65923	4.42822	3.9324	5.82155	8.67489	10.6833	8.77421	9.79159	6.08258	10.551	11.6765	10.4792	12.8539	15.5788	18.2486	22.2904	22.9503	23.4256
2285.04	0.904375	0.752728	0.377377	1.03879	-1.02314	-0.327886	2.52501	3.24596	6.68451	4.47312	4.9887	7.24259	5.46342	1.63738	1.14169	-0.450719	1.36877	1.06504	2.33473	4.7956	-1.7207	1.97102	4.38966	1.09978	3.34275	4.09444	3.55634	4.65489	1.91458	0.259985	2.34747	4.0028	5.03602	4.48532	4.22781	7.94657	7.14134	6.54091	11.0271	8.25141	10.3027	13.0918	12.2699	11.3771	13.3558	16.3286	19.9535	22.0397	21.6031
2284.71	-0.973793	-1.50418	-0.224439	0.985115	-0.27988	3.98272	6.84456	3.61489	4.05261	3.00606	5.95988	4.1426	4.42521	2.10243	4.13356	1.33639	1.7548	3.63311	3.26136	2.94853	-1.61508	4.1152	5.09806	4.01309	4.27361	5.25901	6.46067	4.36507	4.21805	4.71184	3.57143	2.38902	5.7721	7.43063	4.66304	5.72907	5.84955	7.60691	9.67675	9.59622	10.491	9.82094	9.80892	13.0031	15.0965	15.0028	18.9159	21.6129	20.2619
2284.38	0.917278	1.40929	0.587268	-0.616971	0.179295	2.52611	3.57898	5.8024	6.11496	4.84019	3.99351	2.88766	-0.999805	-0.096177	1.31881	-0.172849	3.19875	6.52323	4.00274	1.23757	4.23253	1.00139	3.09171	2.83117	-0.754372	0.111518	3.75233	5.59494	7.03397	5.91523	2.48433	4.31742	4.7096	5.64173	3.63504	4.57605	8.27341	6.74813	4.75512	4.80701	9.75298	10.9035	9.73335	14.0704	14.2413	13.1761	15.5372	17.154	18.0629
2284.05	3.07855	3.06844	1.77783	-0.818554	1.00756	0.0906094	1.44209	6.41529	4.2485	4.85916	3.17682	1.72795	0.146189	2.90246	1.89328	2.17014	2.52451	-1.04163	1.30039	3.88103	5.3715	3.40668	2.47002	0.991919	-0.829753	0.425833	6.24446	6.49153	8.93711	6.8896	5.3723	4.54948	6.22507	5.07415	4.18693	3.25689	7.65613	5.48474	4.60791	2.71934	6.44867	7.51781	6.06005	11.8866	12.0597	10.6217	14.3607	18.1878	18.9393
2283.72	2.5472	3.94411	3.7508	0.489678	0.80093	-0.568136	4.32662	6.67401	6.31856	5.14364	4.3103	2.46918	1.71743	0.0828878	4.09727	1.9045	2.30899	-1.46817	0.866439	2.99496	3.06159	3.58087	-1.31728	-0.364807	-0.957187	4.50438	2.85752	3.03263	4.02038	5.07357	5.16009	4.56217	3.1532	1.56259	3.05779	0.449306	3.03258	5.19644	5.96686	2.56591	4.50803	6.76348	7.40986	10.4056	10.1157	10.4568	15.2627	17.9094	18.0023
2283.39	-0.409481	2.66292	3.94057	2.80404	-0.517641	-3.21203	0.76024	3.02675	6.96076	5.35317	4.453	4.46182	0.745358	-1.47164	3.21968	5.26497	4.72118	-1.22555	0.691696	3.62815	1.55141	4.2678	0.691349	1.76464	2.61076	1.89567	1.32601	2.10349	-0.0417218	2.33354	3.35482	3.89081	3.18912	4.57904	3.84844	2.89109	3.00273	4.29752	7.3295	5.37634	3.93756	7.91336	9.62486	11.0368	10.3774	10.4911	13.0141	13.4108	15.5875
2283.06	-1.07608	0.146428	-0.235284	0.427308	-0.453787	0.0683791	2.57259	5.31928	5.65347	5.20558	5.99203	0.875366	-1.54156	2.64985	0.884063	5.36915	5.3216	-1.16351	2.82607	-0.262611	0.441059	2.93054	-0.371565	1.72849	7.99752	2.38007	1.66745	2.24239	3.68916	4.57955	4.79635	2.37719	3.14122	6.12772	6.76158	5.45569	4.96895	6.04656	7.05933	4.62779	5.32285	7.70771	7.10495	8.55569	9.13484	9.59877	12.2206	14.9817	16.3282
2282.73	-2.65168	-0.431473	-0.758111	0.420923	-0.574394	2.39964	4.50635	3.85309	1.83167	5.57419	4.82297	0.220201	0.615566	3.98337	3.22115	3.28114	2.45265	0.576791	4.68381	0.445947	1.33436	1.49087	-0.792806	1.56078	3.25965	2.03463	3.65446	6.95341	3.97883	3.73327	4.31911	4.29662	4.65135	2.49511	3.68462	1.92051	4.2796	7.32071	7.79025	6.50618	5.37752	7.74906	9.00651	4.30076	5.82972	10.036	13.3249	15.8037	16.3328
2282.4	-3.20209	-1.58697	-0.605214	-0.0520014	-2.10237	0.136216	3.28955	3.86772	1.08583	3.17123	4.11526	2.2934	1.98478	0.522352	1.61487	8.36804	2.31672	1.16511	3.35858	1.5082	-1.94884	-0.305655	2.39648	0.450063	4.17023	4.80938	2.06331	8.79609	2.83429	2.67778	5.0476	3.62137	5.39036	4.65831	3.6396	2.81371	2.83111	5.35756	4.65341	4.83581	5.78342	8.71727	9.03084	7.74756	8.98159	11.9294	13.8115	14.1865	14.8064
2282.07	-1.22668	-3.33917	-1.90174	-2.48299	-2.10151	2.03557	3.15035	2.9617	1.76709	3.18234	-0.049248	2.32206	5.16136	1.48282	4.94488	3.66026	2.84799	1.86273	0.309261	2.23495	0.585405	-0.0885815	2.8181	0.581797	2.83354	4.1518	4.69227	1.62959	0.593735	-1.03806	6.37619	6.91242	3.66995	2.84284	2.29117	4.6096	6.19652	7.34334	7.37013	6.91139	5.35784	8.26642	8.36221	7.67711	8.09724	10.1788	11.8965	12.8075	15.0277
2281.74	-0.461227	-0.251081	0.753816	-0.807336	0.674295	2.46472	3.6709	2.66638	1.17558	2.1667	0.806617	1.83312	2.98443	3.17471	2.79005	-1.14903	-0.43079	1.66798	1.8782	4.45831	1.94775	-0.812948	4.44525	5.44534	3.06427	6.36566	4.37064	-2.19361	1.6221	1.83106	3.53533	2.80748	4.02478	3.84277	4.79922	3.40285	2.79263	3.22	5.69583	4.77542	6.55342	6.12538	7.85874	5.78189	3.08326	6.42012	10.3193	10.5398	13.2979
2281.41	-0.145596	0.851116	1.58422	1.29934	0.625332	1.35558	1.39921	1.25163	3.08402	1.07968	4.34531	4.76738	2.23548	4.21933	1.82736	1.07197	0.545969	3.74775	1.65494	1.36601	-0.918814	2.15324	3.07335	5.77554	1.94119	6.95713	2.07579	3.15445	1.14145	4.73374	3.87389	-0.590549	2.09301	2.5952	2.34428	2.87715	5.40824	4.4992	4.58277	4.30572	4.42982	4.75927	5.84217	5.95376	4.94325	5.69083	7.35646	8.90829	9.7752
2281.08	-1.22484	-1.0392	0.915979	0.746286	-0.227242	1.47888	0.327862	1.05266	3.85443	2.13821	4.89535	0.465109	0.973927	2.08413	0.807252	1.95499	4.71667	3.21424	3.9056	1.64247	0.398936	2.77143	-0.367638	-0.00584365	0.922889	3.57104	2.50241	0.890268	-0.260005	2.4253	2.70574	4.67081	2.1177	1.67028	4.21343	3.93061	3.60936	9.77889	7.67	1.99366	2.82105	6.8496	6.57414	5.64405	5.17623	5.1751	5.02468	8.13857	9.18488
2280.75	-2.47469	-1.59775	0.212511	-0.0176628	1.88581	3.59662	0.251655	-0.250708	5.90054	4.96036	6.66343	2.46352	-0.0225754	1.86868	2.25291	2.26551	4.1344	4.58939	4.63075	0.22635	0.0726538	0.0180891	-0.157613	4.92909	-0.412631	-0.250859	2.85729	2.43968	0.713348	-0.0168535	2.6149	1.67633	-1.09209	3.02412	3.95324	0.976744	2.04398	6.13416	6.11088	3.90342	2.55809	5.11176	6.96825	4.18881	3.7344	6.98221	6.77836	7.44903	7.85026
2280.42	-2.21229	-0.0164817	-0.407709	-2.37922	1.40975	0.783484	-0.319687	0.470491	0.313885	4.66173	7.02074	6.07233	1.26049	2.40146	3.04172	0.707847	3.68488	0.106451	-1.72853	-2.02264	3.04632	1.33931	4.43598	3.06254	-0.205682	0.585508	3.32481	3.86628	0.429329	-2.64594	-1.00975	2.14716	-0.153991	2.40524	4.28871	1.41448	-0.504483	2.07036	5.91499	4.47135	2.97788	1.08824	3.09082	5.12859	6.7546	8.62582	6.74015	6.20192	6.65882
2280.09	-0.448279	0.841168	1.09378	-0.718887	1.0018	-0.107571	1.4547	1.22429	0.410916	2.39529	7.15432	7.46624	2.96408	0.553847	1.9538	1.24418	2.16657	0.688639	-2.04715	5.25832	2.39097	3.92884	3.91521	-0.119198	-0.921021	1.86462	3.76932	0.467878	-1.69997	0.024053	1.25936	4.36249	4.4487	4.60341	6.08608	3.56427	3.9075	1.87156	3.87978	2.8897	3.23565	1.81423	0.336232	4.24488	6.9312	5.35438	5.20728	8.10813	7.63725
2279.76	0.884474	0.400251	0.0295495	1.04554	0.278465	-0.0585267	3.134	3.21035	0.762387	3.14973	5.38766	4.87332	3.31579	3.40947	2.81811	3.90744	0.908894	0.742048	0.109648	6.66428	4.65402	2.79035	4.9796	1.84854	2.54716	0.173413	2.41286	-0.913509	-0.0723736	3.26856	0.00348104	1.68408	3.48745	4.9125	4.25732	7.77108	3.45959	1.31155	3.99749	3.7955	4.74312	3.95052	3.11392	5.47694	6.41686	5.49088	7.25746	8.86621	6.94041
2279.43	1.63938	-1.40926	-0.546023	2.44443	2.77616	3.69283	4.43183	4.50693	0.71606	3.70494	3.80262	3.44148	2.26598	4.39084	4.30502	2.99825	3.19583	2.48381	5.24795	5.17894	1.8509	2.64885	4.71901	4.21352	1.83182	2.09846	2.07569	2.41582	3.28212	2.85515	1.41598	3.74507	1.73532	3.4124	3.68296	5.49708	5.61811	5.01406	1.9858	2.74121	2.39645	2.72759	2.35114	5.11406	7.02352	5.27546	6.81747	8.94651	6.6464
2279.1	0.782027	-2.15495	-2.0139	0.766782	3.08872	5.09478	3.45659	2.30364	4.14137	3.90015	1.52903	1.43605	-0.00168118	-0.126455	2.5615	0.162578	2.33976	1.89153	3.01921	1.00541	4.79063	4.86355	2.04138	2.81934	2.6863	4.92402	-0.261815	1.17858	-0.0370799	2.45932	2.4956	2.88799	2.38573	1.24158	1.29566	3.35274	5.45399	3.16279	1.64247	3.78311	7.31288	4.56366	1.94583	1.88837	5.18276	6.77073	6.72716	7.69555	9.59553
2278.77	-1.07751	-1.25977	-1.33447	-1.576	-0.389734	2.46708	0.615855	0.121758	3.39334	3.60657	2.62795	1.94189	3.14037	1.24861	3.18953	2.00684	1.42815	1.63276	5.77391	3.20813	1.38592	3.28395	3.88604	-1.61528	-1.17861	4.50797	4.79829	2.75492	4.25841	-1.42391	2.30252	-0.172406	1.92114	4.52513	2.07792	2.05584	5.67823	2.8364	1.40051	3.31939	5.82494	4.50704	3.61843	2.02496	4.72849	6.14664	5.27061	5.99112	10.6875
2278.44	-0.747279	0.506003	0.905989	-1.43062	-0.159252	1.71163	0.836903	0.905404	-0.237001	4.28828	6.17226	3.60178	4.20882	3.5522	5.82465	3.71209	-0.256752	-2.8392	1.28443	6.0232	0.00565931	5.29252	0.50582	-2.07883	3.11818	2.54327	1.3068	3.70129	2.67576	1.05791	4.10866	-0.373273	0.058681	4.44417	-0.257364	0.00556811	3.6856	3.23977	0.0297081	2.53235	3.74082	6.12296	6.24453	4.25095	4.5621	2.69587	3.94707	6.54785	7.88354
2278.11	-0.445387	0.13916	-0.640967	-1.9137	-0.143529	0.806223	2.47084	2.91825	0.454843	3.05138	5.25666	3.71722	1.97286	5.89053	5.1629	1.48342	2.26189	1.13524	0.0162794	5.33699	2.77755	3.38159	-0.64574	-3.41738	2.22535	4.83972	2.83012	4.0696	0.862209	-1.00548	-1.55525	2.71485	2.3799	4.77148	2.14676	1.26409	3.35664	3.62246	1.14208	3.40512	3.53733	3.72134	4.15384	6.53668	7.34264	4.02002	4.14538	4.59758	4.2334
2277.77	0.207016	-0.358606	-1.32553	-1.41488	0.308598	3.38158	3.17371	0.991988	2.46509	2.81033	2.94714	3.64003	3.6187	6.08327	2.24352	-0.929548	-0.270128	-0.270934	0.460287	0.215291	-1.64228	7.45113	5.32645	1.87511	-0.457284	3.11307	1.23257	2.05767	0.0672274	-3.11534	-3.01537	-0.184475	3.26642	3.77248	4.05333	1.33062	0.908735	0.0858746	1.3196	4.58992	3.10656	1.1228	5.19663	7.73513	4.74006	3.20864	3.15865	2.72757	4.64912
2277.44	2.27818	2.38653	-0.0926469	0.405747	0.160016	1.6943	1.90662	1.2683	2.65732	2.8022	3.7964	2.95873	2.56188	0.782437	3.00886	1.22843	2.27132	2.26779	2.06806	0.63166	3.7997	1.41286	-0.433317	1.24224	1.28346	3.01686	3.94695	0.0666147	2.87956	-1.8777	4.22767	-0.227607	4.18157	3.17536	2.87724	0.861811	2.58524	1.4634	0.5799	1.67739	0.67657	1.91656	4.88274	4.25555	5.75071	6.99985	5.17434	3.19624	4.05533
2277.11	1.89168	2.24253	1.03606	0.240847	0.0506031	0.467948	0.205354	2.50532	3.22031	3.94382	3.66335	2.27541	-0.952748	-1.43737	4.79184	3.53902	4.3538	4.61736	-0.215093	1.82151	4.47952	0.953714	3.38303	2.57622	4.87633	-2.20309	-3.56205	-0.278648	0.490732	-0.240701	2.33337	-0.981324	0.85768	0.270643	2.99272	4.80512	0.939866	1.22561	1.57338	1.45792	3.2093	2.76922	3.9689	2.5988	3.31246	5.12378	5.29583	4.81673	3.34412
2276.78	-1.38709	-1.76528	0.225683	-1.40485	-0.776577	0.242187	-0.295803	2.56844	4.27226	5.7555	5.27882	4.46381	-1.35498	-0.0869938	1.555	2.53192	6.4516	4.34814	1.70835	1.26903	1.88399	-0.965966	1.30624	2.58869	6.97991	0.384107	-2.4048	0.366362	0.0453121	-0.547771	0.948116	0.767446	1.15825	1.35454	5.28829	4.06005	2.288	2.70682	-0.26681	0.179267	3.19468	1.26745	2.78904	2.63226	4.01184	4.61671	3.97812	5.25212	6.08889
2276.45	-1.56547	-2.0152	0.260432	-1.48048	-0.341726	2.32976	2.26871	4.5283	7.7183	6.07262	6.14391	6.9837	-0.767781	0.00465004	0.498706	2.62727	2.83688	3.89205	3.75707	3.04179	1.29447	2.64767	3.63597	3.60103	5.30988	2.75772	0.263794	2.06478	0.392013	1.33663	3.85345	1.98225	0.096602	-2.58676	3.34388	3.83755	1.43106	-0.4677	0.0684211	0.905163	3.75068	1.02975	1.60135	4.73293	3.91773	3.12362	3.07288	4.16369	6.8373
2276.12	0.436093	0.244545	0.39014	-0.384123	1.20509	2.05388	0.783458	5.68413	5.41848	5.91263	6.07597	3.45313	2.2026	-0.721774	2.92031	3.94819	3.32029	3.56051	5.11187	4.13467	2.3698	2.08889	0.195021	3.25714	7.41874	2.01933	3.04483	1.89752	4.33051	2.59769	3.45205	-0.515082	-0.0690616	1.05323	2.47602	3.49121	1.59717	1.54875	1.78587	-0.183732	0.645017	1.59552	0.547156	3.17547	3.17949	4.47823	6.0429	6.15458	4.90859
2275.79	-0.139619	-0.564381	-0.420629	0.865833	1.78865	3.51443	2.81974	3.58191	2.75211	1.49173	3.08856	5.37719	2.35709	0.600831	1.34164	-0.0628824	3.96105	4.8507	4.02433	2.5268	1.65875	0.911358	2.00828	4.5413	3.32502	2.16609	-0.225372	0.521969	1.48253	0.690759	2.4145	0.140563	-1.12645	1.92014	1.8399	0.82638	-0.437872	0.0355151	3.60965	1.69736	1.97133	3.88233	2.58702	3.99409	5.18993	5.63853	7.22836	5.58803	3.04222
2275.46	-2.28033	-1.99297	-0.766548	1.3744	0.366026	2.55569	4.30455	5.11393	2.64556	1.25197	2.86925	5.21243	2.57751	0.0525499	-2.57227	-1.9562	-0.780032	2.08345	1.55133	-1.37701	6.56624	3.01561	2.30719	2.03167	1.71942	3.59413	-1.44612	3.27646	1.57841	1.32258	0.361952	3.36098	2.22977	1.34757	1.07232	0.317178	1.04687	0.156448	2.57343	-0.115595	0.0572895	2.79256	2.77988	2.6364	3.47893	5.09954	5.81722	3.66632	3.132
2275.13	-2.55602	-1.51722	-0.328475	1.48303	0.980102	2.09918	2.68658	6.08054	1.25718	0.959073	4.43136	4.35624	1.16468	-0.212378	0.674261	1.03462	-3.10677	-0.285478	-1.58578	1.70927	-0.841572	-0.114354	3.34876	2.98592	2.47861	0.296411	-0.821537	4.10037	2.95613	1.05787	-0.773428	-1.51241	3.02936	1.55678	-0.843723	-1.37649	0.679218	1.80797	1.58324	1.14617	2.41922	1.53089	1.76366	3.3166	1.74231	1.71061	1.24422	0.725751	1.82219
2274.8	-1.57885	-1.49248	-0.783699	0.0303447	1.70741	2.38257	4.76479	5.60624	2.7984	3.75596	3.67129	0.604082	1.71481	2.27152	4.33512	0.979446	0.0516619	2.21218	2.81972	0.528949	-3.29803	-0.336752	3.85494	4.16965	2.281	2.73042	1.91703	0.560721	-0.841058	-0.830784	-0.925416	-1.53741	0.858768	-0.58347	-1.70017	0.728596	2.0579	4.44353	2.63276	1.63985	2.77594	2.4924	3.59207	4.9859	2.88663	1.2009	-0.91868	-0.987143	1.77762
2274.47	-1.77526	0.524714	1.40575	1.08273	2.04641	1.1217	2.87569	2.39234	3.68836	5.89147	4.43597	3.18493	4.64615	3.52577	1.37685	-1.28861	0.683906	-0.0646625	4.38048	4.01307	2.77263	2.88732	4.07395	1.64704	-1.37856	2.30831	3.46675	2.30797	3.24563	4.25297	-0.0523131	0.261643	1.26492	2.1515	1.02939	0.363172	3.94314	4.63358	1.42273	1.05934	0.986219	1.55052	3.26324	4.73348	3.60359	1.48904	1.30855	1.75727	3.40516
2274.14	-0.0313382	1.0951	1.71101	2.86297	2.31199	1.32903	1.4893	1.79462	2.82916	4.07397	4.15802	5.7136	6.01671	4.43381	2.43061	-1.25664	-0.454494	-1.98094	-1.45318	-0.137626	-1.63386	0.726774	2.863	0.559629	-1.92218	-1.20429	-0.0776	3.18056	1.18041	1.08492	4.26244	3.35698	0.721916	1.89755	3.28318	3.73303	1.98168	-1.04679	0.309224	2.17683	2.4789	2.30537	3.01089	3.00017	-0.29784	-0.612385	1.71714	2.32971	2.53439
2273.81	0.802028	1.60831	1.81176	0.601866	-0.474093	0.443814	1.25119	2.05341	2.61679	3.32336	4.89046	5.62299	5.65456	4.55925	1.28026	-4.36816	-2.23743	0.681352	-1.37859	-0.731187	-3.12535	3.54926	5.52947	1.60679	0.399004	0.00611401	0.980474	3.46525	0.470645	-1.41001	1.72253	1.29997	0.383229	1.80761	2.94722	3.45895	3.89378	1.93212	1.82202	1.60865	0.146405	2.55479	3.30707	2.62683	0.440284	1.02244	1.45445	1.49093	2.67915
2273.48	0.122592	2.36542	1.20094	-1.23792	-0.923327	-0.580336	-1.26555	-0.552944	2.5744	2.77615	6.04819	4.65754	2.15311	2.13192	1.31794	-2.7455	-1.81486	-2.02907	-2.52898	0.253362	0.721485	2.76229	-0.248064	-0.169136	-0.376722	0.814788	-1.23074	0.305369	2.83427	2.50857	-0.376377	-2.97769	0.227329	1.92388	4.99932	5.58817	4.67072	1.42452	0.162314	2.16856	-0.985797	-1.05574	1.48148	2.80747	3.38056	2.51386	1.47291	3.04103	5.83537
2273.15	-0.861521	0.303398	-1.17732	-1.4821	1.85459	1.31587	1.38891	2.2774	4.60299	2.91487	3.32774	3.56181	1.53545	0.487333	0.906333	-0.919428	1.66751	0.747433	0.9849	-0.167632	0.167356	0.988835	1.93821	-2.01292	-0.169888	2.86101	0.11169	-3.29295	-0.102504	4.03943	5.71962	1.21792	2.36062	2.8485	3.73887	4.44578	2.23179	3.06698	2.02946	1.29254	1.66536	1.79874	2.21488	3.3913	5.01397	4.89596	3.36114	4.37306	6.08209
2272.82	0.597455	0.146549	-0.0428184	-0.780569	1.06826	1.41934	0.869533	1.09363	2.93104	3.62901	3.50227	1.66899	-1.20266	2.47775	1.52365	0.45259	-1.38411	-0.389824	1.20372	-0.380369	3.42853	3.33385	-0.881795	-0.0635971	3.28487	3.46454	-0.495005	-0.31035	1.14329	1.41458	0.960388	-1.51556	0.231115	3.55617	2.69944	1.22108	-0.622128	-0.602913	0.225616	1.328	2.57208	3.46884	1.843	1.20976	4.2529	6.34345	6.6753	5.38316	3.18586
2272.49	1.99395	2.23704	1.65677	0.834863	1.4947	0.972841	0.808158	2.3912	1.43718	3.85844	2.08372	0.000396691	1.09934	3.73229	1.27461	0.73956	1.27914	-0.379149	0.762737	0.759783	3.00737	1.02234	-1.97248	1.87589	5.68751	3.30482	2.68507	2.84609	1.40687	2.22445	0.915354	-0.106511	1.41333	2.47715	1.67935	0.371213	1.98602	3.17413	2.69462	2.61629	1.60966	1.08256	2.12032	3.18095	3.95422	3.4643	3.69219	3.36627	3.1095
2272.16	0.522651	1.04341	0.653859	0.406291	0.684849	0.858536	0.856869	2.22214	1.10601	3.06332	1.38288	0.808159	4.64241	4.39351	0.794341	-0.168511	2.63882	1.44443	0.802521	1.1289	1.91857	-0.771869	1.12693	1.66661	1.19969	2.02027	2.19024	-1.23176	-0.380327	0.151535	-0.41568	1.22764	2.05512	-0.0441196	-0.124018	0.403824	3.01751	3.98128	2.03591	1.80129	3.55824	4.33527	3.73458	2.44596	1.95894	1.70874	0.762498	0.64622	2.21078
2271.83	0.832067	1.92059	2.10518	0.387661	0.229919	2.14589	1.13226	0.309517	0.13288	-0.724027	-1.94378	0.944406	3.85004	3.09464	-1.29106	-3.45254	-0.645402	0.107508	0.271677	0.992748	0.537751	-0.367868	4.30982	2.53031	1.12399	1.10848	2.34012	0.594601	1.66613	2.37185	3.28826	3.36138	0.0171806	0.567469	3.81933	3.94161	3.2281	0.304775	-1.74789	-0.721107	0.834532	1.56216	0.889441	0.933398	1.4625	1.93412	1.67532	0.149881	0.239484
2271.5	-0.549445	1.2441	2.3737	1.85778	1.57113	2.13417	2.17905	2.78116	3.75707	2.97871	1.95521	2.64187	2.20067	1.59526	2.35612	2.28211	1.18888	0.250395	-0.595606	0.25041	-1.09357	-2.50636	1.50775	1.81533	-0.615173	2.02138	1.92492	-0.715029	2.51902	0.704287	0.0992952	2.10293	1.18001	1.44671	2.37704	2.26525	1.98667	1.00618	1.73478	1.28455	1.23731	2.35506	0.876125	0.0207631	2.55006	3.94396	2.25133	0.615236	2.70565
2271.17	-1.43533	-0.635177	0.742196	0.0408179	-1.26951	-0.848389	0.764491	2.28971	2.26122	1.68763	4.31499	4.20343	2.68878	3.12165	4.33167	2.94024	0.615615	1.11331	0.753681	2.51256	1.1274	-0.587908	0.66127	2.02709	-0.456241	1.25501	3.40162	2.35159	2.21293	-0.660577	-1.22101	-0.171611	2.84747	4.55492	1.58429	1.06564	1.9942	1.12495	2.29101	2.74823	1.79947	2.89747	2.10752	0.929041	2.05105	3.44843	3.1272	2.17139	1.95403
2270.84	-3.46959	-0.529029	0.69136	-0.338599	-2.34406	-1.57841	1.38077	2.33542	1.76977	1.09337	4.02966	5.52414	5.36533	3.42679	1.5487	1.59961	1.53313	2.6662	3.05852	2.83831	2.92656	0.0550963	-1.62805	1.99598	0.803239	1.52348	3.62117	1.78736	1.42016	2.23147	0.0167119	0.127974	3.05636	3.61428	2.62262	2.80423	2.47536	0.977648	0.0272439	0.485085	-0.439971	1.13392	3.50561	3.30944	4.15845	5.55497	3.0988	-0.644057	-1.32317
2270.51	-2.827	-1.63843	-0.968834	0.364339	0.0347599	0.611274	2.57343	2.79395	1.33534	0.49211	3.58742	4.90606	2.43959	0.339684	0.482479	4.27147	1.83821	0.766602	3.31161	1.42671	0.901756	1.15544	0.3487	1.17787	2.60157	-0.264598	-0.171848	3.8	2.751	-0.363921	-0.123972	-2.54539	-0.592554	2.19083	1.22524	1.78265	2.39632	1.79001	1.10405	-0.11595	0.411345	0.256514	0.0962258	1.87922	3.20765	1.77608	-1.27835	-1.83738	0.939923
2270.18	-0.644033	-1.69948	-1.77243	-1.21478	-0.940146	-0.536498	1.11004	3.38751	2.99191	1.94816	4.53752	6.24917	3.80594	-0.543884	-2.01939	2.7985	3.81043	1.7503	1.44984	-0.164459	0.987586	2.83943	1.5182	1.24877	1.98371	-1.27557	-0.363832	1.88351	0.284463	-3.30523	-1.98044	0.457432	2.12103	1.65668	-0.102319	2.15085	2.0257	-0.786912	0.252083	1.24184	2.0368	2.22752	0.879479	0.698274	1.44443	1.91462	-0.17933	-2.15024	-0.290602
2269.85	-0.456018	-1.57401	-1.9777	-0.741656	-0.0212421	-1.78836	-0.789072	3.80396	3.86884	2.76536	4.79597	5.66825	3.29056	-0.160019	0.649503	1.40073	0.669916	-0.309834	1.2087	3.71664	0.231243	1.15825	3.85116	0.0313026	-0.265938	-1.44584	0.348046	1.10831	1.05543	-1.49844	-1.5452	0.736265	1.54164	2.52415	-0.771203	-1.15185	-0.636197	-3.41764	-2.70721	0.0873024	1.00282	2.1503	2.69845	1.87931	1.55761	3.21722	3.5144	0.762901	-0.268327
[truncated: 30 more columns]

## Sheet: Fig. 1e_left_fit
kx(μm-1)	fit_x(meV)	fit_y(meV)
-8.22099	2338.65	2352.93
-8.17989	2338.26	2352.55
-8.13878	2337.86	2352.18
-8.09768	2337.47	2351.8
-8.05657	2337.07	2351.42
-8.01547	2336.67	2351.04
-7.97436	2336.28	2350.66
-7.93326	2335.88	2350.28
-7.89215	2335.48	2349.89
-7.85105	2335.08	2349.51
-7.80994	2334.68	2349.12
-7.76884	2334.28	2348.73
-7.72773	2333.88	2348.34
-7.68663	2333.48	2347.95
-7.64552	2333.08	2347.56
-7.60442	2332.68	2347.16
-7.56331	2332.28	2346.77
-7.52221	2331.88	2346.37
-7.4811	2331.48	2345.97
-7.44	2331.08	2345.57
-7.39889	2330.68	2345.17
-7.35779	2330.28	2344.77
-7.31668	2329.88	2344.37
-7.27558	2329.48	2343.97
-7.23447	2329.08	2343.57
-7.19337	2328.68	2343.16
-7.15226	2328.28	2342.76
-7.11116	2327.88	2342.35
-7.07005	2327.48	2341.94
-7.02895	2327.08	2341.53
-6.98784	2326.68	2341.13
-6.94674	2326.28	2340.72
-6.90563	2325.88	2340.31
-6.86453	2325.48	2339.9
-6.82342	2325.09	2339.49
-6.78232	2324.69	2339.08
-6.74121	2324.3	2338.67
-6.70011	2323.9	2338.25
-6.659	2323.51	2337.84
-6.6179	2323.11	2337.43
-6.57679	2322.72	2337.02
-6.53569	2322.33	2336.6
-6.49458	2321.93	2336.19
-6.45348	2321.54	2335.78
-6.41237	2321.15	2335.37
-6.37127	2320.76	2334.95
-6.33016	2320.38	2334.54
-6.28906	2319.99	2334.13
-6.24795	2319.6	2333.72
-6.20685	2319.22	2333.3
-6.16574	2318.83	2332.89
-6.12464	2318.45	2332.48
-6.08353	2318.07	2332.07
-6.04243	2317.69	2331.66
-6.00132	2317.31	2331.25
-5.96022	2316.93	2330.84
-5.91911	2316.55	2330.43
-5.87801	2316.17	2330.02
-5.8369	2315.8	2329.61
-5.7958	2315.42	2329.2
-5.75469	2315.05	2328.8
-5.71359	2314.68	2328.39
-5.67248	2314.31	2327.98
-5.63138	2313.94	2327.58
-5.59027	2313.58	2327.18
-5.54917	2313.21	2326.77
-5.50806	2312.85	2326.37
-5.46696	2312.49	2325.97
-5.42585	2312.13	2325.57
-5.38475	2311.77	2325.17
-5.34364	2311.41	2324.77
-5.30254	2311.06	2324.38
-5.26143	2310.7	2323.98
-5.22033	2310.35	2323.59
-5.17922	2310	2323.2
-5.13812	2309.65	2322.81
-5.09701	2309.3	2322.42
-5.05591	2308.96	2322.03
-5.0148	2308.62	2321.64
-4.9737	2308.27	2321.26
-4.93259	2307.94	2320.88
-4.89149	2307.6	2320.49
-4.85038	2307.26	2320.11
-4.80928	2306.93	2319.74
-4.76817	2306.6	2319.36
-4.72707	2306.27	2318.98
-4.68596	2305.94	2318.61
-4.64486	2305.62	2318.24
-4.60375	2305.29	2317.87
-4.56265	2304.97	2317.5
-4.52154	2304.65	2317.14
-4.48044	2304.34	2316.78
-4.43933	2304.02	2316.42
-4.39823	2303.71	2316.06
-4.35712	2303.4	2315.7
-4.31602	2303.09	2315.34
-4.27491	2302.78	2314.99
-4.23381	2302.48	2314.64
-4.1927	2302.18	2314.29
-4.1516	2301.88	2313.95
-4.1105	2301.59	2313.61
-4.06939	2301.29	2313.26
-4.02829	2301	2312.93
-3.98718	2300.71	2312.59
-3.94608	2300.42	2312.26
-3.90497	2300.14	2311.93
-3.86387	2299.86	2311.6
-3.82276	2299.58	2311.27
-3.78166	2299.3	2310.95
-3.74055	2299.03	2310.63
-3.69945	2298.75	2310.31
-3.65834	2298.48	2309.99
-3.61724	2298.22	2309.68
-3.57613	2297.95	2309.37
-3.53503	2297.69	2309.06
-3.49392	2297.43	2308.76
-3.45282	2297.18	2308.46
-3.41171	2296.92	2308.16
-3.37061	2296.67	2307.86
-3.3295	2296.42	2307.57
-3.2884	2296.18	2307.28
-3.24729	2295.93	2306.99
-3.20619	2295.69	2306.71
-3.16508	2295.45	2306.43
-3.12398	2295.22	2306.15
-3.08287	2294.99	2305.88
-3.04177	2294.76	2305.61
-3.00066	2294.53	2305.34
-2.95956	2294.31	2305.07
-2.91845	2294.09	2304.81
-2.87735	2293.87	2304.55
-2.83624	2293.65	2304.29
-2.79514	2293.44	2304.04
-2.75403	2293.23	2303.79
-2.71293	2293.02	2303.55
-2.67182	2292.82	2303.3
-2.63072	2292.62	2303.06
-2.58961	2292.42	2302.83
-2.54851	2292.22	2302.59
-2.5074	2292.03	2302.36
-2.4663	2291.84	2302.14
-2.42519	2291.66	2301.92
-2.38409	2291.47	2301.7
-2.34298	2291.29	2301.48
-2.30188	2291.11	2301.27
-2.26077	2290.94	2301.06
-2.21967	2290.77	2300.85
-2.17856	2290.6	2300.65
-2.13746	2290.43	2300.45
-2.09635	2290.27	2300.26
-2.05525	2290.11	2300.07
-2.01414	2289.95	2299.88
-1.97304	2289.8	2299.69
-1.93193	2289.65	2299.51
-1.89083	2289.5	2299.34
-1.84972	2289.36	2299.16
-1.80862	2289.22	2298.99
-1.76751	2289.08	2298.83
-1.72641	2288.94	2298.66
-1.6853	2288.81	2298.5
-1.6442	2288.68	2298.35
-1.60309	2288.56	2298.2
-1.56199	2288.43	2298.05
-1.52088	2288.31	2297.9
-1.47978	2288.2	2297.76
-1.43867	2288.08	2297.63
-1.39757	2287.97	2297.49
-1.35646	2287.87	2297.37
-1.31536	2287.76	2297.24
-1.27425	2287.66	2297.12
-1.23315	2287.56	2297
-1.19204	2287.47	2296.89
-1.15094	2287.38	2296.78
-1.10983	2287.29	2296.67
-1.06873	2287.2	2296.57
-1.02762	2287.12	2296.47
-0.98652	2287.04	2296.37
-0.94541	2286.97	2296.28
-0.90431	2286.9	2296.19
-0.8632	2286.83	2296.11
-0.8221	2286.76	2296.03
-0.78099	2286.7	2295.95
-0.73989	2286.64	2295.88
-0.69878	2286.58	2295.81
-0.65768	2286.53	2295.75
-0.61657	2286.48	2295.69
-0.57547	2286.43	2295.63
-0.53436	2286.39	2295.58
-0.49326	2286.35	2295.53
-0.45215	2286.31	2295.49
-0.41105	2286.28	2295.45
-0.36994	2286.25	2295.41
-0.32884	2286.22	2295.38
-0.28773	2286.19	2295.35
-0.24663	2286.17	2295.32
-0.20552	2286.16	2295.3
-0.16442	2286.14	2295.28
-0.12331	2286.13	2295.27
-0.08221	2286.12	2295.26
-0.0411	2286.12	2295.25
0	2286.12	2295.25

## Sheet: Fig. 1e_right
Energy(meV)/ky(μm-1)	0	0.105397	0.210795	0.316192	0.421589	0.526987	0.632384	0.737781	0.843178	0.948576	1.05397	1.15937	1.26477	1.37017	1.47556	1.58096	1.68636	1.79175	1.89715	2.00255	2.10795	2.21334	2.31874	2.42414	2.52954	2.63493	2.74033	2.84573	2.95112	3.05652	3.16192	3.26732	3.37271	3.47811	3.58351	3.68891	3.7943	3.8997	4.0051	4.1105	4.21589	4.32129	4.42669	4.53208	4.63748	4.74288	4.84828	4.95367	5.05907
2370.25	29.4038	27.5799	25.2293	26.3259	26.9435	21.446	21.5466	23.992	20.5574	22.4876	24.3805	25.3186	23.1077	23.2895	23.4798	16.6549	21.682	24.0056	22.1544	21.6518	22.5705	23.0814	20.8593	20.0092	21.4678	19.3449	17.972	19.4895	20.1991	21.2181	20.1187	18.8296	21.8419	19.5375	20.2078	19.1512	18.6398	18.6328	19.8346	21.5904	19.8776	18.7293	19.7233	21.3758	20.3253	19.3955	20.6999	20.3431	20.7263
2369.92	28.6072	28.014	26.7701	25.8922	27.2434	23.5314	24.0302	22.5166	23.5742	22.3036	23.6859	23.7606	23.4041	23.4253	19.5794	20.2111	19.0605	21.984	22.0355	20.2507	26.3736	21.4397	20.6573	22.4051	24.3235	23.1166	19.389	19.8537	17.9182	24.0292	22.3804	19.1736	24.3741	21.9406	21.6093	20.8761	19.4006	18.0006	20.2536	23.3976	21.6401	20.337	20.2411	21.184	21.8844	22.025	21.4007	18.3475	18.9248
2369.59	28.438	27.2993	24.4756	24.309	26.1332	27.7421	24.1653	21.8258	23.9799	24.5599	20.4819	19.2799	19.029	18.7074	18.7141	19.2104	18.5022	22.3177	23.6304	21.0057	24.6952	21.1271	24.1736	21.6867	26.8896	25.272	23.3381	23.0365	20.2955	22.8826	21.2225	21.5827	20.6223	20.7279	22.7157	22.5423	21.0996	20.1957	19.5924	19.7699	19.1337	19.1677	20.2614	21.765	23.7708	23.5167	20.7833	20.198	21.6061
2369.26	30.1641	29.5252	22.3279	20.8181	24.9412	23.9997	18.9115	20.1339	24.8191	26.91	22.0199	20.991	22.1794	15.1392	20.7837	21.8599	21.6295	21.5948	22.7842	19.559	22.9101	23.0227	22.9513	20.1526	25.4382	23.2473	22.9764	24.2448	20.3894	21.0987	21.3208	23.5233	18.6827	20.0429	24.2993	21.1903	18.9176	20.104	18.63	18.1758	19.1032	18.5826	20.0962	23.2914	22.1945	20.6528	19.5745	18.5556	21.3578
2368.93	27.3294	24.6191	21.2642	22.0914	20.7964	21.653	20.6862	24.5374	27.6987	24.1929	22.4628	21.9416	23.468	21.3149	23.6668	23.7987	24.1693	19.2696	22.2922	22.7108	20.3303	25.1041	22.9048	22.4093	20.4802	20.8852	20.1466	21.7468	22.6313	21.5204	23.749	23.7578	20.7866	23.0316	24.6958	19.1782	17.8488	20.4426	18.9249	18.0057	21.2537	19.7231	19.2861	22.2951	20.5592	20.6895	21.1211	19.2829	22.4605
2368.6	29.4372	26.7567	27.1299	26.3948	25.9343	23.6073	23.4717	22.5808	24.0562	20.4025	20.0921	22.4237	21.4805	21.5615	23.9389	26.7887	28.588	26.773	24.8377	22.5377	19.392	20.9877	21.3686	26.0523	20.3118	20.5488	19.1568	21.9909	24.928	22.9634	23.4304	22.2972	20.2263	23.5178	24.0737	21.0464	20.8682	21.2333	21.1609	20.5032	21.2136	21.1156	19.6433	19.6968	20.3276	19.72	17.5492	17.8287	21.1164
2368.27	25.3521	21.0008	19.2842	25.1134	26.3364	26.6764	20.4207	19.7505	22.7901	19.5248	19.2928	21.583	23.124	23.178	23.3069	21.9889	24.3432	23.0577	26.0337	22.1147	20.0073	18.8809	21.1052	23.4497	20.1942	22.2408	21.665	22.2995	21.2926	20.5811	21.8142	20.9871	17.1262	18.2669	21.4834	24.1046	24.1503	21.908	20.3428	19.9009	20.9992	21.811	20.6964	20.0701	19.8076	18.2267	17.278	19.8495	24.1997
2367.94	23.5023	23.4592	23.4031	26.8143	24.8185	26.3613	24.5728	22.584	20.2662	23.1663	24.7727	27.1942	22.538	22.1844	24.0667	21.4997	26.0994	25.1405	23.9959	24.6859	21.3104	22.3457	23.3786	21.9457	22.2791	23.9559	22.0307	21.833	20.0264	19.91	22.1024	22.2552	19.2133	19.6377	21.0747	22.6063	23.9743	21.9786	19.4622	19.8928	22.5751	23.4034	22.4322	20.9947	19.8663	19.0876	18.9834	20.308	21.9006
2367.61	21.9199	22.7797	23.936	24.6471	23.1952	23.2868	23.9245	20.9257	21.6749	23.1967	24.1047	23.9766	21.2022	22.4706	24.2653	17.967	26.4976	24.0093	21.0666	22.5424	23.0239	21.6705	19.6986	22.1943	21.5769	21.5787	20.5609	21.3472	23.2567	23.2252	23.4795	23.3635	21.8762	22.8395	21.8234	20.4561	21.145	21.5671	22.3936	21.5693	22.1514	23.5556	21.8113	21.0691	22.2855	22.1799	21.5473	22.0273	22.838
2367.28	22.1484	23.7264	24.2004	24.8889	21.6315	21.6606	21.9404	20.0457	23.6102	21.213	20.1897	20.745	20.4263	17.0304	20.7969	22.3725	19.194	19.9076	18.1026	20.4456	21.5694	20.8284	18.7114	21.3623	21.0475	20.6771	18.9939	20.5206	23.0646	21.6176	21.767	23.5141	23.6464	21.0174	19.563	22.476	22.7258	20.9067	21.8281	23.2833	24.3338	25.1915	22.8574	20.9009	20.5323	20.0867	21.3675	21.8415	21.3927
2366.95	23.5109	24.7231	28.0303	28.9215	25.7335	24.691	26.9885	23.0042	19.6845	20.4833	20.5195	22.9613	25.2013	19.5852	21.8145	26.9532	20.3306	17.2792	19.6497	23.2532	21.43	22.7117	20.956	18.8831	20.1006	22.0804	20.7237	21.8819	22.2843	20.0256	21.2209	23.8643	25.5243	23.7318	20.9891	23.0185	23.3697	20.6187	20.7962	22.5916	23.5625	24.6357	22.5036	19.9525	20.0199	19.3843	20.6155	22.806	22.5643
2366.62	27.6781	27.8426	26.562	26.4161	28.0825	25.7915	23.7158	24.4815	20.1238	18.3029	18.6574	21.9598	22.5166	20.2347	21.6281	20.3449	21.3103	22.7873	22.1738	16.3238	18.669	26.4178	23.6676	20.7651	19.3017	21.3156	18.4909	20.4806	21.6854	22.3361	24.8824	24.9978	24.0431	24.5492	23.6379	22.6825	23.4848	22.2329	21.9664	22.8252	20.5231	20.504	20.865	19.7076	21.1048	21.4084	21.8171	23.3026	22.2161
2366.28	29.919	27.9099	24.4494	25.2156	28.3809	23.7905	24.5425	26.8385	20.7607	22.7297	24.9713	21.9745	22.661	22.5301	21.9099	18.0728	20.8914	22.0281	21.6133	21.7457	22.1372	25.3135	23.5587	21.4396	20.0354	19.035	18.2879	19.7616	21.0773	24.2715	25.1667	25.0288	23.5274	21.3068	22.7877	24.5831	24.3641	23.8478	23.1003	23.6254	21.497	19.1264	19.3629	18.8591	19.2376	20.9304	21.647	21.8038	22.5455
2365.95	27.9004	28.5505	25.4384	24.2937	25.8848	26.5846	26.8939	22.4999	20.7199	23.6587	22.36	21.2636	24.8155	23.7382	22.737	20.7883	19.6452	22.7522	23.5238	26.6285	26.9306	23.382	22.0814	20.072	19.4852	17.9316	19.3785	20.5577	21.0361	23.5123	22.7537	24.8371	25.6721	22.0936	21.7092	24.0633	23.9869	24.9295	24.4201	23.2969	22.1219	20.7306	20.896	20.7923	20.4571	21.0988	21.1299	20.8924	21.9132
2365.62	26.6695	26.3169	24.5712	23.8403	23.548	26.4208	23.7055	20.2145	21.4099	20.9889	20.0333	21.9975	20.3647	20.3928	19.1686	18.5005	20.5874	24.8223	23.7903	25.8714	26.6947	23.3819	21.7807	21.398	22.7856	22.1158	21.8348	22.1432	21.491	22.9323	22.2214	24.0355	24.6439	22.0613	20.4352	24.0587	25.4795	25.7115	25.6636	23.2967	22.5667	23.4393	22.0824	21.3473	21.6743	19.7537	18.8314	20.2453	20.6001
2365.29	27.5786	22.3634	18.0263	20.3692	25.4916	25.5232	25.2222	25.3742	22.463	19.9698	21.1397	17.7596	16.2754	19.7079	19.0174	16.9386	20.8155	24.9127	20.614	18.3885	20.5049	22.5005	22.5183	22.9317	23.5997	24.5142	22.0989	21.1146	21.3876	23.4048	22.3192	20.6872	21.5215	21.3246	22.1032	25.8902	26.6029	24.6896	22.2403	21.9089	24.7089	24.732	21.5094	21.8257	23.8767	22.5659	20.6879	21.3082	22.1667
2364.96	26.2272	26.4553	26.327	29.2202	27.2767	23.096	25.6406	27.0877	24.6429	20.6751	19.6822	17.5654	16.5436	21.6234	20.5716	18.1778	22.4052	27.242	24.7159	20.6087	18.2181	18.4539	21.4473	20.1483	19.9236	22.5072	20.825	19.7962	21.5065	21.4869	21.0158	18.7937	19.8759	21.4825	23.2461	24.8522	24.1656	23.4818	21.4883	20.1884	22.4774	23.0088	20.4747	20.6239	22.5285	22.6757	22.351	21.9742	22.4948
2364.63	30.1126	28.8251	27.8617	29.7257	28.0812	23.8877	21.9275	22.4215	22.0409	19.5907	22.5949	24.8693	23.1364	21.2581	18.5322	21.1669	23.8189	26.6212	20.6442	18.1298	20.9091	20.615	21.0455	20.0274	21.4254	22.2949	22.5355	22.6632	21.7566	21.372	21.0692	19.4147	19.948	21.4423	23.1627	24.0331	23.1511	22.9783	22.8802	20.4378	20.5215	22.9974	22.4347	20.9939	21.4946	21.8717	22.3325	24.0777	24.9576
2364.3	26.4866	23.6332	24.1514	25.4699	27.6831	27.2364	25.5593	27.2464	28.5605	25.7449	21.7173	21.151	23.8146	25.5172	23.5687	20.3769	21.3863	28.4155	25.1416	18.3473	19.7677	25.1068	23.2685	20.1769	21.436	22.3104	23.2226	23.6279	22.3182	22.9801	21.401	19.0651	19.5288	20.8592	21.4172	21.9753	22.6742	22.8345	24.3368	25.2342	23.5648	24.01	24.6798	22.9797	21.9628	20.8905	21.1554	24.4953	24.6295
2363.97	23.5275	22.2588	23.7607	26.9331	27.457	25.2771	22.7683	22.7728	24.2361	23.6192	21.4826	23.5603	23.3399	22.9705	19.8169	20.7443	25.0332	24.7023	25.4837	22.7931	22.2016	25.578	23.4119	18.6248	19.1436	21.6237	21.9887	22.1589	24.3099	24.5819	22.2721	20.6709	19.9319	20.1521	19.1039	19.3388	21.7168	21.5341	21.3447	23.3071	23.864	23.5909	23.6383	22.7368	21.6642	22.3107	24.6947	24.8014	21.7526
2363.64	26.6496	28.1169	30.4278	30.9106	27.9932	25.1182	25.1331	24.2721	23.0655	22.7705	22.231	20.5003	22.009	25.1796	19.7834	16.8897	22.8845	24.4957	23.1422	23.1029	22.9322	22.4485	20.7742	19.175	19.7492	21.4334	20.7775	22.8976	24.745	24.0629	24.0918	22.9684	20.7228	21.6188	22.1211	22.0732	23.0253	21.4816	18.3081	19.3374	21.5798	21.4796	21.337	21.4738	21.0845	22.0903	24.9641	24.4751	21.3988
2363.31	27.1373	26.6752	27.2254	26.9194	27.9438	27.2348	24.2307	22.6003	24.1379	22.8083	19.0266	19.9809	21.7617	24.8148	25.2037	22.0057	22.3079	20.2397	19.957	22.9465	23.3446	22.5908	22.7147	21.9671	22.3684	22.6335	18.6802	22.4471	25.0309	24.5988	25.0384	22.9567	19.5069	21.5634	25.0832	25.4436	22.6601	20.392	20.8138	22.6138	22.8395	20.9842	21.7517	23.6768	23.3964	23.5052	25.236	26.0111	23.4162
2362.98	28.9193	27.3339	27.5416	26.6194	27.4289	28.3077	25.2419	25.0994	27.6857	25.8453	22.97	21.7781	20.3377	23.7491	28.1653	25.2263	20.415	19.8818	25.0182	22.9143	21.4514	24.4432	24.7615	22.6478	23.988	22.015	18.201	22.0068	23.7189	24.2461	25.3636	23.9146	22.3951	24.434	27.6021	27.6528	22.7994	19.5353	22.1833	23.815	22.6249	22.3261	23.6544	23.388	20.9312	21.1771	24.4829	24.6442	21.7458
2362.65	27.0441	27.6442	27.3973	29.0807	29.253	27.8539	25.5859	23.0468	26.425	26.6975	24.1441	20.1816	20.0782	26.1432	25.244	22.4746	20.729	21.8586	26.002	24.6425	23.8814	27.5474	23.3278	21.1324	25.6191	22.0826	19.8386	23.1721	22.9498	21.3812	23.9439	23.5569	24.5241	26.6625	26.9039	27.3542	24.5768	21.0445	21.2188	22.2306	22.9959	24.4736	25.5251	24.9684	21.5339	20.2778	24.657	25.5478	22.8396
2362.32	27.4057	28.6969	28.3122	26.7496	27.229	27.2952	27.8382	26.1794	26.68	25.5835	24.9712	22.0389	20.6592	26.1196	23.6979	21.203	20.014	23.3314	23.5753	24.5095	24.2511	28.144	25.7538	22.0225	22.8811	20.9287	21.3185	23.6622	22.7584	21.9552	23.3086	23.6432	23.8055	23.6069	23.5973	25.0608	24.7449	23.1213	23.6531	24.5272	23.6685	24.1962	25.1606	23.381	20.7198	21.6182	25.0014	25.7995	24.5953
2361.99	25.1362	23.0196	26.3982	25.3112	23.7131	26.8647	26.4194	26.7933	26.915	25.4797	22.013	23.599	27.7339	22.7551	21.1442	23.747	23.2886	22.6256	21.3649	25.9549	23.5335	24.0046	26.5235	24.6919	21.6277	22.5879	24.2388	23.0212	21.3513	22.9889	23.4994	26.0341	26.1153	23.8445	24.0964	25.8174	26.0854	27.0081	27.6802	25.4689	22.155	22.5911	24.1835	23.2236	22.6838	24.0031	24.4929	24.265	24.1181
2361.66	31.373	26.5527	26.6219	28.2646	27.0404	23.9116	23.9508	23.8972	26.5834	28.1428	21.8042	19.2342	25.1446	20.4115	22.9552	19.533	17.8283	17.3502	22.439	23.3969	23.5454	24.5592	25.2185	25.6414	22.6284	22.0236	22.3942	22.9257	22.4998	21.761	23.2725	24.1652	23.7506	24.2301	23.4515	24.3384	24.8413	24.9789	24.878	24.2331	24.0502	23.8348	22.908	23.2992	25.7378	26.4412	23.4704	21.6894	23.9044
2361.33	29.4091	29.4726	29.8013	29.1629	27.66	26.3834	22.2584	21.8323	25.7292	24.8291	23.2828	20.4816	21.2972	22.5164	20.8627	17.1441	20.5419	19.8657	21.2633	21.8463	25.0403	28.7615	26.2046	24.6533	20.7108	21.0125	22.3184	24.4485	24.0897	22.1013	22.0134	20.5825	19.5582	23.1672	23.4934	24.1819	23.1454	21.4972	22.9345	23.6616	23.3674	22.699	21.8908	22.5787	24.9	26.1752	23.792	21.9004	24.1104
2361	29.0268	27.0586	26.544	28.8502	25.249	23.591	23.3295	24.9062	25.7908	24.1702	23.929	26.1585	22.9404	21.3438	18.3578	21.1354	17.9679	20.9984	24.0947	24.0844	22.5944	25.1369	25.6455	21.9784	19.3892	19.8309	21.6712	26.2207	25.6446	24.1866	20.9623	20.6742	21.9981	25.2477	24.03	23.9177	23.8069	22.0069	23.6266	24.1618	23.1711	22.1743	20.0017	21.9989	25.3937	24.0084	22.6194	23.583	23.1861
2360.67	26.3811	24.2625	24.4486	28.229	24.8817	24.6944	26.4716	24.5618	27.94	27.2765	23.8797	27.2175	26.54	23.4344	20.9124	25.7435	19.1752	22.6197	25.3615	21.6777	17.0709	19.7	25.3109	23.2001	19.5722	19.15	22.3982	27.5389	25.7986	25.7287	25.4826	23.5608	22.9861	24.4263	22.0965	23.4142	25.5091	22.8276	21.8556	22.5786	24.8156	25.5134	23.3877	24.7013	26.1824	24.5831	24.0368	23.2707	22.6818
2360.34	30.1612	30.9003	30.8907	27.1753	25.9984	25.8147	25.5195	23.8457	24.8822	20.9044	19.9211	25.567	23.3028	23.0859	24.3449	26.3543	25.5164	24.9351	26.4635	17.4385	18.1534	21.8234	26.8597	25.9046	22.2267	22.7852	23.9185	24.9883	25.3502	23.7431	26.114	25.535	21.9734	21.462	21.1496	22.5109	23.315	21.5907	22.0719	24.1823	24.79	25.3924	26.55	25.6836	23.7266	23.6939	26.3943	27.9789	26.227
2360.01	29.8808	29.9317	28.2678	27.0854	30.0396	29.9794	26.8247	21.3807	25.056	21.1595	21.1929	24.8298	18.8491	19.6864	25.5187	25.0227	23.5183	23.5661	24.4131	19.3914	21.297	23.5824	23.4145	24.5692	23.8017	22.5442	23.8625	21.4451	24.2716	22.3639	22.5202	25.0088	23.4544	22.2157	22.955	22.7588	22.2496	22.7542	23.1803	25.5679	25.6027	23.8436	24.7103	24.3933	22.7469	23.2799	25.51	27.8981	27.6413
2359.68	26.161	24.833	27.0427	27.8977	28.2711	26.1371	29.5276	26.9849	25.2814	23.4952	19.6318	23.6112	23.7208	19.6453	23.8703	26.5247	21.4866	23.5287	26.1058	21.5648	21.8188	21.0452	20.99	24.6902	23.4755	21.7318	21.9419	21.7974	23.1116	21.9844	20.5278	23.6757	23.1348	21.5844	21.9709	23.5626	24.0409	24.51	22.9083	24.3235	26.7876	25.7552	24.2123	24.8355	25.5386	24.2577	24.0166	24.7662	24.5096
2359.35	24.4852	25.8915	28.3011	28.4907	28.5605	26.8423	26.5117	24.9457	22.63	21.9083	19.7696	18.67	23.1446	22.2291	23.7288	24.3746	20.8219	23.5649	26.8351	22.3373	25.2897	23.5428	24.1392	21.6949	20.7808	20.4211	22.6843	27.0144	23.4947	22.8945	20.9113	24.2878	23.8916	22.3077	20.3973	21.7802	22.9034	23.9488	22.3911	22.1384	24.9822	24.1582	21.8149	23.6871	24.5392	22.1499	22.8724	25.0391	24.9947
2359.02	26.1961	28.0296	27.0597	32.8729	29.99	28.4734	28.432	25.1734	20.0418	23.0884	25.7999	18.7147	24.8184	21.6655	25.7326	22.2823	19.5586	25.3395	24.8197	24.1654	26.7142	20.7933	25.3921	23.9589	21.3349	19.2946	23.8654	24.0237	22.9083	26.0748	20.4246	22.9571	24.1838	24.2019	21.5785	20.2869	21.6449	23.0567	22.7424	22.9002	23.2556	21.8708	22.7842	24.9493	24.5914	24.8852	25.6338	24.5668	24.7323
2358.69	28.6313	31.2692	26.0287	27.191	27.7864	27.37	25.2525	26.7326	21.8356	20.0496	25.1352	21.9405	24.4292	21.0499	24.7358	23.5259	22.7777	22.6388	21.9008	21.6077	23.1369	21.9661	26.7227	23.7268	22.7484	20.4627	25.6735	20.0444	23.1291	27.8267	21.9008	22.8956	23.8689	22.574	23.4079	24.0296	23.2706	22.0648	23.2882	24.5755	24.2574	22.3765	24.0821	25.7826	25.0741	26.7373	26.3403	24.6109	26.6788
2358.36	33.9095	30.8986	26.2908	26.7266	24.2595	26.7705	27.1639	27.1449	25.0442	20.9653	19.9261	22.6263	21.0709	23.6995	25.6686	24.1483	26.358	21.9455	24.5673	23.583	23.0488	25.6152	26.8227	23.412	22.418	22.4312	23.0774	21.4805	24.2155	25.7503	23.5894	23.4824	23.5342	22.9055	23.0713	23.7763	22.6829	20.1071	22.7043	25.9544	25.6825	22.8773	23.7486	24.4708	23.2303	26.0009	26.0235	25.0336	27.0816
2358.03	30.2609	27.9578	26.5551	29.8265	30.1214	29.3573	26.4945	31.0729	29.0387	19.6574	18.0883	21.7128	25.0432	23.093	31.6251	27.105	27.9903	24.5497	31.6003	25.0961	23.0752	21.8176	25.1547	25.8328	21.6935	24.1759	21.3034	24.6883	24.2889	23.4687	20.7556	21.876	24.9494	25.8084	24.2276	24.0162	22.7239	18.5274	20.7101	24.9615	25.1732	24.3096	25.4642	27.4816	25.9197	25.05	26.04	26.1771	27.2335
2357.7	25.4831	25.1236	25.6869	29.3978	25.6478	23.7635	24.5805	23.5245	25.2645	23.9309	21.3957	17.9456	22.0529	20.1657	28.0583	25.0703	23.9265	23.4136	27.01	26.6481	24.494	23.6513	24.3473	26.4138	24.2117	22.4996	21.4488	24.2871	25.6498	23.0553	18.5299	21.1705	25.5905	23.3095	24.5186	27.3033	24.745	20.0035	22.4622	24.6965	25.6894	23.7246	22.9917	24.2398	26.1726	27.7901	26.0675	26.5899	28.2231
2357.37	28.8395	27.8592	25.1522	25.7682	23.4976	25.6522	29.211	29.0887	29.8933	24.2797	22.2961	25.7327	23.0133	20.5629	21.3926	26.8841	23.9515	19.1959	23.7009	24.936	23.8331	24.4844	24.4085	26.7772	27.1179	23.1645	22.3327	21.1028	27.1698	25.1372	22.1471	22.8394	23.128	21.7669	23.9063	28.6899	26.7595	21.5892	22.9841	22.8732	22.9456	22.6046	22.629	24.0134	25.6176	27.7766	27.3216	27.9463	29.5758
2357.04	30.2977	29.3278	26.6729	27.5368	24.4625	25.9885	27.5449	24.8416	26.1064	22.5561	19.4272	26.7006	25.1501	23.6391	19.9252	22.1282	22.8052	17.2365	22.9355	20.4185	20.2831	24.3159	24.6021	27.4715	25.4686	24.3636	21.3047	22.2376	26.5113	24.4141	24.1133	23.8815	23.5523	26.332	26.0284	26.7735	25.1588	22.2565	21.2629	22.9306	23.0355	22.3985	24.6818	27.3809	26.9974	26.6963	27.9293	29.791	30.2528
2356.71	25.8238	30.1322	29.3676	27.4738	28.7993	27.2037	19.6531	23.8289	28.1079	22.9449	23.1697	22.6082	23.4398	24.924	23.1949	24.8829	28.3472	21.6732	23.6657	23.0818	22.1251	25.0968	25.7819	25.3451	24.7222	25.6321	22.6183	24.1589	23.7925	24.077	23.3	21.9296	23.6151	28.2235	27.5063	24.8753	24.307	23.8072	22.8564	24.3267	24.2056	23.4874	24.212	25.5701	27.4507	28.0863	27.0661	27.0072	27.7405
2356.38	28.0025	26.7932	24.7873	24.0953	31.2367	30.8996	27.8106	23.4617	24.9158	23.8792	27.7603	24.3943	23.5876	22.8188	28.5441	26.6338	29.4725	21.2207	25.5965	25.3877	22.6132	20.7109	27.069	26.9911	22.5763	24.7895	24.4359	22.4865	19.2397	21.8419	27.8782	22.3646	23.3798	27.602	24.9444	21.8845	24.4833	25.8582	24.9131	25.3126	24.7979	23.0729	23.9437	25.6124	28.5822	30.2271	25.7426	23.7685	25.8876
2356.05	26.5154	27.6377	24.8329	23.4767	25.8017	24.4313	28.1298	25.6557	21.0077	22.5241	24.7354	18.6557	23.6507	22.2727	25.8481	26.9909	22.6099	22.45	27.6078	27.3345	22.943	23.4477	24.0507	21.434	20.4704	23.6159	25.3429	24.3984	20.2397	20.1887	27.241	25.1532	25.6534	25.7252	24.3562	22.5402	23.6704	25.3679	26.1079	26.9328	24.6445	22.2599	22.8493	23.4226	24.8468	27.44	25.8521	24.1152	26.5502
2355.72	24.8604	28.6992	26.7368	27.9332	26.8667	26.0065	26.7247	24.4023	22.1968	22.4586	20.5422	19.3327	20.4086	20.0046	25.2142	24.7499	20.7486	21.5737	26.3143	29.3422	25.017	25.4071	26.5344	21.4647	22.3256	24.0904	24.2653	24.0781	21.4866	23.6019	22.9199	24.6639	26.4967	24.0523	25.7486	26.108	23.8551	24.2686	26.2875	27.223	25.4417	25.3549	24.4744	21.263	21.3699	26.4464	27.4547	24.6518	27.7575
2355.39	25.6791	27.617	26.5248	25.0462	23.9337	28.2075	26.2326	24.7148	19.784	25.8538	19.7328	23.1159	19.6687	19.7205	25.7256	24.3078	21.1887	23.1006	27.509	26.2028	24.2624	27.6408	28.2048	24.2668	21.7671	24.2185	25.3249	22.0852	21.1042	23.1091	22.3979	23.8382	23.8196	24.9625	25.5321	26.6212	25.1097	24.0594	25.5378	24.5962	25.4294	26.6836	26.2718	24.7847	25.4353	27.0968	26.6383	27.1562	26.3707
2355.06	27.713	25.9997	28.7748	23.6553	24.1227	25.5665	23.8877	24.9003	21.9584	24.0967	25.6123	24.0929	26.5899	20.9298	27.8534	25.0735	22.6552	26.4443	26.9939	25.1648	26.0466	26.9183	24.6021	22.4784	22.304	25.3092	24.3265	19.3523	23.1888	21.2593	24.021	24.7196	22.1775	25.3798	25.5303	25.1564	25.2229	23.2941	25.2335	24.3422	26.4534	26.6477	26.7429	29.0469	28.8916	27.4187	26.5508	27.3496	25.7488
2354.73	28.5729	25.9274	28.0139	23.0891	23.8467	29.0031	28.931	30.4548	22.7385	24.3717	22.7258	26.0672	27.6165	20.4978	27.5778	28.5443	19.6946	21.8436	26.6172	23.0358	24.8167	26.9823	24.6359	21.6738	24.4221	25.7881	25.8778	24.3281	22.2061	24.7032	26.1135	23.7596	23.3943	26.1125	24.6628	24.0232	25.4688	23.6773	25.1224	26.0151	28.1108	25.7014	25.0414	27.4206	27.0999	28.0292	27.4475	27.8697	28.0785
2354.4	31.5521	30.3251	25.544	22.4112	24.4913	28.2857	25.8072	24.7358	24.7558	26.9351	24.1436	24.8934	26.0539	25.2671	28.5609	22.3374	22.8924	21.3613	23.9666	20.323	21.1033	23.6629	24.0041	24.5926	22.3106	24.6247	24.9383	27.6836	22.0425	25.1047	24.0324	23.7159	26.1914	26.5933	25.5046	23.167	22.6798	22.5752	25.2971	24.0189	24.267	24.7753	24.723	25.4858	24.0852	28.4573	31.2384	27.1809	27.4922
2354.07	28.981	26.7765	23.8744	21.589	23.1266	26.6086	24.636	27.2132	29.2865	25.9693	27.5057	25.4021	23.8991	27.7459	22.1271	26.9909	22.4903	25.513	21.342	22.2883	22.2397	24.8631	25.8284	27.2829	20.2296	25.3741	25.1087	26.0228	21.2012	22.447	24.8472	24.3787	24.7643	25.1174	26.4098	25.1799	22.0019	22.0102	23.214	21.3772	25.0108	24.3817	24.0149	27.2158	24.6288	26.7614	30.4179	28.7405	27.6756
2353.73	25.3761	25.4193	28.3286	27.8093	28.4673	31.4371	26.8923	23.59	24.098	21.9681	28.6816	28.3661	26.1657	20.0394	17.6732	26.3284	21.8195	22.47	23.4192	25.8017	28.497	27.4751	25.6948	23.7901	21.9477	25.779	26.3579	26.7449	20.3233	21.4973	26.3364	25.1142	25.0012	27.2684	26.2815	25.1993	25.0674	22.8783	22.5392	22.4631	25.3048	24.7719	27.2942	30.3227	24.9926	25.53	29.5111	26.6875	23.8793
2353.4	25.3465	24.8066	25.7864	28.0556	26.7428	27.3359	28.4773	22.7662	23.2215	25.6231	25.9492	26.586	27.1089	24.2744	21.4774	20.661	26.2539	20.9023	27.6617	26.2361	26.2741	23.0113	25.4907	21.3317	25.0363	25.0222	22.6068	26.4429	20.7731	21.8921	26.3658	27.403	28.0576	25.6544	24.979	27.2484	28.8388	26.1472	24.158	22.927	24.6673	26.4309	29.0762	30.6254	27.3761	26.8122	27.0425	25.3083	24.6162
2353.07	24.0617	24.716	25.1863	25.2966	22.3938	22.4829	25.443	22.4507	25.3719	29.7911	26.9616	27.0528	23.6834	20.6621	23.7215	19.0517	25.2818	24.8033	25.2205	23.7766	21.7437	22.9103	25.8886	21.6498	25.8741	26.2698	22.2539	23.8836	20.5959	23.3189	27.0955	28.4021	26.9612	25.6396	26.9482	28.6394	29.2958	27.3389	24.278	24.3116	25.7595	24.8595	26.37	28.9432	27.3995	27.2352	27.8155	25.4679	26.3205
2352.74	27.6232	30.3355	29.3572	27.4565	21.6182	18.9152	23.8562	23.5309	26.6763	31.5679	31.1305	25.0065	23.6182	21.5449	26.5776	19.4714	28.0089	20.0405	21.4471	23.1647	22.5818	23.698	26.1555	24.783	24.638	25.6186	26.4103	25.2478	22.7852	24.6949	27.0518	28.8531	25.9354	26.864	26.6347	27.2448	29.0558	27.0521	24.6842	25.3569	27.4986	26.7406	25.4717	27.5614	28.3398	29.0322	27.329	24.1481	28.7905
2352.41	29.9139	30.1012	26.72	26.7715	26.6442	25.0055	25.0978	25.7769	23.9408	22.4079	29.7891	25.4959	29.8921	27.0973	31.5908	22.0078	27.3447	17.2315	23.3596	23.1124	27.6692	24.4797	29.3515	23.2673	24.0318	23.8684	29.8356	26.9783	24.5739	25.1732	26.4889	27.5472	24.0793	22.4353	22.8916	23.9829	26.0344	25.8961	24.7623	24.627	26.268	26.5713	27.0817	27.4316	26.7883	28.5449	27.7292	26.918	28.8665
2352.08	26.9529	26.7561	26.9518	25.099	29.5942	26.637	27.342	26.7834	25.1589	22.8334	26.5517	26.2335	25.1554	24.6034	28.6699	21.8063	26.5464	24.8238	23.5523	23.7803	27.2472	24.4359	27.8269	24.0201	25.378	23.0568	28.9169	26.1615	24.1828	23.732	25.1871	24.3716	22.2815	21.9808	21.5316	21.904	24.8616	25.9391	24.754	25.1737	26.2337	25.2802	25.5205	26.3551	24.6273	25.6207	27.3107	27.9439	27.8866
2351.75	29.7126	27.1801	23.8563	22.6962	25.7914	25.5789	26.1289	25.7916	23.8966	24.0155	27.0403	23.4044	23.1829	23.275	24.6835	25.9938	26.854	26.2836	24.355	25.4204	25.008	27.4346	25.3036	21.8775	24.5876	23.0305	27.3188	21.724	22.7734	24.3681	25.7908	25.2588	23.73	24.4446	23.6729	24.138	26.5827	26.1533	24.2315	24.3158	25.7451	25.3414	25.2683	25.5208	23.6633	24.4546	26.0942	27.3068	31.1778
2351.42	28.3487	23.4201	22.9424	24.9159	30.3643	28.3332	22.4364	22.5001	26.4397	22.2243	23.4933	25.7174	24.669	24.9146	22.1266	25.2524	24.342	21.6781	28.2083	23.7188	22.9452	23.6403	27.1575	22.5592	26.7946	24.3981	25.4616	21.8853	24.0011	25.5051	26.2098	26.412	27.4216	25.5094	26.6973	26.6438	27.253	25.322	24.2345	24.311	26.7786	27.0539	26.989	27.0237	26.3464	26.846	27.2063	27.926	28.7251
2351.09	26.0963	24.4455	23.5413	23.1119	28.6684	27.2302	23.1712	19.8324	26.3586	30.441	25.6753	25.1301	23.8882	30.5523	22.868	23.9958	20.7772	22.2424	24.4185	22.8122	22.6366	24.2797	24.2216	24.7927	24.9821	25.7023	24.2916	27.2872	25.7661	26.0138	25.6485	24.3528	28.9132	25.846	26.2094	26.7685	28.4425	26.6687	24.3467	25.8541	28.9253	27.9867	26.2594	28.0672	29.1621	28.1193	27.2784	27.2509	27.8071
2350.76	26.8737	25.3675	25.5705	28.233	27.4221	24.4939	24.661	25.8675	27.3643	23.3904	23.9351	22.7536	24.8993	26.7531	25.9881	21.5987	22.9221	22.7039	19.777	20.463	27.4173	25.5612	23.5233	25.8182	23.0951	26.4522	25.4099	25.807	21.508	23.9979	25.6387	23.6847	24.9575	25.9126	26.3451	25.3491	26.8327	28.1143	25.3803	25.9337	26.1774	25.9847	26.0682	26.5704	27.9226	27.0224	27.3026	28.793	30.4836
2350.43	21.9779	22.5984	26.5581	27.8467	25.9353	28.7171	28.3411	25.8981	24.7822	23.559	22.7088	22.4081	29.0178	28.235	27.4728	24.0829	21.6987	20.3958	23.8918	21.9941	28.1203	27.1525	26.0372	26.0091	23.6956	24.7199	25.3112	24.1936	22.2972	25.0046	27.1579	27.2332	24.1806	27.1197	29.1159	27.5001	26.9687	27.8098	27.3648	29.0305	27.7646	24.4357	22.9701	24.1782	26.4905	26.7504	28.1801	29.9715	31.1193
2350.1	25.1063	26.1325	28.9521	26.2062	23.3864	25.6279	26.2553	25.0761	23.125	21.6528	24.8708	24.0869	29.4573	25.6839	24.6305	28.1828	26.8801	22.7429	26.6617	28.1239	28.0178	29.071	28.7133	22.2626	22.3349	23.1866	22.614	23.3918	26.9175	29.1769	30.6614	28.8067	26.4793	27.8104	28.9021	28.0931	28.9438	28.731	28.0581	31.0162	30.1453	26.4598	24.8721	26.2233	30.2486	31.6905	31.4877	31.8348	30.9154
2349.77	26.2359	26.2775	28.0628	28.1927	26.9185	28.1594	26.2659	20.678	19.4315	21.5205	21.7017	23.0207	24.6064	27.4131	24.5199	27.46	25.4455	24.0262	26.9252	27.5697	23.8214	26.4471	24.598	23.4135	23.3677	22.0051	23.3614	24.7005	26.8897	27.6479	29.277	27.6892	27.5279	27.7095	27.398	25.6667	26.503	27.6873	28.8047	31.0428	30.1369	27.3672	29.0561	29.4634	28.7291	29.8465	30.0467	32.0476	32.2606
2349.44	24.121	24.2053	25.005	26.9076	25.5379	25.2397	24.8402	23.3926	23.3418	23.1373	19.7042	23.5398	23.1859	26.954	25.8667	25.2359	26.6038	27.2554	26.039	25.2559	21.4286	23.1185	23.762	25.0309	25.4401	25.7491	26.0906	28.2573	25.852	24.4922	25.8182	27.8671	27.8184	27.0656	26.2594	24.8158	24.5822	26.5315	28.8507	29.513	27.2595	25.7051	28.0166	29.0258	27.6839	28.4756	31.2931	33.449	33.3329
2349.11	28.314	28.7115	25.8582	25.0961	23.912	26.6001	30.4453	26.4707	25.2888	25.4258	20.844	22.6812	25.0002	22.9673	24.7786	24.1656	24.0987	26.6843	22.3018	25.3391	25.2677	23.9404	27.2934	25.9094	25.1017	25.2851	25.2564	25.7521	23.2199	22.5288	25.5616	29.0843	28.1048	26.3889	25.7086	26.6612	26.6656	28.1056	28.6649	28.5843	28.0611	26.532	25.7739	27.217	28.4102	28.3304	30.2311	31.4174	30.6337
2348.78	29.9937	28.5006	25.9743	26.7464	24.3927	25.5208	28.0177	24.1204	20.496	22.8232	22.2	23.7486	25.7923	20.7693	22.5085	27.8252	26.5554	29.1245	26.024	22.9586	22.5864	27.1511	26.7764	27.0287	26.1292	24.347	24.9332	26.3188	25.7777	23.7951	25.9866	30.2588	29.7046	26.6116	26.5845	29.415	28.4276	28.0282	27.765	28.0843	29.041	28.3978	27.0845	26.6049	28.4647	30.2825	31.5512	32.6736	30.7967
2348.45	25.0138	25.8607	25.9226	26.6624	23.3921	24.933	25.1881	26.8648	25.7961	23.7613	23.4741	21.0231	24.7175	25.8892	26.3537	24.8391	26.3202	27.8293	24.2419	23.6228	22.0245	26.1305	29.011	25.7594	25.7951	21.6436	23.227	27.7791	26.0904	22.5687	25.3969	27.392	26.3901	26.221	26.8919	27.7483	25.8896	25.7224	27.4235	28.1386	28.075	29.1266	27.9746	26.9993	30.0701	32.2661	32.3415	30.58	29.4291
2348.12	28.6506	25.1195	21.3917	23.4967	24.9511	26.9939	25.4069	21.9607	22.0965	23.2616	23.5023	21.5142	24.2365	25.3038	24.0895	26.0305	25.7695	26.2739	26.5967	23.9015	22.23	27.7477	27.5276	23.3228	25.0801	21.6141	21.7908	25.1139	25.582	25.0015	26.9857	24.5835	22.9181	25.2402	25.3839	24.2465	24.2523	25.8334	27.6828	28.4222	28.8953	29.71	28.1611	26.5181	27.3555	28.9651	30.467	30.5601	30.8273
2347.79	26.3398	26.3096	26.2554	26.7015	26.6302	27.0918	25.784	23.5009	19.8849	23.4793	23.9036	22.3727	27.2111	24.0703	21.6873	26.806	26.2958	24.0974	26.2904	26.2198	24.0089	24.2419	22.0775	20.2957	21.5774	23.3925	25.43	25.6101	27.2799	30.1948	30.2612	28.1876	24.9838	22.9396	22.3814	24.2117	27.9098	29.6599	28.4413	27.8569	27.9635	28.9596	29.9887	28.8755	26.87	28.5203	32.6207	32.2709	30.0316
2347.46	23.4953	27.6188	29.1053	29.9788	30.4754	24.9067	24.3231	27.3969	24.3076	25.2776	20.9071	17.9836	20.8814	24.4884	23.2282	23.9811	26.9133	23.265	22.9917	24.6183	25.7852	23.0187	21.7756	24.6989	23.4298	24.3361	26.375	26.354	26.6308	28.851	30.0173	31.2172	27.0793	23.0125	24.3093	26.5851	29.1753	30.5359	29.5352	28.9082	28.1999	28.1354	31.0963	33.0308	31.1442	30.7099	32.4602	33.0768	32.0394
2347.13	28.1175	29.4901	27.7766	28.2365	26.8504	22.8495	24.5826	26.5296	24.0897	24.1236	21.0828	18.6616	22.0635	25.2497	25.1932	22.4686	26.4082	25.6511	26.143	23.0696	23.3012	22.9137	25.5299	24.4918	23.703	22.2069	23.2047	26.9491	27.0235	28.6752	29.5876	28.9758	26.7825	25.9839	27.6082	28.7855	29.4525	28.3662	27.6986	28.8341	28.3561	27.1832	28.0041	29.4139	29.7663	29.9704	31.837	34.1486	35.0306
2346.8	25.3801	25.1303	26.208	25.3094	26.6723	24.8928	23.8411	23.661	24.6576	23.8125	26.7688	28.3549	26.122	26.2087	28.1678	25.464	23.9602	22.6629	25.8129	22.4608	24.8809	23.8086	24.5751	23.7571	23.7558	25.2957	26.3108	29.7959	27.3318	27.0732	28.1373	26.5806	27.6397	28.411	28.1552	29.9125	30.8867	28.6086	28.76	31.9135	31.3844	27.8991	27.3149	29.9772	31.1326	29.7494	29.8239	31.9509	34.0362
2346.47	23.7836	22.7561	24.3614	24.9427	27.2712	28.0936	24.0289	21.1213	22.5779	21.4382	22.7148	26.0879	24.9183	28.7599	29.0132	23.2067	24.4281	25.4351	26.6964	24.4964	25.3683	24.879	25.3969	24.5758	22.9867	27.9037	29.3512	28.8489	27.5912	26.5281	25.9497	25.5494	27.673	27.9381	26.3723	28.7873	29.6452	29.003	29.8854	30.6639	31.252	30.2036	29.0338	30.8562	30.5243	28.7942	30.5197	32.3077	33.8123
2346.14	25.6859	27.1884	25.5229	25.2335	26.6679	27.8299	27.755	23.7461	20.8344	21.8064	22.9744	24.4466	23.208	25.6987	28.2789	24.933	24.4807	25.4085	27.2954	26.7299	23.4103	24.8583	27.1733	26.0419	24.3803	26.5905	26.2926	25.2707	29.0874	28.8381	26.2066	27.9146	29.4277	27.4754	26.1707	28.5312	28.4089	28.3477	28.995	28.8672	30.1742	29.6651	27.9885	30.3347	32.1789	32.1301	33.4767	33.8029	33.3133
2345.81	29.4257	30.6038	28.0128	26.5321	26.8092	27.4383	29.4514	27.3393	28.1834	26.9911	23.2196	26.3232	24.9439	22.2331	23.706	23.511	24.3987	24.1319	22.7574	23.8311	24.7436	27.0711	27.6389	28.3648	27.2329	24.393	24.3306	25.7393	29.944	29.1596	27.264	30.359	29.7348	26.747	27.8182	29.3315	27.9548	27.9647	30.5049	31.1618	30.9266	30.5449	29.0311	29.4633	30.5765	30.6276	31.547	33.6902	36.0661
2345.48	29.3782	31.2551	28.1998	27.8565	28.7445	27.6598	27.5566	26.118	24.5708	24.3916	24.4584	25.868	24.2729	22.0734	21.9982	26.4087	27.5189	23.9683	23.3435	25.3982	27.4087	26.0695	25.3698	26.3542	27.8474	28.012	26.1791	26.1667	27.1547	27.0031	26.6483	29.0355	27.8324	26.7663	28.4536	28.9074	27.8856	27.0626	27.5002	29.1846	32.7109	32.6196	28.6994	29.2511	31.8996	31.4411	29.9259	29.5718	31.4364
2345.15	30.6031	30.9671	27.1286	26.025	28.6199	29.1274	28.3254	28.8643	26.5033	24.0961	25.9876	26.1619	27.5321	27.3961	24.4068	23.9921	23.5152	26.6063	27.0125	24.944	24.2841	21.926	23.233	25.0294	24.7725	27.1487	27.7458	27.8552	28.8331	28.6664	26.1874	26.9939	27.5458	28.4029	29.6344	29.0732	28.4834	26.0743	22.9361	25.0413	31.0317	32.9336	30.5042	30.0399	32.3126	33.765	32.7269	30.4874	31.1939
2344.82	29.9355	27.9769	24.5267	22.2844	23.8767	26.0557	27.7118	26.7158	25.7837	25.1465	25.8757	26.0104	25.5111	26.5241	27.7606	25.6291	21.9946	25.3501	26.4204	25.0973	26.4802	24.5003	24.9201	26.0919	24.0275	24.8395	29.5379	29.6346	30.1504	33.0838	29.6316	27.929	28.4429	28.1184	27.7443	27.6806	29.3125	28.0709	24.6839	26.3524	31.8186	35.1806	32.7036	29.1299	30.8438	33.5607	33.363	32.8052	34.3801
2344.49	27.4143	27.9939	25.8388	23.782	24.1585	24.8437	25.9176	25.0006	24.5895	26.1257	24.0253	23.2235	24.7746	26.0979	27.8723	28.9641	26.3209	24.3169	24.3075	25.046	26.8953	27.5268	26.6782	25.0793	24.3105	25.3515	28.762	28.8283	28.4838	31.4253	29.898	27.3928	28.6827	27.4045	25.9856	27.8157	28.8948	27.6492	29.1836	32.8147	34.2336	33.1538	30.4871	30.0542	32.6518	34.9784	35.8024	35.0425	35.3684
2344.16	29.1433	27.9794	25.5957	25.8516	27.2109	25.2927	26.5917	25.664	23.962	26.9132	26.3263	22.9338	23.0316	25.1465	25.206	24.0834	23.3887	24.1835	21.5546	23.2416	24.3643	27.3082	27.505	24.5369	26.5427	27.4554	27.1109	26.63	27.1893	28.3057	27.7275	27.9913	29.3617	27.424	29.1753	31.4738	28.3885	25.7609	29.1235	32.7064	33.6159	33.7313	33.0724	34.1349	35.2749	34.8478	36.3894	37.6608	37.6485
2343.83	29.177	28.3631	26.7671	28.9842	30.3404	25.7198	26.7999	26.5929	25.8093	26.5167	28.3128	24.994	25.0236	25.2098	24.9249	25.8618	25.6391	27.6543	24.66	26.1052	27.2507	26.5014	24.8151	24.8791	27.9335	27.1988	27.7162	27.5629	25.7517	26.5223	28.3182	30.0947	29.5446	28.1281	30.5516	32.2031	30.8141	28.9222	29.0035	30.746	32.2108	32.2865	32.7792	35.1449	34.2338	31.5634	34.3157	37.1487	37.176
2343.5	27.3316	27.4342	29.3559	29.3315	27.5952	27.513	27.584	25.3333	25.6366	27.058	29.4923	25.6122	26.1798	26.8801	28.9258	26.1731	27.0314	32.5004	27.4972	27.3813	28.6716	25.8557	26.2549	28.414	28.4501	26.7141	27.4447	27.9859	27.0319	27.335	28.7826	28.8808	28.4084	29.5599	30.2778	31.4286	32.508	30.7565	28.4503	31.0923	34.685	33.6538	30.8847	31.4767	34.6698	37.0618	36.4633	32.5153	31.6689
2343.17	27.1534	29.3503	29.7484	24.9503	22.5393	28.1094	30.1631	25.5507	27.2919	28.7994	26.2362	22.8942	23.3472	24.8714	28.7237	27.1527	26.8018	30.0096	25.8786	24.9096	26.2073	27.0141	28.9064	30.9286	28.7067	27.3884	26.6879	27.3734	30.1179	30.0811	28.8182	28.6997	29.9492	30.5223	30.604	30.7617	32.0023	31.5254	28.8864	29.0328	32.5361	34.3156	33.6274	32.9991	35.2501	38.9001	39.0166	37.335	37.3696
2342.84	30.8641	31.639	27.5481	22.9609	23.8349	27.7263	28.5502	27.3274	27.5149	25.2863	24.111	24.5136	27.4976	27.0032	26.3846	24.93	25.5979	27.3761	25.3888	25.1199	28.2731	30.7148	31.6824	28.713	26.4443	27.668	26.2369	27.3186	28.3481	29.994	32.1018	30.8735	28.4718	29.6272	31.7575	30.9442	33.1014	33.1671	30.0972	28.8271	32.4578	35.7936	35.6309	34.346	35.0835	37.9207	40.0773	41.377	39.821
2342.51	28.4977	27.1642	27.8635	26.6145	26.2177	28.4563	26.4384	23.6191	24.1701	27.6182	27.438	22.1489	26.1863	25.8428	22.14	24.8086	28.8038	25.7598	28.6797	28.4204	25.0341	27.6648	28.229	25.7165	25.491	28.8897	29.9439	26.181	28.8696	32.5751	35.8499	32.2811	26.6312	28.9966	32.4766	32.7363	34.8291	34.481	30.7179	30.5468	35.9088	38.6643	35.9504	34.7813	34.6826	35.3003	39.3074	42.2901	40.8121
2342.18	28.6076	30.3367	29.2325	28.6558	27.6057	25.5779	25.4857	24.8069	24.0998	26.7571	26.9396	25.2079	26.6924	24.4019	22.3612	25.1966	28.8904	27.463	28.9435	31.2339	27.0441	28.9102	25.6182	26.5306	26.0983	28.752	30.2683	27.2401	32.1676	35.1707	33.6565	30.4358	27.5478	28.8312	31.775	32.3531	34.262	35.8884	33.1896	31.2904	34.3945	37.4174	35.1176	31.6137	31.3053	33.8746	39.2136	42.6819	40.4706
2341.85	27.9206	29.2314	26.2455	27.7815	29.0427	29.5758	28.2923	27.2883	24.5605	27.9426	25.5297	29.2425	28.3672	23.9479	24.5768	25.0885	29.4733	31.7747	32.3817	29.2684	26.8006	28.6274	25.0396	28.2997	27.1369	29.5552	27.1203	28.5014	32.2848	33.3137	29.7669	28.1179	27.7074	27.9612	30.5454	32.0418	34.1779	35.5575	34.9077	35.378	35.6304	36.9158	36.236	31.4477	30.352	35.0003	39.3838	41.088	40.3724
2341.52	25.2471	28.5996	26.9159	29.2628	26.3173	26.1488	26.8806	28.8062	27.4022	27.1704	25.1066	28.6951	27.1063	25.3259	27.3144	31.0341	29.7487	29.7358	31.3722	28.0942	29.8379	28.9482	27.8258	29.3289	26.7845	28.2224	30.186	28.2461	30.5328	31.0105	29.2436	28.4876	28.1041	28.6462	31.2346	33.0705	33.8872	32.5191	33.7911	37.3845	38.3755	37.4862	36.3272	34.8732	35.6083	38.8287	39.3441	39.2876	39.5956
2341.18	26.0524	25.0939	24.3897	27.7591	24.9839	23.4152	25.6785	25.8814	23.4383	22.8074	25.2325	26.1929	26.2158	26.844	23.9205	29.085	26.3456	26.0328	31.6069	29.7995	31.3796	33.386	33.4659	30.4442	26.3236	25.2022	29.9077	28.752	30.6473	31.1368	30.1769	28.5447	27.5529	31.3822	33.5146	32.2019	31.862	31.292	31.7445	34.8455	37.9939	37.8117	37.5096	36.418	35.6545	38.0334	40.2585	42.272	41.5971
2340.85	30.4386	27.6961	25.5662	25.6369	25.3039	26.7907	22.6194	23.9845	23.0884	23.839	27.4905	30.6243	25.3501	25.135	23.5191	28.2624	26.8734	27.5736	33.9975	30.4076	29.7366	29.4503	31.9172	32.6194	26.9895	27.5839	30.457	32.2825	32.334	32.385	32.8264	28.6461	27.5523	32.5094	34.185	31.6861	33.8746	33.5524	30.3804	32.6749	36.9662	38.2024	38.6783	35.6836	32.9975	37.7829	42.4393	43.4406	42.8449
2340.52	29.4461	27.0023	24.766	25.2739	26.2024	26.1906	30.7119	30.6327	25.3472	22.1876	24.1175	27.0854	26.5061	24.5278	24.5924	31.5691	26.899	27.1031	29.7469	30.1519	26.6574	26.6098	31.0591	32.07	28.904	30.8415	30.8286	32.32	32.8465	31.8345	32.1022	30.1911	29.5049	31.8639	32.6203	32.352	34.3613	32.9356	30.7496	32.3868	35.9051	36.6802	36.3839	35.9388	34.4368	35.3353	40.7431	45.7283	44.9913
2340.19	29.8722	28.601	28.7694	27.3969	25.8726	22.866	25.6037	29.5834	23.6281	21.2049	25.3332	26.3464	26.0308	27.6468	23.3214	26.1672	27.109	31.2141	30.2204	35.614	29.6349	28.0467	32.2611	29.1932	28.9269	33.001	29.5675	28.7405	32.5252	29.6872	31.9752	33.3064	30.9471	32.3517	30.6621	32.0972	32.3482	31.0937	32.7332	34.5334	35.9595	35.3897	35.478	37.1477	36.6997	36.7828	40.4234	43.9341	45.6458
2339.86	27.9908	27.1589	27.8419	25.0747	24.2876	24.0962	25.2821	25.0384	24.5109	18.867	25.7687	25.3255	24.5103	28.3447	25.5121	26.7205	30.9932	31.7757	33.9014	31.8632	32.5859	30.14	31.6258	28.7518	29.8503	30.6989	29.9092	30.5204	32.5448	31.7408	35.3274	34.5419	33.0278	34.6664	34.9612	34.4796	33.0874	33.0932	32.8606	33.4279	35.3195	34.7204	35.6488	37.5399	37.3437	37.9627	38.923	40.2702	42.883
2339.53	29.8815	23.9683	26.1915	24.9555	22.8078	25.1052	27.5211	27.4804	26.6826	24.5617	29.9856	22.7809	24.4054	24.8802	29.029	26.1111	26.68	30.1684	29.3636	30.1404	30.8842	32.6847	32.6752	32.245	31.3784	27.7734	29.4039	31.9564	33.2466	34.6521	34.2553	33.8891	32.8383	34.2949	37.0579	34.3268	34.6249	33.8135	30.9235	32.3676	37.4145	39.3728	37.7162	36.9089	37.59	39.3846	40.7674	42.5099	43.8727
2339.2	28.1044	25.891	24.5806	26.7171	31.5202	24.914	27.6438	27.3324	25.3391	32.9054	31.1686	30.0468	25.6409	25.0557	24.6119	23.3913	25.075	28.3697	27.6976	29.8603	32.9648	29.129	31.4292	36.2756	35.379	31.4316	32.1493	31.6886	34.7321	35.5513	33.8559	33.1894	30.8848	31.8917	33.8018	32.7358	36.7069	33.7124	30.5854	34.3406	38.2572	39.914	38.1711	37.3369	38.2334	39.3225	43.9321	46.5175	45.0442
2338.87	31.1468	29.7377	26.9681	28.2206	30.709	26.2714	26.0705	20.8072	20.7497	29.1419	26.7256	26.2841	25.64	28.3523	29.6422	25.336	27.5198	30.4832	30.9117	25.4703	28.6608	30.579	34.7694	35.6703	34.3119	30.7815	32.4783	31.9067	32.4621	32.4194	31.8825	31.5017	31.55	30.8056	32.7518	33.9707	35.6001	34.5688	33.0153	35.9534	38.7217	40.0294	40.3894	37.4324	37.7001	42.3372	44.9599	43.5668	43.3589
2338.54	29.2499	30.0136	27.7648	26.456	25.5261	23.4774	25.2497	20.4575	24.5091	30.1499	26.6754	29.5438	25.6435	26.1638	31.8983	27.5781	32.0981	33.6575	30.6782	27.3837	32.4895	33.5649	34.1201	35.1263	29.9273	29.7716	33.1391	34.2689	32.4296	29.3902	29.9482	33.6342	32.8243	29.4526	31.8775	32.6465	34.2435	37.9322	35.9516	35.1876	39.3913	42.2966	42.3707	39.0091	41.4238	46.4673	45.7089	46.0729	47.3244
2338.21	25.3453	27.7858	26.817	25.6672	28.2037	25.1556	27.2275	21.4736	26.5971	26.0575	26.8223	28.0135	26.7075	26.6004	29.4241	28.7856	32.4017	34.9389	35.0808	29.3028	33.2179	32.3137	30.7025	32.362	29.9477	32.2038	33.477	35.0251	36.5111	33.6376	31.8976	32.5708	31.3157	30.7801	33.63	34.1713	36.2612	39.0795	38.6858	37.3052	37.2954	39.5226	41.5167	41.032	42.5991	46.105	48.0777	49.5904	48.9304
2337.88	29.185	30.9807	28.6276	26.9065	29.937	29.2825	27.2492	25.9209	26.7084	29.0693	21.2387	26.4874	29.9115	25.8473	23.7341	28.7896	28.756	34.8915	33.1491	32.7998	29.6394	30.9701	33.517	30.789	30.8615	33.176	32.4403	31.7288	34.2844	34.6574	34.0291	31.6666	30.709	33.324	35.2981	36.2097	37.8882	39.2647	37.479	36.9554	37.5269	38.7824	41.0043	44.8205	46.1531	46.8739	49.0836	50.3922	50.2505
2337.55	23.2202	28.4125	26.8157	29.6511	28.9142	28.06	21.6193	21.8858	28.7258	25.996	22.3314	29.3559	28.8413	27.9912	24.3904	30.1716	34.9625	31.7707	31.4963	33.6198	28.6162	31.5294	31.2862	28.3318	27.7552	32.3514	33.5545	29.4344	32.708	31.1881	33.9418	34.1438	34.3288	36.2525	36.8511	36.0465	36.2177	38.5731	36.4192	36.9228	39.3357	40.5559	41.4622	44.3626	45.0119	42.2069	46.3585	51.7314	50.3106
2337.22	24.1317	29.2526	28.4934	27.9146	26.4547	24.6927	25.8944	24.2694	25.5247	24.1871	26.9676	26.7265	29.0999	32.2941	25.5508	28.8417	33.7418	30.5734	33.6294	33.3684	28.4362	30.8776	31.2363	32.1918	30.5589	31.6534	34.5195	31.3576	31.6732	32.2108	33.9823	34.6016	36.4965	37.5834	37.934	38.6286	37.1803	37.4331	36.08	37.3011	40.2099	40.4221	42.2529	44.8927	46.3486	43.9058	44.1326	50.9457	51.896
2336.89	27.7511	28.8527	28.4706	27.2181	28.9992	24.5017	26.1998	29.6717	25.3611	21.3578	23.7209	26.4341	29.2386	32.9592	29.8522	32.8341	30.0477	32.8412	34.4754	31.2474	29.8336	29.3719	34.4382	35.8484	33.5152	34.6217	32.2869	33.4305	32.1314	33.9757	33.995	35.4148	38.1375	36.9098	36.8399	39.2176	39.9545	36.9526	34.6769	37.3427	40.4399	40.6164	41.6201	43.395	45.7664	47.7246	47.0432	49.279	51.5622
2336.56	26.4053	26.0255	25.1793	27.7143	29.936	25.2013	23.6327	27.9533	28.7359	24.7372	23.7898	26.7781	26.2826	28.1468	27.9682	29.2742	31.159	29.6839	29.7544	31.6416	28.7962	26.6191	29.7201	30.7863	30.1432	31.9932	31.1853	34.1887	33.0068	35.5253	35.4841	35.9134	40.5736	38.7181	37.6979	40.5962	39.1486	38.2409	37.6718	40.0523	42.4441	41.2737	41.9375	44.0262	44.8358	48.359	48.1484	45.089	48.1442
2336.23	26.1353	27.6636	27.9754	29.5223	32.1248	26.113	26.6348	27.1965	22.5698	26.0194	28.4489	24.9931	25.4838	30.1933	29.8269	32.464	28.7642	28.5218	30.8746	31.273	28.0328	26.932	28.1341	30.7736	30.0944	32.7099	31.7588	36.6368	33.8237	36.4435	33.359	35.5666	38.6437	39.2649	37.2099	39.0741	39.7644	39.6039	39.4931	41.6887	44.4845	42.2709	41.5774	45.1195	45.8517	45.5995	46.4602	48.3735	50.2516
2335.9	30.3251	31.3689	33.1421	29.6642	28.7051	24.3078	28.9073	27.9349	22.557	26.2391	28.2149	24.4728	26.608	28.742	25.0538	30.0775	34.2405	33.8364	30.7216	28.7239	32.5097	29.424	32.9111	30.9765	29.9326	35.7804	36.4976	38.5075	35.3415	33.4208	31.1043	34.2224	36.6671	38.5263	35.583	35.5684	42.1039	41.4491	39.3783	38.7257	39.6869	39.6772	41.185	44.6851	47.2253	48.2198	50.0849	54.4197	54.8023
2335.57	27.6226	29.7996	30.0359	26.8156	25.6238	27.0741	23.683	26.4234	25.595	24.2155	25.7526	24.1919	27.695	31.4339	23.9898	28.2435	32.3579	36.0354	30.7142	32.8807	33.1292	32.3504	35.2235	32.8271	30.9984	36.8062	37.3951	35.5711	34.1375	33.4689	34.1839	33.0564	36.9775	37.3963	36.306	38.0648	40.6722	41.1417	40.4587	38.9646	40.9562	42.883	41.2337	43.4266	48.4984	50.7562	52.9748	55.0057	54.518
2335.24	24.3818	25.6443	28.9749	29.3432	25.6931	24.974	21.8168	29.461	27.0712	27.7421	27.4798	25.9072	22.5138	23.9429	26.1926	33.0349	29.0407	33.2335	28.536	33.8261	32.0447	30.451	32.5808	36.7273	33.271	36.0557	36.5196	33.4885	36.1423	36.0239	36.0681	32.3407	36.4468	36.446	36.597	39.3655	39.9016	43.2353	43.2781	42.6172	46.0675	47.2596	44.6228	45.9313	48.3533	48.0495	51.4549	54.5094	54.3202
2334.91	30.584	28.7326	27.129	28.9537	27.5819	23.7139	24.3701	30.0038	29.1426	28.057	24.3407	26.1765	25.7506	22.8078	29.0385	30.7913	29.8218	34.5262	27.8354	35.0666	30.2129	29.0353	32.3744	33.2598	33.1919	34.7404	37.494	34.342	38.0813	37.0454	37.6811	32.1028	34.5674	36.444	35.875	38.3381	40.4648	40.7792	40.8819	45.6821	48.908	48.4001	46.2867	47.2721	49.1112	50.5285	53.8239	53.7747	53.2825
2334.58	30.6664	29.9925	29.8752	29.543	27.0889	28.1355	29.1389	28.8354	30.9731	26.4377	22.0839	27.3682	27.6549	22.9815	27.9123	28.829	29.551	36.672	35.0096	34.6524	29.4571	34.2992	37.755	31.4813	33.2208	30.5992	35.8598	33.683	35.2754	37.9043	37.6127	35.8352	35.9271	36.0217	37.819	40.5502	42.8889	41.1917	40.6023	43.8442	45.6962	46.4188	47.122	47.2462	46.9895	49.7366	53.4083	54.3255	55.5473
2334.25	27.3111	27.2347	28.4848	28.9188	26.5969	29.1731	28.4575	29.2818	30.4091	28.8762	29.287	31.6089	31.0631	26.4929	27.8119	28.7199	31.9299	33.3146	32.7137	37.6837	33.2092	38.57	39.0087	34.9343	34.5062	34.0374	35.6833	33.6418	32.6717	38.1025	38.1372	38.2674	37.7799	34.9737	39.5608	40.3838	42.4102	47.065	45.1677	44.0136	45.0396	45.1989	47.4031	50.4102	50.6122	50.5904	53.6599	56.86	59.9883
2333.92	29.7418	25.068	23.243	27.0232	28.3328	32.4437	33.5754	30.3982	28.3488	31.1413	28.3904	35.0229	26.2684	29.4033	26.3207	29.8524	31.4334	30.178	31.4959	35.4032	34.3092	32.6724	33.475	33.7642	36.649	34.6581	37.2748	36.8485	37.1369	33.8613	34.8916	36.0624	39.0126	38.2924	39.7216	39.5226	42.5947	45.8449	42.7707	43.9253	46.204	46.7898	48.665	50.2679	53.6504	53.6407	52.1917	58.354	61.5384
2333.59	28.5852	27.8513	26.1972	27.2312	29.4444	29.3323	33.3372	27.1461	31.6122	27.8927	30.8528	31.9698	22.1257	26.1654	30.9699	27.6513	28.1255	33.5816	32.8421	32.7413	33.9071	31.6532	28.6788	33.5232	35.4311	34.223	37.8868	39.3574	41.3045	35.7786	34.7215	37.5717	40.3408	41.8458	40.5745	41.7061	44.4063	44.0527	40.6918	42.4276	44.5017	46.3606	47.5136	46.7228	50.5366	53.3108	56.9461	64.9529	63.0284
2333.26	28.4859	31.8551	30.256	28.1181	26.7148	28.9309	30.7375	28.3377	27.9461	32.2913	31.5698	24.7756	24.3195	28.3581	38.3603	28.6839	29.2212	34.048	32.2031	31.9458	35.4427	36.754	33.5864	35.7774	36.1813	39.5165	35.859	36.3118	41.6185	38.9986	39.1311	38.7543	38.9709	40.3875	41.7665	42.4584	45.6736	47.4473	46.1344	43.9631	44.6673	49.2252	50.9771	50.1843	52.4337	53.7197	56.7129	61.6763	61.8027
2332.93	32.1591	31.1346	31.4218	29.4198	29.6959	27.5047	28.3338	26.1761	29.1542	30.336	29.9306	26.2728	28.9267	33.077	34.3363	29.486	32.3761	33.7496	36.311	30.3515	34.6815	39.1544	38.0697	37.0876	38.0935	38.8785	36.7424	37.3839	41.6997	40.7973	42.6776	38.7807	38.7504	38.7201	41.2856	41.9407	47.9674	50.0625	47.2718	44.9206	46.3612	51.1002	54.7707	53.2892	54.7615	59.0334	57.3067	57.7348	63.9315
2332.6	30.6133	31.6977	31.8758	30.3187	28.8839	27.3047	27.6553	31.0555	32.7699	28.5682	27.1991	30.5865	30.1364	33.3264	29.0497	30.5499	32.3001	35.983	37.4974	35.0369	30.2707	42.0485	38.6349	38.2156	36.1722	39.0872	37.2324	39.443	41.2126	41.137	42.6666	38.9497	40.771	39.4184	40.0173	43.058	49.0454	48.8665	46.8386	48.3192	49.7107	53.4868	56.3058	54.6245	55.5572	60.5187	62.9863	64.7525	68.3457
2332.27	28.7057	31.8692	32.1361	32.1832	29.5356	32.016	31.2934	27.6375	31.2594	32.3304	29.9198	31.24	29.0215	32.5986	30.608	29.6432	32.7803	31.9961	32.9433	32.3672	32.6202	37.1713	38.8866	36.5208	34.5867	40.066	38.4402	39.3664	37.8651	42.559	41.2814	38.2322	42.981	42.491	41.4933	44.502	46.717	47.1851	47.9973	51.3887	50.7388	51.4725	56.2585	57.5945	55.8856	57.2108	63.2952	66.6106	68.4265
2331.94	31.4471	26.8453	27.9262	30.907	30.0302	29.398	28.2383	28.3096	29.0707	28.5145	34.228	28.9229	30.7023	28.7276	30.8933	28.1288	29.5464	35.7357	35.436	32.8698	35.617	32.6367	38.8673	35.7013	32.7949	35.8853	40.5912	41.7357	37.725	44.1598	40.6539	40.023	43.0078	43.3543	43.0254	44.7653	46.6479	47.4981	44.9262	47.5986	50.8078	51.9092	55.7218	59.0251	60.9235	62.0624	64.9445	65.3655	64.2037
2331.61	30.6016	27.8295	26.8189	26.3631	29.4041	28.723	29.8386	30.3922	29.9581	24.0459	28.06	26.7498	30.3561	26.2064	27.6011	32.5486	32.662	35.4773	30.8666	35.1979	36.6334	33.9256	34.9826	36.312	34.9312	34.1669	43.728	43.4654	39.1826	39.5048	39.2001	39.9523	41.7226	43.6636	45.8077	46.4245	48.8598	48.3358	45.9377	48.8028	50.1034	51.8122	56.4711	61.3234	63.3093	61.22	61.544	63.5528	65.8347
2331.28	29.1104	31.2468	31.1814	31.7837	27.1932	25.7819	30.1865	26.8227	27.5062	28.7199	25.8925	23.6241	22.3707	27.5875	29.4275	34.9015	33.2081	32.4936	30.0829	35.6546	37.2835	32.8201	36.404	38.488	36.0915	37.7099	44.0965	40.2582	41.0202	37.8333	39.9597	41.4249	44.6561	44.646	48.3041	48.1225	47.3207	48.8982	49.0252	48.7931	48.1189	52.2501	55.5818	60.052	63.468	63.1314	65.8031	67.3687	70.9168
2330.95	30.0253	31.6441	31.9199	34.2864	30.6044	29.123	29.4169	23.1615	25.9232	30.2462	29.0775	27.7681	29.1469	30.6643	32.3536	33.5109	27.5919	34.4284	36.6871	34.0906	36.1053	31.1146	41.6046	39.1398	37.632	41.4738	40.4913	38.5769	40.9324	41.1313	39.6284	41.3569	44.6974	43.3618	47.8472	48.3812	47.3835	51.7223	52.1209	51.2197	49.1113	51.1278	56.0038	61.5799	64.0304	64.8405	68.3553	70.0176	73.8834
2330.62	27.0974	28.5805	28.9971	28.2652	32.9444	33.4079	28.2406	27.5137	29.9054	30.402	32.1779	29.3666	31.2694	32.8339	36.7474	31.9157	30.7526	38.2796	37.0079	34.2676	35.5885	33.8346	38.6845	35.6322	39.0823	42.929	41.9658	41.5832	41.8892	43.95	41.0019	40.7277	41.2314	44.1449	49.6409	51.1801	48.459	50.3809	51.5788	50.5645	50.3041	53.0404	57.678	62.8079	66.8889	67.4638	67.5161	70.5257	74.7211
2330.29	32.764	27.3704	26.828	26.046	31.4555	31.2274	32.7415	28.8335	30.9482	31.6883	28.5278	29.9725	31.7843	34.7706	35.7219	37.1177	35.3104	34.723	34.2349	32.814	32.4	37.5734	39.445	34.8127	38.6491	42.3485	44.8915	43.8822	42.8945	42.9197	43.2689	43.3214	44.5677	46.9825	49.3672	50.0802	50.6549	49.8257	48.9351	50.4514	53.0477	56.1182	58.4748	60.0475	64.4203	69.9271	72.3346	73.2287	74.9992
2329.96	31.7313	29.8292	29.7876	28.9335	26.4676	30.8825	35.0016	29.1639	29.9888	32.5024	31.6891	28.0288	30.4087	34.2208	33.4098	35.8773	33.8387	31.3744	31.5921	31.9689	30.465	37.7746	38.5922	36.2414	37.7002	41.0674	43.4902	44.4285	43.7484	42.5373	42.9013	45.7722	50.8932	49.8485	47.2979	47.478	53.4166	54.9193	54.87	55.4148	55.9418	57.1785	57.914	60.9869	64.307	68.6812	75.9506	79.4411	80.1484
2329.63	31.8624	30.9973	30.8953	29.7602	27.807	29.5644	33.8578	32.472	27.8423	31.0069	30.6371	30.0151	32.7526	35.2108	32.1918	30.5065	28.2677	29.9647	35.5713	32.2149	29.7319	39.9714	37.0477	37.2963	37.6245	40.6321	45.357	47.5131	47.5006	46.1373	41.776	45.6302	53.3015	50.4401	47.311	49.4707	57.0579	60.2671	59.7947	59.7226	58.55	59.1987	59.4518	61.1524	64.4138	66.8902	71.3813	77.8259	81.9278
2329.3	28.2283	30.8252	33.0442	30.7496	31.0001	28.7692	31.5277	32.4956	30.9391	30.381	30.6152	36.28	33.583	25.0608	29.6284	30.5212	28.9386	34.367	37.6722	34.8877	32.78	40.4537	39.4307	41.074	42.1968	40.2168	43.9317	44.5792	48.4368	50.2339	45.1466	45.6695	51.1834	49.6814	50.2103	54.6636	58.3174	60.0265	58.7816	57.7063	55.8901	59.2567	63.7399	66.3832	69.4084	70.9953	73.5709	78.062	82.0872
2328.97	31.258	32.5569	31.431	31.3923	31.4376	28.3773	35.1412	30.7923	30.1147	31.7359	28.4983	34.6239	36.6197	27.9735	30.5689	31.4804	30.7209	34.8861	37.9439	37.0762	36.3511	37.8185	38.6285	42.6974	38.6494	37.0294	41.7747	41.0775	45.4304	47.7315	47.0564	48.5888	50.4888	49.5899	50.7733	54.1249	54.696	56.2106	57.2042	55.5559	54.4469	58.5673	66.395	72.5381	74.1645	75.469	80.9174	83.5829	79.6248
2328.64	34.1787	35.9458	34.4036	31.1017	30.5918	28.5596	34.2707	32.88	31.3776	35.5971	30.4746	30.748	34.3505	31.883	30.83	33.2421	35.401	36.4961	38.7681	36.8914	37.6815	38.1596	40.1794	45.6521	39.3958	38.2066	42.7974	44.0147	43.466	43.7003	46.8749	49.3136	50.4156	51.9574	52.013	52.1168	54.1149	57.4434	56.974	55.5163	57.2223	59.4737	65.7456	73.2811	75.1189	76.5012	82.4866	88.0668	88.1896
2328.3	37.0095	35.3636	33.4161	30.8598	30.2379	33.3386	36.1734	32.9454	32.2548	33.5444	31.4401	32.8272	36.2333	33.2576	28.641	31.2004	32.1948	39.1595	39.0076	38.6221	37.9663	37.9014	42.3731	46.4386	44.886	44.5516	45.4053	46.7029	45.6031	47.7757	49.3557	49.3368	51.4965	55.4196	56.5952	54.8417	55.8443	57.0552	56.0295	56.0165	58.4532	61.6374	67.0946	73.949	77.2534	78.291	82.2553	89.0315	94.044
2327.97	30.9729	29.4172	31.165	30.5463	27.647	27.0343	32.4231	32.9123	30.257	32.4719	36.4235	33.9116	33.7406	34.1505	32.8446	31.1878	32.0515	38.5487	39.5012	39.0065	37.6024	34.1614	39.6189	42.0949	43.6428	44.1537	45.4788	50.0532	51.6047	51.0104	48.1968	48.5494	50.7928	53.1678	56.6395	57.1636	58.6661	57.3121	56.2476	58.2841	62.0217	65.4686	69.7291	73.6283	77.231	80.6028	82.3635	86.171	91.3786
2327.64	27.1121	27.6549	29.4882	33.2138	31.5469	28.163	30.9562	31.1879	29.5048	32.5189	36.3139	34.1012	36.3919	38.0649	35.794	30.0705	34.9342	42.1212	40.3375	39.7267	39.0799	33.6727	38.8323	41.1973	40.5043	42.8007	45.0471	49.1892	49.8503	47.6501	46.7495	49.4319	52.4215	51.7114	55.1186	58.4639	59.0779	59.4532	59.466	61.0734	64.8776	69.1296	73.2059	73.8055	74.5901	79.3942	84.931	90.6063	94.8758
2327.31	29.8816	31.0413	30.0026	32.5513	32.1996	29.8905	32.2537	31.4674	30.2733	30.9815	30.1089	29.2019	36.09	35.5848	32.882	33.4655	36.0257	37.6228	35.7796	38.7374	37.9133	36.3476	40.4938	43.5402	43.8027	43.8386	43.3935	47.4996	47.8289	48.0173	50.0001	51.7646	56.6852	57.2853	59.811	62.5633	62.8264	65.1048	64.0003	62.8206	65.1387	70.0227	75.8225	76.165	74.7786	78.9354	86.4499	95.1655	102.701
2326.98	30.3384	32.5024	32.6463	29.6086	27.196	30.166	32.4702	29.81	29.6753	30.6341	31.0134	32.6819	34.329	34.5963	35.5367	38.6587	34.3029	33.8009	40.6248	40.8315	38.2447	39.2699	38.4456	41.0034	45.2335	46.4259	46.2212	49.0953	51.6166	52.7537	50.4169	50.1593	56.5819	60.9865	62.0086	61.3821	64.4912	67.6836	65.3425	64.3506	68.6339	72.7804	73.9305	73.1152	76.2795	84.1823	88.6768	92.9793	101.246
2326.65	31.6441	35.1832	34.9426	29.8077	27.8234	31.1543	32.6958	29.0716	30.674	32.1066	34.6834	35.0846	33.0863	34.9499	35.1657	37.3624	36.4608	36.6921	41.1367	40.3446	40.6969	41.4311	40.8126	45.1045	45.7798	46.3644	50.6036	51.4199	54.2242	54.348	50.7275	53.7331	61.1237	61.4953	59.2644	59.4269	63.7869	67.0691	64.1583	62.9121	69.8745	74.7631	75.2386	79.4117	84.6454	90.5316	97.7836	101.642	106.22
2326.32	29.2427	30.4118	33.4266	31.9024	31.9061	37.2381	36.7763	33.0979	32.34	32.2283	37.4914	35.2592	31.7051	36.5584	34.2746	34.5573	37.6666	36.1525	35.9357	39.0688	40.7392	39.3795	40.5974	47.0632	48.4895	45.6257	50.1452	53.4592	53.1281	54.2283	55.1989	56.9916	62.3928	62.4144	61.8938	64.3651	66.5946	68.6258	67.4692	65.8907	70.9631	76.7796	79.0073	84.552	90.0453	94.0844	101.911	109.641	119.407
2325.99	33.5776	35.9438	34.4156	30.5375	31.5643	34.6413	35.5579	32.6691	29.6497	31.985	34.895	33.3079	33.9085	38.1847	35.3123	34.2272	36.9703	38.4495	39.678	40.3626	40.5974	41.0259	42.0543	44.0495	46.7543	47.4369	49.9201	52.1003	52.5231	55.1241	57.0083	54.9731	58.6534	64.2591	66.7372	66.3116	65.2659	67.4349	69.1962	68.6093	69.3382	72.2254	78.418	86.7803	93.0175	98.355	104.819	114.543	127.812
2325.66	36.0352	35.8728	32.3654	29.7429	32.2651	33.3669	33.6964	32.6408	29.6172	32.8755	33.9221	34.3525	35.4648	35.6972	36.1725	34.3673	34.4111	37.5298	41.3543	40.8537	39.9075	42.8207	46.0191	45.8202	44.8296	47.9546	48.9927	51.6489	53.2245	52.1074	51.7079	52.3329	58.5128	66.1622	68.7256	66.3767	64.4534	64.5113	64.3809	66.6	72.4173	78.1853	83.8789	89.4639	96.1718	103.721	109.413	116.729	125.704
2325.33	33.3464	36.4166	37.7225	34.4996	31.3578	30.3196	33.9424	33.1609	28.3941	30.8512	37.4995	39.6939	37.8153	37.2801	34.4984	36.391	41.7564	40.7842	37.7125	38.2181	43.6403	46.9522	46.5198	47.4676	44.2885	43.8677	49.0434	53.9056	52.1231	49.3509	49.6762	53.9317	61.6454	65.984	65.8472	66.6788	67.4384	67.7716	69.6658	72.337	76.5986	81.4736	84.9616	90.0686	99.072	108.184	113.643	119.721	130.027
2325	31.3401	32.455	34.1323	32.6258	30.4471	30.9467	36.8031	37.9336	32.6848	34.6849	40.8701	36.5109	35.8606	37.1705	31.9362	37.2991	40.1441	37.6074	40.4394	40.2954	41.3169	43.5679	43.377	46.7667	46.837	47.9463	50.4791	53.1484	53.7668	52.0962	55.516	59.519	63.4306	65.1256	63.586	65.808	70.0124	72.7683	74.9287	76.7805	79.2071	85.0418	90.6754	94.3314	99.3185	107.526	118.801	129.718	137.038
2324.67	31.8674	31.9632	34.1031	32.848	30.1658	33.0846	35.9652	34.8162	34.0383	33.8924	37.215	34.0025	29.6837	35.4587	36.1842	39.3457	41.039	37.7651	42.2082	42.8821	39.4397	38.8518	46.0325	50.3134	49.9851	51.9312	51.6124	55.864	57.3472	55.3617	59.3963	61.4523	60.0939	62.7675	65.9463	67.3663	71.7642	76.6656	76.3286	76.093	77.8191	84.5247	92.7117	95.1169	98.1668	107.849	121.945	134.643	141.05
2324.34	30.71	32.5052	32.5157	30.2991	30.093	31.7004	30.6849	34.5958	35.1891	34.0824	34.6172	33.8406	31.8191	37.1671	39.5688	37.868	41.4137	43.1904	42.2596	41.8489	41.6681	41.2167	49.698	51.3752	51.5213	51.5361	52.0603	58.5283	56.5284	57.0807	61.779	61.7407	59.0275	62.0492	66.8779	69.7005	70.6626	75.6521	78.645	79.5225	82.6851	88.4773	94.9045	97.8514	101.831	114.638	127.781	134.611	144.882
2324.01	33.5362	32.1362	30.5211	32.9315	32.1601	31.347	33.2418	37.6956	35.4107	36.1721	37.3006	36.0996	35.0054	35.2398	40.2198	41.6443	41.0333	39.4743	41.9309	44.6778	44.6497	44.7144	48.8715	48.4296	50.3619	48.6837	50.481	57.0036	55.7786	57.4062	63.4175	64.6397	65.3201	68.138	68.4876	70.2535	71.4615	77.0615	80.5275	82.7657	88.3713	93.388	97.4832	102.242	110.514	121.485	130.158	138.71	153.996
2323.68	32.0487	34.1358	35.2353	33.5123	29.6756	31.259	32.4624	35.9108	37.7589	31.1432	33.1445	35.4478	38.7785	34.5402	33.2106	38.1014	36.7883	40.4209	41.0177	42.3496	43.3765	46.0648	46.8723	48.6667	52.3551	49.8755	49.77	54.125	55.6609	59.1289	64.7137	66.2685	69.1493	71.9822	71.075	70.2111	73.607	80.8322	82.8947	81.0742	83.1339	91.1255	100.417	109.791	119.608	123.95	130.557	149.098	170.049
2323.35	35.4118	36.8503	36.7922	33.9343	32.6463	33.533	34.3384	39.5166	39.0329	35.9448	37.792	37.7664	39.9096	37.2358	36.136	39.4429	38.5963	43.2979	43.9348	43.6401	44.6447	47.5509	46.94	49.4707	54.4455	55.3036	52.5514	55.1352	57.0591	60.2826	64.4603	65.7295	67.0319	70.6018	74.5092	73.7916	74.9532	81.1322	86.2984	86.9219	88.7814	95.121	105.213	114.586	123.705	130.423	136.95	156.294	179.65
2323.02	34.0739	33.8817	33.0362	30.9073	33.832	36.8241	34.5814	34.8024	34.826	36.3617	38.7608	33.714	37.4561	41.1637	42.8892	41.1172	41.9313	40.5904	39.6696	38.8586	45.2908	46.028	46.7685	53.319	54.8664	59.4317	55.8252	58.4904	62.337	61.0419	63.1137	64.9541	67.0704	72.6316	75.8536	80.3247	83.4693	83.9996	88.7428	95.461	101.498	104.107	107.97	116.021	127.265	143.022	155.487	168.259	188.196
2322.69	31.5576	31.037	34.2725	30.4697	29.5445	33.6908	35.4493	37.2176	35.35	32.536	34.6771	33.9445	37.5866	43.4263	44.1727	42.0706	42.1609	41.1811	42.5723	40.8063	48.4239	47.1917	50.2769	58.8189	56.9857	55.5054	54.4858	56.7298	60.3397	62.3838	66.2193	67.1599	71.6846	78.2839	78.5791	81.8638	88.5878	90.0037	88.8141	91.5801	98.202	105.906	113.957	122.183	131.886	147.566	166.418	183.096	197.644
2322.36	29.2616	31.3293	37.2497	31.3385	34.2265	37.833	36.6902	37.9444	36.7087	35.3363	35.6032	39.5629	40.8979	41.7465	40.0769	40.9653	43.7881	44.1701	46.5399	45.0762	50.4069	51.616	54.5872	60.779	59.743	56.354	55.5929	55.6344	58.9015	64.5913	67.5324	68.8378	74.0524	76.4117	78.8348	79.2927	90.2349	96.5508	91.6436	89.7798	94.8065	106.087	115.16	124.637	138.97	156.66	176.67	192.349	206.574
2322.03	32.6089	35.0334	36.6081	34.385	33.4853	34.8838	38.5151	39.22	39.4797	37.1563	37.1544	39.4096	41.654	43.5476	41.9334	42.1589	46.3201	45.4114	46.786	44.0679	48.4362	51.0345	56.521	61.5869	56.822	58.5749	60.562	62.0346	64.2741	65.0023	68.3802	69.2353	74.0719	73.8716	78.5125	83.4174	94.1216	99.6883	98.7371	99.1464	101.205	110.373	122.285	134.219	147.774	163.9	185.083	204.419	224.912
2321.7	36.579	38.141	35.282	32.3181	35.3604	39.6692	37.6483	41.7021	39.9997	36.7435	39.0142	38.924	40.3082	47.1484	43.8766	40.5342	41.6222	41.1844	42.3823	42.8305	48.9143	49.0733	52.5839	55.9622	55.5773	59.9296	57.8348	59.5353	66.3281	67.7447	70.9654	72.0786	74.6424	77.3258	83.8905	90.4447	95.307	97.9411	102.102	107.63	110.017	116.403	131.546	145.649	154.172	168.786	190.565	213.447	241.919
2321.37	41.4894	41.6408	35.2461	35.1967	37.8226	40.2135	37.0149	38.8698	40.4269	41.0803	40.7778	41.8657	38.7926	36.5039	40.81	41.9585	39.7807	39.5783	39.3277	43.8056	50.1056	48.5132	50.7542	56.5124	57.1984	57.5527	58.6716	59.4135	64.169	69.7218	72.0286	71.7452	74.204	78.6305	84.8846	91.31	94.1512	102.711	107.884	109.505	115.473	124.607	136.192	147.614	159.035	181.222	208.681	230.96	261.092
2321.04	39.4498	44.3518	41.0446	36.5662	37.6118	37.248	34.204	37.6455	40.0001	40.4937	42.9249	42.4979	41.1707	41.0154	44.3846	44.0673	43.6268	42.032	43.3396	46.1216	50.6154	49.3032	55.2198	59.9846	58.4101	56.4489	65.6989	65.7869	64.1278	69.9485	72.7725	72.4297	77.4084	83.1809	88.0389	96.13	98.2777	111.101	115.689	109.546	117.618	130.511	143.208	157.697	172.39	192.946	218.703	244.024	267.471
2320.71	35.0006	38.5753	38.99	33.7064	34.2266	39.2481	39.5918	34.0331	40.1281	40.816	40.7527	42.644	41.3763	41.1051	45.0785	45.4323	39.7059	43.9322	43.8841	43.9195	48.4323	54.2189	59.374	57.8093	57.1351	58.3467	66.9926	70.0781	67.3178	69.3545	75.7191	80.6589	83.6182	87.3999	94.3975	101.281	104.644	116.371	114.754	110.533	120.654	133.893	149.301	167.755	185.097	208.463	236.162	254.646	278.474
2320.38	34.1712	37.0083	40.3651	40.1699	38.6365	39.374	40.3095	40.8009	43.7728	41.8387	43.1725	44.5397	42.1185	41.1912	44.6063	48.3341	41.1556	48.7739	48.3337	48.0016	52.255	54.6366	59.9202	60.8907	57.0281	65.0342	69.4821	70.6939	68.9671	71.8225	82.6874	84.4147	85.4357	89.6995	93.7059	100.35	108.592	118.443	115.542	117.961	127.9	134.553	149.06	176.371	200.725	224.552	253.101	276.415	304.201
2320.05	35.8107	35.2119	36.3742	42.0626	40.5676	37.7716	42.5382	41.4878	39.0175	43.2843	48.5504	44.5486	40.5841	39.093	42.1317	47.8212	42.2256	49.1776	45.8811	46.7888	49.9812	54.228	57.097	60.2221	60.8302	66.5123	67.3944	66.7933	70.0271	74.3152	82.0899	81.133	84.3027	93.6663	94.192	101.592	110.398	118.329	122.427	126.016	136.123	146.964	163.124	190.822	216.47	243.767	272.35	295.778	322.544
2319.72	38.4669	42.1255	40.5405	38.5402	43.2698	39.9666	39.4095	39.5927	41.8654	44.341	45.3269	46.4939	40.7084	47.2768	39.8714	43.9727	41.6254	42.7552	47.2112	48.069	47.8418	55.4643	59.3291	62.7403	61.2349	62.2523	66.775	71.6439	75.4203	74.8235	77.3514	79.7358	82.1434	91.9108	97.6915	105.565	114.989	120.678	123.515	126.015	138.97	157.545	178.765	199.816	223.076	256.758	291.013	316.27	337.532
2319.39	42.3449	40.4809	40.0972	39.5985	38.8809	34.3818	38.5287	36.9856	47.7228	41.4059	42.201	45.7363	46.4381	47.3852	42.9204	37.3543	48.8609	48.2985	52.3253	50.4353	53.5202	56.4423	65.2204	67.5999	64.1021	64.4366	72.5102	75.1044	79.0482	76.4693	80.9867	84.079	85.2737	92.0245	98.8752	109.093	121.942	130.007	132.087	132.039	143.758	169.062	195.5	214.161	240.969	275.178	313.136	349.754	361.464
2319.06	44.1063	39.2451	40.7047	40.5649	36.6247	39.0269	42.0011	39.9207	47.9838	42.1101	46.6597	48.6308	50.0513	41.7466	46.456	46.487	48.8796	49.4536	56.4511	53.2066	57.9495	54.981	61.5699	66.7643	65.8465	65.2485	68.967	71.0399	78.2966	79.4449	86.499	90.7023	90.5666	94.5349	100.305	110.739	121.9	133.131	138.399	141.196	151.183	182.489	212.941	232.871	267.448	301.726	335.819	375.398	387.327
2318.73	42.7046	44.527	39.2627	40.2561	38.8622	39.7825	40.2769	41.9446	48.8951	50.9206	48.5482	44.3085	45.5644	47.0565	51.0102	54.9757	43.8083	45.7083	50.6298	50.1275	54.5058	55.3963	60.1944	63.7659	62.0232	64.1591	65.3807	72.5009	79.5387	82.5629	88.514	91.4192	92.7876	96.9	104.16	111.849	118.183	131.127	141.487	147.247	163.306	193.337	222.145	254.708	292.221	323.229	358.989	390.923	400.165
2318.4	41.2788	45.4656	41.5154	42.4136	43.3658	41.7722	39.3914	39.4121	42.9644	45.8186	45.1568	39.2617	41.8906	48.2524	49.9163	53.2977	52.7338	48.3032	50.019	47.3057	51.7623	62.2751	62.2068	65.3316	60.4796	67.3057	71.0654	77.061	82.1294	84.5251	91.1592	93.0557	96.9406	101.592	112.915	119.737	121.292	135.833	149.462	155.191	174.999	204.188	229.827	266.369	306.807	343.049	386.152	416.207	421.438
2318.07	43.7354	42.991	44.6655	48.2981	43.2595	40.2848	40.665	44.0102	47.5364	42.3013	47.4618	44.0775	45.831	44.6767	48.6402	43.0708	56.2739	51.3453	58.5226	52.9824	56.0917	63.0873	61.5416	66.0841	64.7234	70.0635	77.6635	84.5078	89.4709	89.3595	94.7484	96.4386	98.1047	106.057	120.946	126.909	128.087	141.973	156.126	169.659	189.325	215.834	248.857	282.067	321.737	372.581	416.133	433.421	428.776
2317.74	43.6625	44.7764	43.7857	46.9905	46.2694	41.3117	41.3528	45.6133	48.2736	45.6788	52.2671	50.422	51.8156	44.6204	43.5226	47.3389	55.9015	54.8506	60.6342	59.327	62.1934	60.3973	66.8564	69.8718	67.1712	72.8471	79.6106	88.4747	90.5329	91.9558	97.6734	99.8922	101.142	109.169	120.657	134.663	140.886	151.859	166.993	182.946	203.832	238.348	275.642	305.642	343.789	394.981	435.978	441.772	428.268
2317.41	48.2386	48.8921	46.6357	44.2473	45.2195	47.4575	49.8931	53.2755	49.5739	50.1861	48.4102	53.3747	45.3564	49.9717	45.626	53.6275	51.6329	57.658	56.1326	62.046	65.4613	60.0369	66.3435	72.8874	70.6083	71.2651	78.7165	88.4813	85.9214	88.8145	99.2931	102.574	105.023	109.675	120.712	136.781	144.211	157.123	169.321	184.875	215.085	252.763	296.166	337.213	378.134	421.788	453.376	462.642	440.909
2317.08	45.0989	47.1473	45.9673	43.6706	44.2813	49.1608	47.757	46.6398	47.2068	47.3852	51.5558	54.1441	43.1297	46.0932	52.8687	49.8137	57.1138	59.8074	55.6773	56.7406	64.7203	68.6601	72.7752	72.2637	69.3189	68.6004	77.9654	93.5412	87.7646	87.4444	99.2659	103.313	106.22	113.268	125.345	139.308	146.261	163.032	177.829	192.262	227.615	270.724	321.023	372.543	412.055	447.59	466.788	464.288	435.565
2316.75	47.5981	44.2699	43.2126	44.5969	47.6714	42.7321	48.7645	46.2923	46.5629	52.0641	54.2615	53.913	51.6116	47.0689	55.6419	54.8327	63.056	62.2449	57.9214	58.8414	65.0766	75.308	78.2921	69.9872	67.9783	72.8541	81.5308	93.5842	96.662	96.3223	101.206	106.569	108.405	119.703	130.679	144.046	157.074	175.003	194.497	212.045	248.216	296.709	345.581	396.552	438.46	467.938	482.525	468.725	419.817
2316.42	46.6452	40.2971	44.8562	48.9727	48.4255	45.6697	47.5773	49.1187	52.2371	49.1299	49.6767	51.3422	57.4106	50.3462	54.4283	60.0176	56.805	58.5102	60.881	63.6042	68.1789	72.8757	72.2765	76.9463	71.398	77.2237	85.4287	93.528	97.3537	98.5928	105.211	108.761	112.639	125.352	134.135	148.736	167.288	190.038	211.928	230.503	267.56	322.044	376.204	421.089	457.402	483.779	498.19	479.014	406.418
2316.09	52.6614	47.9909	49.3742	51.2914	53.5828	45.2201	46.4285	47.22	51.5632	54.3234	50.7001	51.0048	53.1182	56.7827	58.685	58.5987	61.828	61.7935	63.4572	62.0531	68.1825	69.501	70.6673	82.0325	78.5787	81.5609	88.0729	97.6099	95.6275	100.143	104.371	112.582	118.009	129.321	137.606	156.147	175.373	202.78	228.53	250.412	293.817	353.325	410.719	457.194	493.857	518.99	519.862	478.314	390.112
2315.75	49.091	46.4155	48.961	52.9952	56.6957	49.0666	49.0416	49.5626	53.0957	52.85	55.5562	50.9767	55.6477	56.9665	60.9481	57.3142	64.1756	58.9779	67.2182	65.6353	70.2666	75.5526	75.7535	81.7872	86.5363	88.1558	88.5933	100.428	100.933	107.919	108.562	118.256	122.254	130.804	145.383	166.55	186.489	213.024	245.87	268.71	310.848	376.009	443.06	497.742	537.949	558.528	531.339	462.605	363.367
2315.42	47.9102	46.424	47.036	53.7692	56.6733	51.0436	53.5145	56.8728	60.9556	48.7087	52.807	53.727	60.6392	62.4489	61.212	65.0566	61.1242	59.7074	71.9124	70.6648	70.9385	77.4162	77.8559	84.8237	89.2127	88.4396	88.1814	98.938	104.474	110.164	114.982	121.246	127.661	137.865	154.546	173.659	194.884	220.645	256.406	292.375	333.687	402.825	485.525	537.713	569.858	568.619	509.462	429.346	328.871
2315.09	50.5246	46.9913	48.6358	54.608	51.1388	49.3357	52.2173	54.1311	55.4499	56.6901	55.735	61.0915	62.7837	61.3633	60.29	65.7119	69.5237	63.6177	70.1556	72.601	67.341	75.1235	81.9072	86.8063	84.4587	86.6726	93.7981	104.187	105.399	111.215	118.778	128.428	137.382	152.275	168.524	186.306	202.583	236.394	277.706	320.92	368.991	441.373	522.031	560.191	573.627	563.06	492.454	395.223	295.475
2314.76	51.1648	53.2435	54.6697	51.1724	55.0323	51.3141	53.5074	52.5572	54.7422	63.7442	62.1005	65.9603	65.5329	66.3942	61.7931	67.5862	70.9508	68.458	73.2568	72.1986	71.7022	79.6097	84.2661	93.1401	89.9582	87.8275	95.7867	107.447	110.523	112.143	122.557	132.04	142.051	158.515	177.598	200.945	219.355	260.946	309.01	345.214	402.926	473.146	541.032	586.126	590.652	559.772	475.289	359.053	257.272
2314.43	58.0021	54.0703	56.0536	56.3946	60.4695	58.4233	54.6129	54.7359	55.2066	61.7083	58.4434	65.5277	65.1389	66.1564	64.268	68.0038	70.6847	65.2918	72.1484	74.1411	82.1176	80.3346	86.2845	92.2529	96.727	90.634	95.2347	103.213	112.727	119.486	128.377	133.725	142.314	165.24	185.759	208.731	239.409	281.599	329.403	368.222	433.813	509.666	568.793	605.953	600.196	544.056	446.336	327.327	210.548
2314.1	61.6246	54.0791	54.2237	58.775	60.277	58.7084	59.6199	57.1983	56.2709	59.4161	55.3442	59.5925	67.7812	65.5262	67.0936	70.6939	74.1525	66.9135	77.351	79.2771	82.9374	88.5989	88.8182	92.3575	97.4404	97.3454	105.115	110.16	114.96	131.586	137.531	144.135	150.378	175.896	199.811	224.142	255.51	307.543	360.667	410.346	480.548	556.657	607.077	618.501	594.597	527.079	415.101	289.598	179.705
2313.77	58.6749	58.0795	55.2796	59.0551	58.8505	58.2443	61.0169	59.8953	58.0465	52.3083	57.9202	61.4367	68.1768	63.6705	71.9279	69.6104	74.584	65.6593	80.517	81.0824	86.6893	94.8002	93.5993	97.3258	100.226	106.246	111.815	118.067	123.36	138.691	141.836	154.524	161.034	183.266	213.238	242.425	275.223	340.532	408.786	464.048	533.922	601.762	645.391	646.914	597.867	497.959	367.534	247.414	152.895
2313.44	62.8511	60.9257	60.6321	61.2472	58.5731	62.8543	64.7112	59.5317	60.6792	60.0625	63.811	68.1118	63.4917	65.8418	70.0254	67.4539	68.8629	70.9629	77.0263	83.9598	89.5019	90.8522	99.0484	103.071	108.315	111.581	111.649	125.296	133.587	137.417	141.361	157.412	168.311	195.493	222.726	256.19	305.632	380.013	453.515	503.493	563.409	629.038	667.325	652.612	574.715	444.919	308.236	203.227	123.298
2313.11	61.2218	64.0753	62.4725	61.3216	58.3783	64.5018	65.8988	66.3378	61.4699	70.0451	70.3515	68.9524	66.8172	69.4306	75.8314	77.5439	80.7823	83.5089	80.3977	85.8633	89.9457	90.0063	99.5598	102.081	109.325	113.367	119.302	129.59	137.089	137.8	151.977	165.161	180.233	209.645	243.219	283.07	339.168	423.171	491.161	531.881	597.67	671.303	694.007	645.447	540.814	398.099	255.215	159.643	99.7425
2312.78	68.6723	69.2235	63.9408	63.0087	59.8255	62.9929	65.4895	69.113	66.1244	68.0174	71.4429	65.2898	72.0973	66.1831	78.9379	83.7829	89.339	89.7553	88.9871	85.6192	84.8212	99.2257	104.488	108.393	113.823	118.129	126.337	136.687	143.966	146.541	164.47	173.194	195.772	224.912	269.011	315.658	374.507	466.759	537.441	594.909	655.859	705.618	712.431	634.512	501.19	355.506	212.433	115.707	75.2913
2312.45	64.693	64.5721	66.8243	68.2847	71.0211	64.1279	68.888	67.1643	62.7425	68.0314	72.0863	78.285	71.8265	76.3994	78.6533	77.248	85.5922	85.6563	84.6052	86.5586	88.671	100.662	108.759	106.562	113.087	125.543	125.464	138.103	147.908	158.287	172.296	184.533	209.346	245.401	292.313	341.945	412.914	506.907	588.781	655.602	693.609	712.379	695.3	590.505	440.65	296.696	165.789	82.2052	49.8643
2312.12	60.4612	63.969	68.6879	75.114	74.9188	67.34	70.8797	71.9018	67.9156	70.008	75.3848	75.8853	78.1228	81.7649	76.221	79.7141	86.3865	84.8915	85.344	90.0006	89.4723	101.783	115.281	107.846	109.846	126.278	131.492	142.922	153.905	168.788	183.925	202.956	227.758	268.651	320.422	376.532	461.515	563.833	648.168	704.403	725.246	723.88	666.623	531.855	374.393	229.109	115.763	53.1829	36.9035
2311.79	71.9143	72.9143	72.4701	74.3913	70.6311	69.2093	75.0768	71.9873	72.121	75.0996	80.5403	80.9499	86.5264	83.4959	77.4084	82.3805	91.6944	89.0357	93.2099	97.2262	98.8233	107.983	111.672	119.534	120.679	132.93	142.138	150.888	159.6	177.574	195.444	219.858	251.996	291.709	353.689	425.925	514.873	628.562	714.299	750.293	755.033	724.708	636.145	483.374	312.695	179.73	90.6814	43.9882	38.2688
2311.46	73.3092	76.3616	79.3333	78.2469	77.1655	68.473	75.5717	77.5105	74.8814	83.4976	87.357	88.2817	86.4205	79.6549	85.1959	83.3539	89.3627	97.1594	99.5412	109.455	111.384	113.233	115.845	121.221	127.514	139.187	147.692	160.017	171.605	187.035	210.488	240.698	273.734	317.516	388.65	477.012	570.755	685.04	760.897	778.703	758.814	702.724	595.674	425.728	251.214	126.797	52.4607	32.7023	38.56
2311.13	74.7028	75.7861	77.291	74.2592	78.2858	76.9883	78.0674	80.6383	77.8839	84.0551	85.8217	87.9839	86.4252	90.4023	90.9007	91.0652	90.506	100.749	100.109	108.418	110.562	112.62	125.763	128.302	132.855	140.578	155.321	171.287	186.404	200.151	227.838	263.431	303.619	355.648	434.377	523.517	633.521	754.522	812.701	805.118	756.648	673.342	530.899	344.781	187.534	82.0843	22.4385	15.1694	35.1732
2310.8	78.6993	79.3312	76.7834	78.8817	82.0073	81.4717	78.9051	78.6254	82.9047	87.5492	83.7862	86.4557	92.5813	100.809	99.042	103.87	97.4349	99.4246	99.241	106.385	112.867	115.79	126.705	138.262	148.18	149.157	164.06	182.016	198.201	214.725	247.639	289.763	341.056	402.843	494.968	585.577	697.532	817.327	863.958	832.051	753.479	635.122	463.118	266.072	118.087	35.7129	-1.81012	5.95121	36.1146
2310.47	81.4126	81.4417	83.4427	85.9	87.1352	83.9848	80.5486	81.6733	90.3301	87.3001	88.8338	94.9451	88.8966	98.2102	102.906	108.464	101.122	102.537	110.909	112.657	123.443	125.679	128.091	142.638	151.98	155.748	170.966	189.63	207.173	231.277	271.632	319.951	376.275	449.327	548.402	651.61	756.776	864.653	894.411	829.441	713.382	564.994	381.042	194.403	64.5608	4.35237	-8.08796	8.74374	38.7501
2310.14	86.4542	87.0082	86.6303	87.4371	89.7383	89.7261	84.4969	89.4119	90.5116	92.2907	94.9952	99.8124	96.5579	100.145	102.582	108.073	109.902	105.951	120.065	123.94	130.412	139.27	138.433	141.907	152.285	159.692	176.595	200.593	217.119	249.473	296.907	348.92	417.517	504.283	610.49	720.481	823.703	920.945	924.476	819.594	664.556	487.51	301.416	131.18	19.5091	-22.2596	-19.6648	6.73793	35.0857
2309.81	91.4393	92.1308	92.3347	89.7721	90.5104	94.4018	94.6742	94.9825	90.7667	96.6476	98.0081	102.524	100.624	99.9353	106.946	111.347	116.068	114.229	119.361	130.439	141.404	149.304	148.219	156.373	166.474	173.438	186.315	221.067	242.49	273.413	325.706	388.607	473.016	566.27	683.496	792.541	888.635	972.146	947.281	801.017	610.447	412.341	225.705	74.768	-18.1442	-43.5631	-24.3831	7.14836	36.6844
2309.48	91.8463	91.8781	91.8536	92.8522	94.3386	96.909	96.6371	96.757	96.659	96.8459	102.785	107.051	102.501	99.5701	112.046	115.983	115.823	122.427	122.548	132.478	140.127	147.722	153.3	168.32	181.518	191.212	203.162	242.988	270.426	299.531	365.557	444.859	535.562	627.9	740.545	846.473	936.184	997.461	933.029	743.867	527.958	322.452	140.166	14.3063	-45.5584	-48.6366	-17.839	16.4801	44.7756
2309.15	98.3195	94.7863	95.794	96.9502	94.4459	99.0432	98.4378	98.6845	103.063	94.1723	104.209	115.878	115.67	107.715	117.712	125.528	122.731	130.67	127.875	134.326	146.118	150.46	159.784	177.404	186.345	198.247	218.957	255.404	290.458	330.577	401.538	491.929	596.486	700.019	808.043	913.159	985.605	1008.23	892.346	660.417	424.235	221.921	62.4046	-36.0653	-69.0041	-49.9253	-12.3531	20.5989	45.1545
2308.82	102.128	102.84	106.046	106.344	102.289	100.636	106.412	106.861	104.903	108.445	113.936	114.252	120.428	115.734	120.033	130.652	135.747	134.155	133.351	146.027	151.635	155.627	171.461	185.892	188.378	207.644	237.384	278.998	322.267	373.248	438.694	537.948	666.781	784.299	897.387	991.421	1028.18	1004.42	844.833	582.579	334.345	137.875	-0.86513	-74.0844	-84.9503	-52.3244	-10.2501	24.4228	47.8764
2308.49	103.852	107.477	110.479	109.193	104.247	102.779	106.841	108.648	107.755	117.489	116.811	119.525	127.541	123.172	126.853	132.7	140.201	139.047	137.082	151.23	156.419	159.833	179.165	193.364	198.586	222.979	261.667	307.748	356.684	418.794	503.14	614.164	749.09	876.772	982.897	1046.35	1048.86	981.324	779.983	495.179	249.574	72.5064	-48.0611	-102.536	-88.7385	-40.9311	2.69821	34.3371	49.2478
2308.16	104.156	109.998	115.271	108.716	108.264	109.108	101.045	104.772	111.81	114.689	117.576	127.189	135.231	131.006	134.317	141.731	144.724	140.371	140.012	157.62	165.36	163.843	184.01	206.971	221.026	237.889	277.141	332.15	392.154	466.654	572.205	704.688	840.115	965.995	1056.99	1080.34	1042.62	935.193	703.628	402.535	160.702	2.2207	-96.8329	-126.301	-93.4281	-36.1269	10.4137	36.3921	46.965
2307.83	108.502	110.974	114.213	116.935	115.146	113.387	110.575	115.997	121.322	117.967	121.276	134.4	138.629	133.784	139.217	146.221	150.583	148.296	148.38	163.055	173.32	171.98	187.652	217.188	234.937	254.964	301.785	370.684	441.549	524.537	642.976	795.312	934.461	1042.71	1112.64	1099.74	1014.12	853.371	592.839	301.501	83.4216	-49.2975	-125.205	-137.932	-91.4081	-27.3251	17.6324	36.9701	42.0207
2307.5	119.956	117.266	117.515	122.046	120.751	116.937	120.887	127.366	133.019	136.687	135.122	139.023	145.049	145.904	146.17	152.409	154.694	156.209	162.61	172.332	183.737	183.482	199.708	227.7	252.551	285.982	339.341	411.777	497.64	603.749	741.985	896.03	1027.53	1117.14	1154.04	1104.48	961.907	741.423	463.891	193.6	5.44329	-93.0578	-142.597	-140.965	-82.3917	-15.1525	24.4494	38.8632	42.0993
2307.17	121.34	120.602	123.012	123.604	122.626	123.665	126.985	131.87	134.867	141.987	141.28	137.883	142.703	155.883	156.1	152.753	157.996	159.907	170.009	182.777	187.369	194.637	214.866	245.908	277.178	313.51	371.035	458.631	564.897	686.241	838.622	984.166	1101.47	1173.46	1169.35	1075.63	886.928	637.558	363.671	109.545	-61.1305	-136.385	-157.989	-133.469	-63.2292	2.15347	28.8755	33.6642	37.5092
2306.84	125.591	125.787	125.93	132.738	131.327	124.982	123.098	131.651	139.806	139.353	141.09	143.451	144.915	153.805	163.257	160.185	162.281	162.474	171.888	190.779	197.787	206.573	228.858	265.145	302.255	343.921	413.134	521.533	647.424	772.398	923.878	1067.3	1172.29	1215.15	1160.08	1003.5	773.011	518.699	259.922	30.8475	-111.778	-167.139	-166.318	-120.03	-47.3773	11.3968	31.676	29.9382	33.0606
2306.51	132.365	128.953	130.164	137.741	136.31	132.596	129.36	134.596	148.839	145.845	142.852	157.042	158.562	149.79	160.778	176.969	179.99	177.255	183.9	192.544	200.281	220.677	248.957	285.591	333.335	390.831	470.308	587.416	728.652	868.422	1023	1164.83	1256.39	1254.05	1139.57	921.838	647.112	385.935	148.748	-49.2778	-162.061	-189.117	-164.95	-107.718	-35.4359	16.548	31.8476	31.3135	33.7978
2306.18	149.223	147.66	142.634	137.143	137.433	141.903	144.21	147.711	149.698	146.881	151.282	160.506	165.628	168.07	173.506	183.374	190.227	184.306	198.249	208.662	210.493	241.836	271.767	307.377	367.955	443.263	536.543	662.972	818.902	975.562	1128.1	1249.92	1303.22	1251.83	1091.03	833.969	532.856	265.988	47.3543	-118.022	-195.351	-193.031	-151.27	-89.7898	-22.7858	19.1666	27.6007	29.1617	34.0794
2305.85	154.497	153.612	146.578	139.851	140.537	144.98	148.345	152.401	153.145	155.977	161.423	166.823	172.775	177.275	183.913	191.777	195.451	193.43	206.683	218.917	233.817	262.977	290.93	337.722	406.863	500.915	613.866	751.252	929.773	1096.45	1232.05	1321.54	1319.65	1211.47	1004.87	709.761	398.059	146.347	-41.3805	-167.011	-208.826	-183.855	-133.116	-72.502	-12.6888	18.8501	25.3337	30.8123	32.4492
2305.52	157.175	158.112	156.598	156.364	151.297	148.984	145.937	152.843	162.833	163.284	165.639	174.408	183.975	184.071	187.162	200.884	206.464	211.729	222.204	228.5	251.99	279.646	320.388	385.441	464.865	567.794	700.951	864.595	1049.13	1208.32	1331.48	1376.73	1326.71	1157.59	884.295	567.441	259.815	27.011	-123.559	-213.422	-227.784	-179.395	-114.34	-52.4752	-4.16956	16.2594	21.3609	28.2116	33.0919
2305.19	167.301	164.369	164.019	163.663	158.11	157.407	163.62	167.915	171.014	171.998	174.61	181.583	184.894	189.937	200.29	215.061	217.501	229.344	241.142	240.274	263.163	302.229	360.884	441.987	534.29	645.977	796.204	977.725	1159.23	1312.25	1408.85	1395.62	1291.97	1072.98	746.93	425.096	135.677	-79.9978	-199.533	-255.053	-242.437	-171.442	-88.7846	-25.8317	6.04128	16.5709	22.576	27.0071	29.3928
2304.86	173.514	173.885	176.737	179.827	173.541	167.398	173.521	175.951	178.108	177.501	180.861	193.548	195.718	198.528	203.543	210.051	214.162	229.463	248.396	265.44	296.032	340.708	404.971	495.686	609.317	753.374	918.899	1096.58	1279.98	1414.75	1459.98	1387.68	1207.94	937.13	608.311	292.838	21.9567	-165.15	-259.115	-290.229	-246.267	-150.131	-60.6156	-6.18832	11.3921	13.974	21.6274	29.0165	28.8323
2304.53	177.7	186.709	187.817	184.919	180.904	177.832	174.541	181.425	196.026	198.566	199.97	200.81	200.476	200.051	217.11	232.149	229.517	242.744	265.247	286.416	326.731	377.322	452.145	565.621	700.8	863.112	1037.17	1226.95	1399.46	1479.17	1472.34	1340.33	1090.93	780.296	459.954	170.473	-77.8657	-241.841	-303.622	-300.655	-232.793	-123.577	-38.953	-3.02465	7.46499	15.1526	24.9645	31.687	30.3679
2304.2	191.39	194.064	195.582	190.499	187.218	185.224	185.87	192.635	196.361	194.93	208.575	213.302	211.224	209.438	230.39	236.301	245.799	263.544	286.864	313.475	359.319	425.078	520.14	656.015	817.004	979.656	1163.08	1344.5	1491.3	1527.03	1442.38	1242.43	968.499	638.948	304.916	37.0742	-174.598	-304.43	-330.095	-291.142	-210.51	-106.036	-29.2706	-2.49054	2.00827	8.39379	19.8805	27.923	28.8127
2303.87	204.375	207.388	211.483	200.502	200.234	197.226	198.459	200.709	201.123	202.301	221.729	222.321	219.485	226.32	237.48	250.369	271.114	283.498	308.835	348.207	408.51	489.412	612.424	772.884	955.153	1117.04	1296.98	1446.71	1552.92	1544.36	1381.19	1128.26	823.281	482.73	155.774	-91.9877	-262.916	-348.237	-342.809	-280.165	-185.628	-83.2806	-18.0256	-0.227508	-0.368912	2.88664	12.5315	22.4664	28.5557
2303.54	205.796	205.022	216.766	215.256	209.629	205.67	214.428	220.329	222.737	222.818	235.385	231.907	228.335	249.316	258.042	270.735	288.101	315.662	351.751	401.309	481.809	573.895	717.271	899.073	1091.34	1247.58	1419.09	1542.74	1590.85	1514.01	1295.73	990.522	645.631	311.686	17.1403	-198.934	-332.986	-389.277	-355.495	-262.127	-152.264	-54.8749	-3.76436	2.43699	-1.90734	2.69314	14.2226	24.3224	28.9663
2303.2	213.542	215.184	227.231	231.856	226.445	222.975	234.714	228.602	237.594	243.782	246.474	247.09	253.552	261.138	271.503	291.132	314.86	349.866	392.036	465.466	562.792	675.192	826.149	1018.75	1223.35	1382.42	1524.21	1611.51	1598.87	1437.93	1164.43	817.582	464.704	157.88	-105.753	-289.458	-394.269	-419.973	-358.368	-239.725	-118.689	-32.1611	2.55719	2.01139	0.189549	8.24123	17.9766	22.6341	25.6779
2302.87	227.281	232.303	243.233	250.107	243.747	237.621	248.722	252.966	247.94	256.302	253.543	262.28	276.456	277.249	284.366	320.022	347.376	383.665	445.787	532.525	640.421	777.691	955.297	1164.94	1363.21	1515.11	1612.59	1635.35	1564.47	1327.44	1006.41	645.837	306.567	28.0958	-204.236	-365.022	-444.259	-430.004	-338.728	-207.881	-88.0762	-20.3605	-4.70735	-6.51199	0.677025	12.701	18.6091	20.5703	23.1534
2302.54	239.293	239.109	250.446	251.964	255.653	258.25	261.935	267.844	266.264	267.352	259.929	279.142	293.277	295.468	307.429	348.776	382.074	436.874	520.779	609.499	746.174	901.066	1117.43	1327.32	1515.2	1646.7	1692.47	1626.6	1478.89	1183.77	825.664	471.849	160.898	-97.7197	-297.103	-433.843	-483.113	-426.368	-303.738	-163.603	-57.9267	-15.0816	-9.03558	-8.26662	-0.33235	11.0841	14.2262	16.1978	22.3956
2302.21	257.449	256.184	260.091	266.293	274.842	269.466	273.45	280.081	275.649	267.662	283.41	297.116	308.509	318.794	340.27	390.445	436.467	503.815	605.646	709.383	868.043	1053.86	1279.96	1477.28	1655.35	1727.23	1697.38	1568.5	1343.4	1016.37	640.608	304.276	11.7817	-227.671	-393.672	-495.322	-506.14	-409.926	-262.49	-124.211	-38.3806	-13.6705	-8.8335	-3.79357	2.61761	13.3492	16.5542	15.379	19.8115
2301.88	265.229	263.866	267.925	280.139	286.151	280.045	290.384	301.532	303.308	297.149	307.616	313.877	319.497	345.385	390.21	436.054	501.362	591.527	699.819	838.318	1012.9	1217.44	1425.54	1619.57	1753.78	1744.33	1622.13	1429.36	1161.98	834.265	466.65	140.574	-131.471	-336.558	-473.579	-530.807	-494.978	-375.403	-212.663	-87.4851	-28.4223	-17.5471	-14.656	-4.31603	0.973311	7.47977	12.9188	15.0922	19.9026
2301.55	279.012	289.84	292.154	303.518	303.971	304.943	311.706	323.034	329.295	316.888	325.955	331.426	357.733	390.809	446.366	504.432	583.808	700.642	821.901	988.589	1187.14	1388.88	1564.17	1712.27	1801.92	1737.91	1527.07	1266.12	981.347	634.979	292.087	-15.3972	-258.143	-422.554	-531.094	-549.572	-462.968	-322.315	-166.091	-60.0586	-23.9575	-22.1144	-16.7106	-6.14268	-3.36136	2.03124	8.9392	12.0345	14.7244
2301.22	306.705	317.307	319.268	329.984	331.034	326.041	333.645	343.613	346.001	336.369	343.896	367.443	403.116	431.719	503.563	598.79	687.298	817.608	971.702	1152.24	1364.68	1559.42	1722.43	1804.14	1824.93	1682.29	1414.63	1111.62	798.086	439.072	126.405	-156.475	-360.625	-499.923	-575.313	-552.132	-423.692	-261.575	-118.766	-37.3068	-22.8421	-24.5431	-15.8152	-6.03003	-1.19742	2.58103	8.77357	11.4847	13.8392
2300.89	335.17	335.296	333.417	339.322	346.932	342.74	350.755	357.22	374.963	376.188	382.569	404.957	451.619	493.864	584.797	698.584	807.704	942.823	1132.16	1337.96	1529.14	1718.9	1845.67	1873.94	1805.39	1581.72	1273.2	932.426	592.749	251.94	-27.7052	-285.918	-470.353	-579.059	-619.438	-548.359	-379.457	-207.482	-78.8842	-24.657	-24.6766	-24.1535	-15.4995	-9.1788	-5.316	-1.63947	2.30755	5.65202	12.8476
2300.56	351.637	355.772	354.819	359.762	369.649	360.839	368.984	375.102	394.866	413.536	422.65	441.516	511.515	579.867	693.219	808.659	952.508	1114.53	1304.13	1533.74	1697.41	1833.14	1883.93	1862.48	1715.55	1423.77	1090.17	733.824	397.648	91.5986	-172.815	-404.938	-578.86	-662.146	-642.28	-525.438	-328.823	-158.824	-56.3453	-27.1959	-26.811	-20.0443	-13.6139	-8.70034	-6.63308	-2.16981	1.59314	5.35618	14.4356
2300.23	364.821	381.228	379.877	386.741	391.259	395.053	395.53	424.455	425.249	437.731	476.428	525.153	599.153	682.51	810.017	961.203	1138.99	1320.1	1484.53	1698.92	1836.44	1925.24	1914.51	1802.36	1576.51	1238.76	891.13	543.386	221.907	-51.681	-305.14	-520.888	-662.805	-712.105	-625.766	-469.097	-269.013	-112.164	-43.3342	-31.0364	-30.9158	-21.9519	-11.9337	-8.14416	-10.2757	-5.81802	3.59444	8.56729	15.8281
2299.9	395.366	401.557	409.582	410.088	405.37	417.406	427.201	466.388	461.453	488.84	544.88	598.535	689.609	807.687	949.434	1137.05	1330	1509.53	1669.13	1832.93	1924.92	1966.24	1862.5	1671.95	1404.09	1054.21	689.916	359.859	66.6426	-194.873	-427.509	-633.056	-739.899	-720.133	-592.481	-400.871	-205.968	-78.5889	-32.4672	-29.2294	-34.2464	-24.646	-10.6282	-9.06158	-11.9894	-7.38259	3.87846	11.9809	16.8397
2299.57	422.433	423.893	424.15	438.021	441.122	441.752	460.814	504.432	534.789	560.349	626.59	695.621	809.805	944.46	1128.8	1319.82	1506.85	1679.44	1838.09	1944.31	1949.7	1929.1	1744.59	1491.24	1186.29	841.998	486.077	178.113	-72.9302	-319.975	-542.223	-728.145	-802.149	-711.476	-542.493	-333.345	-153.213	-58.9397	-35.8703	-37.0857	-34.1045	-21.5476	-11.3237	-8.61799	-8.25664	-5.17043	1.04449	6.86705	15.758
2299.24	451.605	455.494	451.65	471.211	476.426	471.28	503.537	555.232	594.728	667.183	727.39	849.137	978.94	1129.89	1331.4	1536.14	1727.04	1887.13	1975.49	2013	1938.2	1838.72	1591.06	1300.85	963.433	624.043	316.374	35.3993	-212.987	-449.913	-668.354	-820.518	-833.993	-682.008	-461.229	-257.274	-108.315	-48.9147	-47.3092	-44.021	-31.0021	-20.6163	-16.548	-10.7005	-6.5075	-6.67969	-1.77483	6.84664	16.0212
2298.91	484.361	493.387	496.262	511.915	520.745	525.398	559.189	628.911	698.258	774.941	852.64	1019.07	1170.74	1338.19	1551.94	1750.58	1915.49	2026.77	2033.32	2011.02	1874.77	1694.5	1414.2	1085.25	767.065	442.536	157.246	-109.159	-339.955	-584.571	-791.045	-885.829	-825.912	-628.151	-386.034	-198.283	-84.1734	-56.486	-57.943	-42.3057	-29.0671	-24.972	-21.2853	-14.6272	-9.93368	-7.22723	0.481486	7.62182	13.025
2298.58	526.183	532.687	538.878	556.235	569.803	596.562	634.042	715.662	815.205	902.704	1012.54	1199.21	1360.23	1536.99	1756.08	1950.07	2047.24	2091.32	2037.99	1918.5	1745.03	1493.55	1214.86	869.067	582.84	278.276	-1.95202	-262.307	-475.056	-703.378	-875.954	-904.682	-780.711	-551.519	-317.542	-156.684	-76.6461	-65.4597	-64.0313	-43.1118	-30.3057	-26.5646	-21.2459	-17.4781	-11.9983	-4.28408	3.32583	8.60993	12.051
2298.25	601.959	611.424	636.285	659.925	677.133	719.75	768.827	855.26	968.68	1095.21	1233.12	1411.55	1577.59	1766.54	1894.99	2083.97	2120.54	2089.59	2004.61	1795.49	1589.29	1274.85	1002.78	662.781	401.568	120.562	-151.549	-395.234	-616.313	-823.294	-929.134	-892.806	-708.454	-457.795	-243.626	-114.717	-71.9943	-68.2334	-63.958	-42.9446	-27.3113	-27.0975	-25.8067	-20.1381	-11.0032	-2.43973	0.795452	6.63005	14.5139
2297.92	716.414	714.925	753.174	781.308	818.537	870.563	932.682	1038.08	1173.58	1321.41	1472.59	1642.03	1811.89	1989.8	2055.06	2156.22	2144.35	2058.31	1890.18	1652.02	1384.28	1068.29	783.586	480.58	237.748	-9.59401	-288.454	-536.194	-751.716	-927.66	-962.715	-863.651	-625.747	-360.191	-180.708	-93.0033	-72.4052	-69.1299	-60.9695	-40.9511	-23.8747	-24.4228	-24.38	-16.4543	-8.43879	-1.73956	0.368726	4.61511	14.5907
2297.59	849.363	856.123	889.692	930.062	981.53	1033.92	1122.5	1266.91	1416.26	1565.91	1716.19	1857.13	2009.32	2100.98	2161.87	2173.52	2077.45	1963.74	1695.28	1452.97	1184.89	881.557	596.243	315.844	81.1089	-158.907	-435.841	-686.022	-871.887	-991.741	-967.38	-801.444	-536.089	-280.704	-137.492	-92.0787	-80.7741	-70.4289	-58.0136	-42.5266	-30.9896	-25.4136	-19.4485	-12.0373	-4.15795	1.25369	3.67043	5.82628	10.3876
2297.26	1058.69	1059.42	1102.29	1150.29	1199.54	1243.25	1340.44	1524.67	1670.03	1796.97	1921.12	2028.41	2125.62	2141.21	2186.63	2125.44	1961.95	1803.68	1502.43	1233.08	956.587	688.926	418.047	164.454	-72.5299	-326.534	-585.948	-822.136	-972.281	-1024.8	-934.154	-707.724	-437.536	-218.936	-114.07	-93.7189	-88.7507	-70.1761	-49.8877	-38.1985	-34.0248	-25.0469	-19.2245	-16.0892	-7.51569	-1.72653	6.84272	11.705	9.99029
2296.93	1262.5	1288.99	1337.58	1392.05	1439.02	1491.99	1607.01	1747.37	1902.88	2006.36	2102.86	2134.84	2179.73	2155.07	2144.62	2036.41	1817.83	1596.71	1311.46	1034.01	750.681	495.363	256.547	19.0038	-223.5	-473.909	-724.335	-944.444	-1059.14	-1027.58	-862.691	-601.786	-340.025	-164.46	-103.172	-97.8978	-88.5484	-68.336	-47.6411	-37.2753	-31.2142	-24.0651	-22.9204	-20.0321	-6.84177	1.16929	6.53497	14.4459	13.7421
2296.6	1462.33	1507.96	1585.16	1648.08	1680.28	1718.66	1819.03	1954.61	2088.16	2152.92	2200.52	2195.66	2174.27	2109.61	2022.57	1877.26	1650.48	1384.93	1094.72	844.267	558.866	335.721	98.8246	-144.932	-393.644	-638.487	-877.461	-1061.52	-1107.02	-1002.16	-773.426	-490.747	-252.952	-125.022	-100.735	-106.556	-88.3546	-65.7153	-48.2193	-42.2026	-32.3087	-24.6102	-21.2569	-14.0527	-4.65021	4.03859	7.3163	10.0616	12.3923
2296.27	1692.02	1738.24	1792.27	1866.06	1903.35	1911.42	2001.4	2128.47	2202.72	2210.02	2227.51	2185.73	2112.43	2005.46	1852.57	1683.35	1426.28	1153.39	889.622	639.042	395.191	183.496	-48.1654	-289.763	-569.808	-811.607	-1021.97	-1141.23	-1103.22	-930.087	-667.223	-383.472	-188.661	-111.408	-101.906	-108.803	-85.5051	-60.0707	-46.1068	-42.4099	-31.9304	-21.5614	-16.8676	-10.388	-3.72712	3.89991	7.21261	8.41794	11.3486
2295.94	1895.19	1918.28	1975.31	2044.24	2093.05	2090.3	2148.91	2238.58	2260.89	2225.84	2196.08	2144.65	1998.15	1820.91	1650.67	1430.05	1178.17	935.829	695.31	471.375	250.501	46.3069	-218.628	-461.761	-737.86	-965.132	-1127.64	-1170.97	-1060.45	-836.031	-552.765	-296.15	-152.654	-112.764	-109.918	-104.673	-80.2402	-58.9072	-47.6497	-41.4436	-28.5954	-18.935	-15.1867	-9.0564	-2.82486	2.90075	5.06657	6.72002	11.3297
2295.61	2086.41	2085.42	2144.53	2184.58	2217.28	2184.38	2216.81	2255.95	2249.88	2196.03	2108.99	2018.02	1830.05	1596.98	1450.77	1202.15	977.123	754.742	540.821	338.934	103.028	-116.859	-388.133	-646.743	-883.194	-1086.58	-1200.6	-1170.92	-985.942	-706.35	-430.603	-230.172	-135.067	-116.893	-116.746	-97.9917	-73.9228	-61.2022	-53.432	-43.2071	-27.2488	-19.0828	-12.8367	-4.84516	-0.763031	3.65483	6.06228	7.74058	9.01015
2295.28	2186.04	2196.84	2245.24	2275.98	2277.09	2238.98	2243.89	2229.9	2181.31	2083	1955.65	1801.62	1609.3	1402.73	1220.22	999.606	784.963	574.726	387.22	185.501	-43.6869	-289.272	-560.987	-844.252	-1039.22	-1198.77	-1233.24	-1124.95	-881.801	-573.762	-321.805	-180.303	-129.144	-120.991	-110.592	-86.5561	-67.1119	-57.3114	-50.1706	-42.866	-28.6925	-18.7648	-10.4652	-1.95283	3.12275	6.028	5.06874	6.57078	7.21968
2294.95	2284.01	2275.86	2298.88	2316.79	2305.55	2231.57	2184.3	2155.03	2064.18	1918.87	1772.79	1597.81	1383.01	1205.1	992.865	805.332	597.434	410.552	233.175	18.9255	-204.429	-476.456	-756.095	-1035.61	-1201.71	-1301.02	-1236.33	-1037.65	-751.175	-462.52	-242.689	-151.13	-129.814	-122.106	-102.46	-76.6964	-61.9206	-53.7434	-44.0713	-38.0205	-28.526	-16.5386	-8.74024	-0.730386	5.21963	4.18019	2.51158	3.28077	4.23272
2294.62	2283.41	2271.64	2297.59	2277.91	2235.37	2146.49	2052.45	1983.72	1866.71	1701.79	1542.89	1365.52	1165.75	992.247	811.579	623.577	462.265	275.337	93.1565	-131.431	-370.842	-658.559	-927.979	-1192.83	-1321.64	-1334.13	-1195.25	-921.402	-604.65	-349.081	-196.645	-150.081	-138.611	-119.439	-95.7119	-72.9518	-61.9159	-51.6263	-39.7812	-30.7582	-23.324	-15.8548	-7.49524	0.140788	2.24214	3.15177	6.43258	6.05771	5.88994
2294.29	2174.32	2165.59	2168.85	2172.98	2078.94	1976.31	1854.06	1757.56	1648.23	1479.24	1297.81	1151.02	957.635	801.966	641.014	462.862	292.888	121.003	-61.2187	-286.902	-547.004	-850.792	-1108.3	-1320.91	-1390.31	-1301.98	-1095.68	-777.647	-466.681	-260.392	-170.083	-154.73	-142.585	-110.501	-86.8706	-70.6391	-63.7322	-51.1866	-36.3525	-23.66	-16.5106	-12.2091	-4.44628	-1.26897	-2.73489	1.29213	7.06694	6.89792	6.66006
2293.96	2009.04	1998.94	2005.77	1976.19	1886.12	1773.18	1645.6	1525.11	1390.36	1235.68	1071.11	939.789	762.241	615.095	475.412	317.242	137.584	-54.8666	-239.368	-475.631	-766.361	-1045.2	-1297.49	-1439.41	-1422.72	-1249.64	-959.45	-621.65	-352.245	-206.77	-158.999	-151.822	-130.63	-96.4671	-76.8806	-68.4895	-58.2474	-45.6861	-32.4395	-18.039	-10.9217	-8.64177	-2.38059	1.26403	-0.380909	0.824083	5.33426	6.22392	6.01844
2293.63	1781.24	1779.63	1783.67	1719.66	1638.91	1531.11	1392.73	1296.12	1153.56	1008.22	873.434	761.679	607.801	463.983	326.452	175.681	7.97852	-216.668	-431.061	-670.532	-976.607	-1228.74	-1440.03	-1520.97	-1403.49	-1144.21	-805.374	-485.807	-272.548	-189.256	-168.361	-153.963	-121.117	-87.5588	-70.2874	-61.7036	-47.7917	-38.909	-28.0897	-15.1952	-8.36759	-6.62056	-1.96179	4.6714	4.2185	2.73611	5.05858	4.26548	4.19056
2293.3	1514.39	1525.37	1504.88	1448.67	1347.29	1232.14	1116.16	1044.55	933.705	812.772	676.606	565.926	438.167	313.136	185.87	26.184	-149.849	-386.138	-636.826	-866.707	-1165.52	-1396.43	-1540.77	-1520.75	-1316.52	-990.796	-647.038	-380.028	-228.619	-191.403	-176.552	-153.534	-113.718	-80.7498	-66.658	-57.255	-42.0586	-32.4177	-24.8002	-16.1456	-9.66495	-5.27309	-1.74995	3.38126	5.92674	4.43789	3.65175	2.08518	2.0708
2292.97	1215.28	1225.67	1202.14	1152.67	1060.53	988.369	895.346	806.582	710.246	619.639	506.246	401.343	292.612	167.589	35.947	-131.418	-334.691	-579.03	-852.825	-1088.47	-1353.39	-1529.74	-1573.79	-1441.37	-1170.97	-812.432	-502.808	-294.422	-198.74	-186.532	-171.701	-139.696	-101.557	-73.9255	-61.4016	-54.4574	-39.1237	-23.9591	-15.3646	-9.83677	-5.69656	-2.18701	0.620541	3.74205	5.26911	4.53668	3.87287	2.54409	2.0482
2292.64	927.76	925.173	925.874	894.079	824.299	759.484	680.058	600.484	496.536	450.656	365.597	258.669	141.804	42.2071	-113.675	-304.892	-539.723	-805.584	-1089.23	-1321.1	-1515.59	-1605.45	-1545.45	-1321.44	-987.143	-643.631	-390.079	-245.985	-192.565	-180.357	-157.449	-123.818	-90.9399	-68.7104	-54.4934	-45.6228	-32.1643	-18.2455	-7.05729	-0.00118325	2.15235	1.19952	2.04636	4.74321	5.37444	5.89828	5.99068	3.0831	1.77888
2292.31	665.038	672.248	668.862	649.541	620.294	561.319	490.642	440.121	364.562	296.314	214.743	126.274	9.58093	-102.459	-281.488	-497.358	-759.533	-1052.99	-1300.21	-1499.96	-1623.8	-1612.82	-1455.47	-1164.91	-809.565	-502.66	-302.29	-224.527	-198.622	-180.3	-145.836	-108.706	-79.8579	-62.9789	-48.9102	-37.1927	-24.9926	-16.6073	-9.17246	0.592028	6.3976	5.96032	3.22009	1.96201	3.90771	7.69942	8.59725	3.96602	0.438539
2291.98	459.617	457.063	457.116	449.684	421.925	377.314	336.478	292.05	238.939	154.547	75.0591	-19.9633	-142.817	-286.009	-470.804	-709.578	-1004.71	-1291.29	-1484.23	-1632.89	-1658.46	-1556.24	-1317.37	-984.268	-637.804	-385.598	-256.064	-214.413	-197.056	-171.423	-133.095	-95.1147	-71.9801	-58.1338	-45.0582	-29.4522	-16.366	-9.69988	-5.94119	0.429118	3.65316	5.78096	6.12106	4.83928	5.78175	6.80178	6.6495	3.3099	1.16655
2291.65	300.905	297.724	299.902	295.984	259.224	219.33	189.465	145.447	102.212	42.6455	-56.2804	-159.867	-289.566	-468.897	-685.383	-937.618	-1233.57	-1512.59	-1674.51	-1722.46	-1633.84	-1435	-1148.69	-794.188	-489.665	-312.911	-233.486	-205.839	-189.22	-152.043	-114.485	-81.7149	-63.3369	-49.5322	-36.6741	-20.4253	-8.02496	-1.87439	0.480147	3.63974	4.22914	5.10533	6.4455	6.5734	5.832	3.12573	2.91332	1.96255	-0.251629
2291.32	173.792	167.725	166.516	155.256	135.781	116.856	79.2205	43.5602	-10.4944	-76.9744	-186.318	-310.609	-458.654	-667.675	-918.914	-1191.2	-1484.37	-1686.37	-1791.86	-1746.86	-1562.14	-1277.02	-944.748	-617.133	-384.601	-271.874	-228.529	-201.908	-169.525	-127.911	-98.9178	-74.5575	-55.1427	-41.4078	-31.1758	-18.3497	-6.57253	-2.56301	-0.371998	5.32394	7.25912	5.3409	5.06127	5.3442	4.76618	3.37419	1.86972	1.43786	2.03507
2290.99	71.2076	61.51	56.9111	49.4414	46.9638	34.7674	-2.6893	-49.2243	-106.379	-198.308	-323.187	-473.268	-668.745	-895.104	-1141.58	-1436.24	-1688.82	-1825.71	-1823.94	-1667.67	-1400.7	-1065.58	-736.369	-476.315	-321.213	-250.414	-221.174	-193.098	-149.581	-111.396	-84.7626	-67.7673	-50.3074	-33.8521	-26.2631	-18.7378	-7.24706	-2.35307	-0.133729	4.85832	7.67319	6.3846	4.60773	3.56257	3.12083	4.40174	3.70927	0.245234	1.02566
2290.66	-15.3562	-15.1874	-15.3939	-27.497	-40.0544	-63.1633	-102.455	-156.681	-223.992	-327.698	-471.361	-655.102	-891.183	-1136.29	-1381.87	-1649.28	-1836.71	-1891.96	-1777.47	-1513.16	-1196.69	-864.021	-576.345	-383.225	-291.635	-245.263	-212.994	-175.668	-132.997	-100.638	-76.6333	-60.4532	-42.8362	-25.9002	-17.7571	-10.8949	-2.18255	3.38147	6.12732	8.73164	9.45752	7.05301	6.04057	5.24317	3.14851	3.1651	3.10023	1.5821	2.30637
2290.32	-90.4983	-82.6088	-92.4707	-104.915	-117.046	-155.161	-206.877	-275.493	-368.673	-500.809	-679.033	-880.44	-1128.58	-1380.18	-1612.93	-1805.22	-1900.99	-1850.5	-1639.09	-1314.7	-976.131	-674.34	-460.288	-329.524	-269.68	-231.081	-192.651	-149.216	-114.354	-89.6811	-75.0589	-57.6665	-35.3993	-19.0101	-10.2323	-3.36825	2.89636	7.59577	9.24911	10.9769	11.0725	8.20757	8.57219	8.68596	5.75462	3.84305	2.63233	2.83257	4.08426
2289.99	-154.638	-156.802	-169.438	-176.461	-197.449	-242.013	-313.848	-406.646	-539.648	-714.453	-911.926	-1126.35	-1369.71	-1595.49	-1802.59	-1911.38	-1892.93	-1740.29	-1435.8	-1084.29	-758.317	-514.722	-379.521	-302.681	-246.675	-204.536	-162.519	-123.566	-93.9431	-74.2287	-64.2473	-48.8138	-31.0058	-16.9138	-6.54321	-1.47802	2.74272	6.33078	7.12972	8.31166	9.10395	7.65172	8.9022	7.65627	2.56652	2.07387	3.19369	2.29227	2.46984
2289.66	-216.501	-223.85	-235.377	-252.422	-285.445	-350.882	-455.008	-574.324	-742.96	-965.729	-1187.5	-1391.15	-1601.32	-1765.29	-1886.13	-1902.66	-1801.05	-1557.12	-1212.19	-878.86	-605.786	-425.226	-334.271	-273.365	-227.266	-182.899	-134.463	-99.2994	-73.231	-58.271	-47.5062	-34.8835	-25.303	-16.8483	-7.08603	-2.22814	-1.30798	1.30948	5.21816	8.08304	8.03282	6.83065	7.46045	6.42195	3.94216	4.53494	6.12509	4.94494	4.08034
2289.33	-287.291	-289.985	-310.307	-353.441	-408.921	-506.945	-637.44	-783.434	-974.28	-1208.13	-1444.04	-1629.63	-1769.91	-1864.74	-1887.94	-1805.29	-1622.99	-1340.42	-993.257	-693.861	-492.92	-369.822	-303.821	-255.831	-212.131	-162.577	-115.357	-84.5061	-62.1229	-47.5633	-35.7639	-25.3003	-17.9108	-11.973	-6.47395	-3.03239	-3.3725	-0.0543693	5.68394	8.82319	7.25227	5.36331	5.41087	5.58289	5.27819	4.58126	4.68291	5.32636	6.42304
2289	-373.393	-384.613	-420.996	-477.909	-556.358	-677.988	-847.009	-1030.78	-1233.15	-1456.67	-1663.54	-1805.67	-1879.7	-1878.49	-1803.66	-1651	-1397.23	-1099.27	-805.046	-568.852	-430.656	-338.367	-276.542	-229.37	-181.295	-138.235	-102.68	-77.9347	-57.2782	-42.6553	-31.6868	-21.1274	-12.6483	-6.82329	-4.41395	-3.84132	-2.43197	2.12717	6.25746	8.28976	7.96622	6.26899	4.67233	4.58029	5.39104	5.79629	6.50555	7.30217	8.69494
2288.67	-471.616	-500.322	-560.305	-644.064	-753.288	-900.974	-1084.05	-1284.08	-1490.98	-1688.07	-1836.02	-1914.83	-1902.71	-1796.21	-1642.37	-1433.4	-1163.51	-878.774	-632.524	-459.15	-360.068	-299.657	-248.055	-196.614	-147.002	-109.737	-87.0332	-66.8488	-46.4615	-35.1847	-28.1443	-17.6743	-9.06736	-5.59033	-5.47025	-4.50271	-0.737824	2.84944	4.58133	6.40564	9.057	9.6495	7.84338	7.68021	9.56086	10.1724	9.71634	9.6003	10.5471
2288.34	-637.952	-688.536	-768.432	-869.297	-995.06	-1153.7	-1333.35	-1522.23	-1700.81	-1854.28	-1920.65	-1898.76	-1811.05	-1643.06	-1425.53	-1191.72	-944.226	-702.982	-514.308	-384.944	-306.039	-257.177	-213.526	-161.605	-114.519	-86.9295	-69.3575	-52.0262	-35.3215	-25.0389	-20.1027	-12.8761	-6.23638	-4.03541	-3.71831	-1.31769	1.82694	4.22989	6.03326	6.24883	6.48136	6.63767	6.81805	8.83404	11.1835	12.1575	12.7269	12.3905	10.8751
2288.01	-863.513	-925.022	-1012.74	-1119.16	-1239.85	-1400.81	-1557.24	-1693.56	-1829.65	-1904.01	-1906.66	-1824.14	-1656.61	-1447.56	-1206.24	-980.457	-767.445	-572.953	-432.78	-339.144	-270.113	-211.483	-171.348	-131.992	-96.8893	-76.6207	-56.5753	-38.9296	-27.2594	-19.4703	-12.0453	-6.10554	-1.13171	0.911072	1.46374	3.64283	5.34019	6.67385	6.49199	5.56185	6.07461	5.34605	5.06625	8.07106	10.98	12.0627	12.3174	11.9878	11.6426
2287.68	-1153.63	-1213.82	-1289.39	-1383.41	-1490.52	-1626.99	-1747.39	-1836.25	-1897.03	-1895.61	-1821.65	-1673.62	-1477.42	-1235.25	-1005.84	-803.549	-619.383	-478.993	-366.632	-285.417	-224.425	-175.627	-138.455	-108.546	-83.7499	-62.7095	-44.3025	-31.47	-23.4644	-17.0492	-9.70295	-5.59128	-1.52186	1.95328	3.31407	4.87023	5.88907	6.81752	5.39659	5.08667	8.18727	8.32499	6.52532	7.86383	10.9695	13.3618	13.6523	13.2265	14.5701
2287.35	-1471.84	-1510.94	-1560.68	-1613.87	-1694.14	-1788.04	-1842.56	-1871.19	-1859.16	-1785.73	-1669.63	-1490.74	-1265.14	-1035.3	-823.447	-644.633	-515.548	-401.825	-309.339	-237.652	-183.033	-145.106	-112.215	-85.9146	-66.6764	-50.9689	-33.9519	-25.2385	-21.1971	-13.613	-8.3815	-7.22893	-4.92567	0.132458	3.13593	2.49404	3.62623	6.10396	7.0156	8.22257	9.70044	9.81279	10.1666	11.717	12.5384	13.1683	14.1708	13.8922	14.4756
2287.02	-1763.67	-1778	-1801.37	-1815.65	-1843.85	-1860.48	-1854.33	-1815.97	-1732.7	-1618.42	-1475.63	-1281.17	-1056.69	-844.658	-670.068	-533.216	-429.24	-336.741	-264.23	-199.566	-151.821	-117.777	-90.308	-71.8053	-53.3104	-41.3796	-29.0654	-19.4515	-15.3779	-10.5783	-6.26798	-4.66236	-0.9589	2.57713	4.25316	2.56812	3.59428	6.96227	10.626	12.7374	12.6277	12.4363	13.4306	13.4621	12.4381	12.3672	12.1273	12.2809	15.0769
2286.69	-2022.82	-2001.12	-1980.28	-1956.85	-1923.38	-1875.79	-1824.21	-1711.35	-1566.03	-1425.98	-1274.23	-1076.36	-874.85	-702.528	-555.784	-443.971	-344.519	-275.139	-220.57	-159.081	-125.019	-99.9727	-81.3655	-62.6839	-42.8532	-34.4266	-28.5422	-19.547	-10.1458	-6.76161	-4.00407	-1.31671	3.56584	4.92792	6.03615	6.41394	6.99601	7.872	12.3441	15.2268	14.4073	15.4016	15.6345	13.8513	12.7504	11.0583	9.37605	11.3312	16.1861
2286.36	-2189.15	-2155.46	-2097.85	-2027.27	-1938.95	-1832.29	-1725.22	-1584.63	-1412.15	-1253.86	-1098.92	-908.062	-731.579	-598.515	-476.813	-374.777	-290.703	-228.266	-181.603	-133.115	-104.82	-80.5624	-65.6939	-51.0568	-32.9269	-27.187	-22.2503	-15.5536	-9.5507	-5.58525	-0.65307	3.94183	7.63914	5.75371	7.66767	10.4691	10.2204	9.47317	13.2856	15.8079	14.0598	15.1197	17.0062	15.5638	14.2045	13.2531	13.1436	15.4402	17.4342
2286.03	-2259.33	-2190.15	-2110.37	-1995.57	-1867.13	-1735.65	-1597.34	-1429.3	-1258.77	-1106.15	-939.651	-766.321	-616.046	-510.426	-406.589	-316.549	-244.718	-190.094	-146.79	-116.558	-94.0407	-65.4613	-50.3795	-39.8165	-26.0171	-21.175	-15.2899	-6.5122	-3.84348	-2.54278	1.2156	6.19574	8.70726	6.76051	9.21653	12.2591	12.0074	13.5317	16.1552	15.0739	14.4775	16.2612	17.6732	16.9668	15.5916	14.6912	14.9065	16.3608	15.5641
2285.7	-2216.8	-2138.96	-2045.35	-1907.05	-1759.62	-1612.92	-1459.02	-1275.32	-1111.77	-970.2	-810.342	-646.079	-498.653	-418.534	-340.532	-261.234	-206.062	-164.069	-122.703	-94.9432	-78.6245	-58.1649	-43.4128	-30.8678	-22.651	-18.7084	-11.9072	-2.70622	2.19714	3.29825	4.07398	5.48659	5.17292	7.00336	10.1699	10.1608	11.2849	15.0123	17.7298	16.0955	14.518	16.7698	18.2424	16.2881	15.3518	15.5361	15.2132	15.7485	16.0094
2285.37	-2066.86	-1995.61	-1893.93	-1764.24	-1615.79	-1455.22	-1291.18	-1119.37	-967.458	-818.78	-681.427	-549.113	-427.338	-351.649	-274.621	-212.301	-163.302	-133.902	-103.405	-79.3647	-65.0289	-50.6492	-32.8795	-25.6946	-19.4963	-14.011	-7.20368	-1.62213	1.06634	4.22522	5.87407	5.45946	4.93898	8.40368	11.7155	10.4426	10.9342	13.2184	16.8009	18.9499	16.5602	15.7619	17.61	17.3863	16.616	16.9288	16.3765	14.5646	14.9526
2285.04	-1820.24	-1782.13	-1703.45	-1583.1	-1417.6	-1254.77	-1102.83	-949.613	-832.502	-691.613	-568.373	-457.562	-361.947	-287.246	-225.679	-183.835	-144.834	-116.055	-88.391	-67.5912	-52.7816	-37.7117	-25.2811	-22.1659	-14.8879	-10.3557	-2.44787	1.15828	3.43259	4.72226	6.06344	7.31583	7.57452	9.91912	12.495	12.4522	13.1585	13.5281	15.8059	18.4768	17.0184	14.8877	16.7328	18.7202	17.0974	16.5798	18.0528	16.1304	14.5389
2284.71	-1504.42	-1471.43	-1415.84	-1327.05	-1201.6	-1065.98	-926.429	-774.513	-664.663	-559.474	-458.164	-373.252	-290.881	-234.335	-184.306	-144.97	-123.276	-101.481	-69.4814	-55.5769	-44.3304	-29.3655	-22.7661	-21.1764	-11.9021	-5.8164	0.850004	2.84194	3.91975	7.28312	7.59708	8.09379	9.36028	10.7959	11.7669	13.0218	14.8552	13.5668	13.6208	15.5965	15.9195	16.5419	17.0648	16.5924	15.8076	15.9106	17.1568	16.1725	14.5208
2284.38	-1147.55	-1127.79	-1094.86	-1037.38	-951.665	-855.784	-748.563	-632.448	-531.458	-443.461	-360.308	-294.959	-233.504	-191.464	-161.902	-128.568	-96.994	-77.5245	-58.2857	-47.2627	-37.8749	-24.4802	-20.1978	-14.5537	-7.23227	-1.65061	1.44128	3.61037	4.44552	9.69504	11.2434	9.4472	10.6653	13.4703	11.3698	13.0361	15.3141	15.0117	14.6365	16.3358	17.2044	16.7999	16.2817	15.9602	16.292	17.1229	17.3862	15.1781	12.5479
2284.05	-849.789	-842.614	-835.636	-810.681	-735.618	-649.343	-581.547	-504.692	-421.466	-363.566	-305.707	-240.777	-187.56	-156.438	-135.219	-104.015	-82.9634	-59.7321	-43.3435	-39.8733	-26.7033	-21.3532	-16.9257	-2.94088	-5.39435	-3.22465	1.54274	4.99629	5.99743	9.81682	14.4267	12.5792	11.5635	13.7333	11.4695	13.128	17.0971	16.6158	17.203	19.1288	19.0284	16.5245	15.4487	15.836	14.6491	14.7825	15.4103	12.935	12.6348
2283.72	-629.396	-633.559	-628.206	-604.073	-558.454	-500.1	-446.04	-390.83	-332.358	-284.583	-242.122	-199.097	-156.758	-126.598	-101.905	-79.0568	-73.2763	-57.5932	-39.0678	-33.5569	-22.4816	-17.4219	-12.7355	-1.22268	-2.11086	-1.67688	3.26574	5.71489	5.89594	9.35682	12.9963	11.3795	10.8359	12.4895	13.121	14.2545	17.5376	17.2758	18.5038	20.1751	20.0714	18.8666	17.7655	15.4777	12.8133	13.7688	14.507	13.0608	15.3343
2283.39	-469.009	-483.425	-480.145	-453.372	-423.075	-383.215	-340.074	-298.906	-260.659	-221.506	-193.392	-155.541	-137.306	-104.618	-84.0427	-70.146	-62.6798	-42.3426	-36.5127	-30.4884	-23.6296	-12.1385	-6.79117	-3.83989	-1.30056	4.20185	4.32598	5.5089	7.3081	10.4258	10.9658	10.5565	12.266	14.6364	16.9251	16.4393	15.3165	16.9106	17.5094	17.2679	18.5887	19.0507	19.0757	17.7324	14.865	15.7247	16.7057	13.9045	15.2361
2283.06	-364.092	-369.219	-359.703	-339.34	-326.29	-293.173	-260.031	-229.96	-207.308	-173.889	-152.53	-126.426	-114.594	-89.7047	-71.3357	-54.795	-50.4739	-31.4352	-25.1607	-24.7342	-18.7555	-7.41959	-6.06566	-1.01751	-1.55728	5.92694	3.83812	4.84331	9.30488	9.82542	9.13628	11.9478	14.4079	15.6889	16.9869	16.3989	14.2396	14.0963	13.1087	14.1079	16.7555	16.3706	17.5622	18.8065	15.0537	14.0014	15.9894	15.7268	16.4798
2282.73	-279.307	-280.8	-274.652	-267.042	-249.079	-237.231	-215.267	-188.469	-169.782	-144.396	-126.984	-106.106	-89.844	-73.0567	-61.924	-49.5369	-36.062	-27.5936	-19.2001	-18.9133	-10.4609	-7.77879	-3.87738	1.36383	3.15925	4.82923	5.64152	5.99834	10.5008	9.6571	9.50979	10.43	13.8097	15.2377	16.2905	16.9435	17.0829	16.1565	14.1363	14.2414	16.3449	15.954	15.0068	16.7823	15.0834	13.3336	14.9106	14.969	15.7447
2282.4	-212.517	-229.313	-226.389	-210.885	-201.701	-190.095	-171.237	-148.516	-137.288	-120.522	-105.674	-89.9336	-66.6714	-64.0619	-53.103	-42.6957	-29.4362	-19.5608	-14.1447	-14.4818	-8.87329	-4.1271	0.034286	5.07474	4.01709	4.51209	6.72396	10.3094	12.2668	11.6517	12.1784	11.0973	12.6179	12.9072	15.2553	17.719	18.0077	18.3803	15.634	14.5397	16.2961	17.302	15.9206	14.4615	13.9154	13.026	13.7434	14.9255	15.5001
2282.07	-166.813	-172.581	-178.05	-174.874	-171.111	-155.362	-142.369	-121.508	-111.817	-100.246	-85.1646	-73.8985	-58.7564	-57.5012	-40.0208	-36.8054	-29.4417	-17.281	-15.7116	-6.74271	-5.12591	-1.91612	1.24144	6.57668	2.73441	7.92119	7.65124	9.96006	12.6082	13.8322	10.9128	10.2515	11.3637	11.2433	13.3141	15.7646	14.3575	15.7431	14.9453	15.5824	16.7	16.6295	15.7663	13.6931	13.2179	12.6838	12.7976	15.0046	16.3088
2281.74	-136.291	-136.395	-142.221	-142.286	-134.803	-128.588	-119.176	-100.588	-91.9077	-85.741	-74.4366	-67.9223	-57.349	-48.6953	-36.6558	-29.3402	-23.9039	-24.0618	-11.8097	-4.45371	-8.42864	-4.20383	1.2432	3.31869	2.34226	7.84249	6.57072	7.74496	12.8815	14.6449	11.0869	10.3164	10.7068	12.6608	14.0271	14.6363	13.6214	15.0717	16.9814	18.6445	17.1789	14.1316	13.3331	14.5966	14.453	13.1288	13.65	14.0267	14.536
2281.41	-116.878	-116.545	-116.778	-119.502	-114.687	-102.344	-94.1314	-80.0033	-78.2891	-75.9828	-66.8947	-52.423	-46.0156	-41.1888	-32.6643	-27.5526	-16.5892	-16.4121	-9.42259	-1.83121	-4.09406	-2.00139	0.529604	3.75743	4.56928	7.55393	9.04872	8.28626	11.5569	12.8072	12.3549	10.6781	11.2139	14.0118	13.8885	14.378	16.0686	16.0624	17.5657	18.9714	18.2549	15.1246	13.6057	15.7964	15.4969	12.7484	14.2383	15.8683	14.2815
2281.08	-96.2818	-92.0804	-95.0682	-99.5501	-91.0213	-84.9973	-82.1521	-71.6657	-71.0006	-58.5387	-56.2672	-39.7139	-35.3147	-32.6164	-25.2262	-26.3397	-17.665	-10.5689	-9.90546	1.5518	3.10224	5.28394	3.8803	4.45586	6.70401	10.8815	10.8909	9.24945	11.0493	10.9644	12.021	10.8769	14.6569	13.1725	12.8907	15.4942	15.621	15.1097	16.1648	16.9617	17.3639	15.1701	14.2783	16.2871	14.6828	11.9017	14.8302	16.6482	14.7212
2280.75	-76.4758	-77.271	-83.2007	-82.3659	-72.0224	-69.7582	-65.0816	-64.1652	-60.4447	-52.9704	-47.1826	-36.371	-33.2955	-25.8269	-21.2769	-18.184	-18.2089	-4.19567	-4.28749	-0.0511475	1.55764	7.20912	6.28315	3.30055	7.88109	12.8633	11.2081	10.6035	13.197	12.5337	12.2377	12.5613	14.5095	12.5674	13.2353	16.6943	13.2192	12.6592	13.834	15.0889	15.6153	13.7961	14.2649	15.7407	13.2485	12.233	15.4446	15.5333	14.1663
2280.42	-66.6225	-64.3415	-67.5802	-66.681	-58.8128	-56.5667	-57.6589	-50.9202	-45.4008	-39.5469	-41.505	-29.4156	-30.0559	-20.7215	-18.2868	-16.6485	-11.8783	0.724332	-0.330838	2.69209	-2.04434	4.52419	6.8208	5.42557	12.368	11.0539	12.4531	10.3191	12.3487	12.5183	11.1039	12.2219	11.7083	12.5974	14.1076	14.5916	13.5476	13.8252	13.3344	15.0226	15.0708	13.1536	15.5526	16.7476	14.3895	14.1205	15.2567	16.1769	16.5104
2280.09	-56.2649	-56.5295	-54.062	-53.4467	-55.37	-55.5271	-54.4025	-45.4272	-36.203	-33.8153	-33.9592	-27.054	-20.9776	-19.1804	-19.274	-13.7319	-7.26092	-6.39975	1.18578	4.36666	3.28239	5.95789	10.8973	7.72653	12.576	14.2851	11.0694	10.5041	11.5922	11.7904	9.69808	11.6271	14.1128	12.894	14.1271	12.8984	13.26	15.404	15.466	14.7189	15.5723	14.179	15.8787	16.0469	13.0922	14.1439	14.7204	15.328	15.7406
2279.76	-47.1716	-47.5649	-46.9183	-41.9911	-45.9495	-44.1355	-39.9078	-38.9878	-31.2448	-32.6811	-28.7601	-23.1855	-14.4035	-14.8661	-13.7125	-14.3017	-7.46368	-6.03836	3.3328	-0.399285	6.70838	8.50951	13.2882	8.3493	9.15845	16.9793	11.3715	12.6185	11.8227	12.8786	11.6937	13.3877	14.7158	13.1373	15.0913	13.7603	13.4412	13.8392	16.1521	15.0042	14.2518	14.8828	15.0081	15.5612	13.7872	12.546	13.4542	13.5083	13.6031
2279.43	-35.8936	-36.9602	-36.3127	-36.5839	-40.5836	-34.8703	-31.2124	-31.5163	-31.5603	-23.5057	-24.527	-17.1685	-11.2968	-9.68485	-11.5259	-10.0478	-8.69334	0.680425	5.16521	-0.77441	8.84316	9.51744	8.36732	6.9991	8.53421	13.9094	12.4756	12.3754	11.4317	13.7568	13.8001	13.5043	11.9171	11.858	15.8645	13.7562	13.9148	14.8402	15.6413	15.3426	13.6752	14.7175	15.3718	14.4448	13.1187	11.8304	12.2836	12.4561	12.4844
2279.1	-35.9316	-31.4731	-30.7582	-31.5388	-30.5485	-28.4757	-26.4078	-22.814	-24.1638	-20.04	-21.6477	-14.701	-14.1843	-7.05246	-11.1222	-6.11731	-7.90121	4.70948	2.43923	5.52307	7.98696	7.92918	8.0485	4.45024	8.75042	11.035	12.3669	12.3187	11.2571	12.9281	11.5578	11.6505	11.844	12.2658	14.2533	12.4755	12.5913	16.3373	16.0821	15.4009	15.0998	13.371	13.8432	12.7396	11.378	11.9184	13.956	15.4167	12.7139
2278.77	-30.8664	-26.9387	-23.9827	-22.7264	-28.6037	-28.1721	-23.3548	-19.4116	-15.4988	-24.43	-21.8958	-14.5377	-10.3225	-10.7878	-11.82	-5.05309	-2.63407	3.42386	4.56897	9.46283	7.96211	6.62184	10.265	5.91544	10.5042	11.5545	12.1356	12.1114	9.91618	12.3228	9.79228	12.2762	12.9012	12.9911	12.09	11.5393	11.0574	14.2268	15.0901	15.4602	14.9991	13.5492	13.2449	11.8313	11.9089	12.4592	13.6828	14.9486	13.0756
2278.44	-22.3342	-18.7202	-18.8211	-24.1685	-26.2369	-22.4567	-21.1787	-21.0435	-13.2916	-18.042	-14.913	-8.62139	-8.36202	-9.31674	-5.23791	-3.83095	1.81952	0.187745	6.97061	9.20189	7.62541	8.60973	8.29302	3.87795	9.60113	11.2682	11.792	12.4351	10.9473	13.7057	13.7669	14.6359	13.9082	11.805	11.0834	12.0369	10.5795	12.9365	14.4681	14.7828	14.1002	12.5055	13.5167	11.8602	11.0038	13.181	11.6074	10.3898	12.2653
2278.11	-16.9949	-19.189	-21.0506	-19.8296	-22.2702	-22.3747	-12.377	-14.6663	-10.9788	-13.9342	-12.2106	-9.70917	-9.61401	-1.84636	-3.23204	0.156617	1.36407	1.24655	5.73127	9.69495	8.89018	7.01907	6.70854	6.95537	6.38781	8.42706	11.3259	12.3694	10.826	12.9801	14.5184	16.2358	13.3412	11.2332	12.9645	13.7208	11.5192	12.6968	13.7173	12.3812	12.3575	12.2855	13.7472	13.6785	11.5157	13.341	14.0775	11.5672	11.8079
2277.77	-14.986	-16.9585	-19.3947	-13.35	-15.941	-14.0325	-15.0044	-8.18961	-9.413	-9.04653	-9.30809	-6.17724	-4.86465	-1.76085	-5.25563	-0.177648	0.120815	5.51129	4.58149	8.66337	9.03949	6.9873	8.49131	10.8257	7.60962	8.86096	9.77368	10.2615	11.3584	12.8362	12.3641	14.7346	13.8523	14.238	14.9549	13.0508	12.15	12.0367	12.9294	13.2455	13.7835	14.2085	14.5529	14.6449	12.7274	13.2124	14.6186	13.6729	14.7055
2277.44	-14.3108	-14.224	-14.9974	-15.5319	-13.3475	-12.187	-11.3227	-6.16653	-3.84604	-6.29097	-10.0273	-3.56168	-2.03903	-5.52092	-3.59092	-0.957917	3.7959	7.83563	7.02122	9.25018	9.38156	9.30766	8.58325	9.25565	8.04555	10.5922	8.72172	10.0733	12.1882	13.4803	11.5453	12.9581	14.8273	14.3246	14.4759	12.3648	12.4084	14.6072	14.7694	13.2397	14.0497	15.0537	14.7239	14.2396	13.081	12.9021	13.2319	13.1451	13.8937
2277.11	-8.99693	-11.6221	-9.48086	-13.6808	-14.4679	-12.1765	-7.73514	-7.17687	-3.16935	-9.0567	-4.17599	0.569798	-0.703938	-2.04502	2.24252	-0.67985	6.81688	8.18131	7.5378	8.48694	7.3858	13.2208	8.09533	8.08234	8.31809	12.6623	10.8043	12.4103	12.9136	13.3226	11.3911	14.1156	14.0311	10.9831	13.8553	13.4294	12.3434	14.6052	15.3193	13.6146	13.5324	14.0493	15.5182	16.3492	14.5907	13.525	13.5865	14.1885	15.7142
2276.78	-6.16808	-4.91631	-7.80197	-12.7938	-8.65724	-7.05002	-3.80023	-2.08183	-4.40652	-6.74247	-3.96856	-3.97845	-2.21498	0.389175	4.31218	-2.39818	4.47995	9.04844	6.61407	5.80616	8.43196	13.2015	8.92352	7.06695	8.16997	10.3936	9.92066	14.2617	14.0749	10.9151	11.7701	14.6752	12.3637	10.1705	12.0025	12.8248	12.9299	13.7815	13.0706	12.4846	13.2312	12.6004	13.6739	15.8491	15.8981	14.4632	12.7409	13.4383	15.4152
2276.45	-3.82881	-2.42511	-0.337474	-5.78997	-6.55642	-5.75946	-7.96158	-3.6764	-6.41117	-7.39466	-2.52736	-2.38011	-2.58627	-0.0626739	2.1847	2.94152	4.95851	7.03898	6.35024	7.6656	8.25932	8.33036	11.2096	8.62019	8.21451	8.62942	10.6844	12.6115	13.7281	9.81383	11.6964	13.1683	11.2612	11.2925	11.2551	11.403	12.5313	14.5005	13.5304	12.1079	12.9178	12.3829	12.5154	14.7244	15.1145	13.1886	11.9912	12.3608	12.4372
2276.12	-4.43584	-3.6463	2.35947	-2.82502	-5.71607	-1.8407	-3.50095	-3.86681	-1.61938	-3.81976	0.610759	-1.71799	-0.841145	0.0283079	-1.36654	7.13509	3.29634	7.89054	6.39848	8.96508	8.21683	8.79779	11.061	10.2045	7.8664	9.62772	13.1438	10.9385	12.7708	10.4151	10.403	10.6473	11.2226	12.8596	12.8125	12.0152	12.4732	14.5546	14.2258	11.796	13.0462	13.7662	12.3495	13.4895	14.9541	13.2836	13.3482	15.8016	14.0926
2275.79	-3.94885	-3.87479	-2.84393	-5.81728	-3.76748	0.218963	1.09169	0.342604	2.89168	-2.86785	1.9682	-1.77706	2.87738	5.29069	0.999176	4.65496	2.08705	6.90355	10.3536	8.62925	8.48806	9.1291	11.018	11.7425	8.71108	9.39189	12.8715	10.3707	11.6075	10.5401	9.92819	10.5919	10.9394	11.4391	12.0776	12.3087	14.0657	14.7916	13.6064	12.3826	13.4844	13.2109	12.6581	13.039	14.68	14.5425	12.2403	13.0825	12.7343
2275.46	-1.72927	-1.58145	-1.34112	-3.17906	-0.103602	-0.625664	-0.71595	-0.610039	-0.0270722	-0.649758	0.00402046	-0.980795	3.75955	4.82501	1.30676	1.53647	7.16594	7.66033	12.0706	11.3846	9.67592	10.279	9.20083	11.2569	9.4671	9.56388	10.4699	9.75247	11.2734	10.2398	10.0704	12.4997	10.7894	10.2968	10.9838	10.9698	12.9168	14.1036	13.4958	14.4759	12.9459	11.4607	13.0264	12.8822	12.9606	13.6373	11.5271	10.8894	12.2275
2275.13	-2.35946	-2.62041	-1.42956	-0.226002	-0.288845	-0.715955	-2.07381	2.99771	4.02512	5.35232	3.78015	1.12586	6.12244	7.10489	2.16089	4.80164	10.3538	10.2831	7.76511	11.0208	9.23677	7.83116	9.27156	10.2818	6.987	9.51915	9.18564	9.80797	11.7817	10.9202	10.9484	12.0259	11.8562	12.897	11.515	11.1235	12.0691	12.2121	12.2339	13.3584	11.9664	11.4301	11.7739	11.1111	11.2831	12.961	13.6182	12.5873	12.8887
2274.8	-2.27878	0.44528	1.69097	2.63036	1.10155	0.924296	-1.76033	-0.0461029	3.26321	7.56289	5.36205	3.2579	6.72919	6.30772	6.56136	8.2693	5.10234	5.12048	7.28028	10.4613	8.92842	6.36436	11.1596	12.5059	8.11024	10.6522	10.5428	11.0961	11.4114	11.4315	11.7475	11.6732	12.6725	13.0719	12.6534	12.2972	12.7298	11.4911	11.5696	11.763	10.1201	12.4064	13.3199	11.0615	11.7216	13.3158	13.9868	12.5693	11.4153
2274.47	3.07093	3.20485	1.59054	0.890612	1.5959	6.32454	2.50067	-1.0364	1.36268	5.26799	6.51446	4.32347	7.94433	8.54343	8.20643	5.7326	7.32215	6.60456	9.64533	9.59675	11.3462	9.38317	10.8076	11.3208	11.23	11.1199	12.2831	12.0646	10.4438	12.2128	12.9028	11.9478	11.1588	10.529	12.4643	12.6613	12.7145	12.0058	13.0517	11.8406	8.4521	10.536	12.423	10.8217	10.9041	12.1774	12.0293	9.06185	9.36511
2274.14	6.1023	2.93407	-0.36975	1.61919	1.81912	4.59109	-0.94115	2.31015	2.74237	4.3982	8.15134	3.33468	5.29633	6.29613	7.25039	5.87177	11.5669	8.2897	8.29328	9.21502	13.5603	8.45897	10.8458	10.4438	11.6956	11.4145	11.4813	11.5155	9.60275	10.8497	12.0812	11.5683	10.3751	10.3637	11.8337	12.2401	12.7199	12.7584	12.6991	11.0326	10.0422	12.5642	12.8817	11.3138	10.3228	11.4757	12.6656	8.91193	9.33415
2273.81	4.98063	1.48391	2.13237	3.65971	2.12132	2.78843	1.60077	4.91882	3.63978	8.16007	7.34579	1.66893	4.82516	7.0012	7.35575	6.71656	9.8962	6.13085	8.18437	11.5878	12.4732	11.2847	10.8676	10.7938	8.03951	10.9768	12.6474	12.1529	9.37972	9.76457	10.5998	12.0525	11.1718	11.6145	11.8518	12.2969	13.9904	13.133	10.9365	11.0526	11.8634	13.4888	14.19	13.0829	11.0163	11.6289	13.0195	10.6012	11.3191
2273.48	1.68844	1.36753	4.21036	4.43271	4.80494	4.05764	3.84894	3.19022	5.79935	4.16095	4.7371	3.71424	3.32494	6.05687	4.92745	5.83034	10.2477	8.26292	9.72178	15.1186	11.8312	12.2557	9.35122	10.6675	10.2807	10.3759	11.6694	11.3721	9.92327	11.1982	10.9776	12.7226	12.1301	11.0425	10.6799	12.6011	14.8958	11.9289	9.40025	11.6696	13.6838	12.3724	11.8846	12.6458	11.2814	11.5555	13.658	13.1307	12.4687
2273.15	5.46215	5.52111	6.44716	6.65915	5.62594	7.6995	6.24824	8.56155	10.5321	5.02959	6.24776	5.84011	5.76901	5.90121	3.74082	5.87954	6.71983	8.62846	12.0542	13.7366	12.8259	9.73651	10.8617	11.8002	14.099	13.456	10.007	10.036	11.7046	11.6053	11.2423	13.1231	12.2796	10.165	10.0443	11.4284	13.7645	11.5553	9.89206	11.3608	13.6453	13.1636	11.1806	12.1625	12.6586	11.618	12.5707	13.2647	11.7819
2272.82	6.10899	6.74552	7.88721	8.98772	8.61679	10.2339	10.2359	9.74554	3.65856	2.58911	6.39224	8.01671	7.86624	7.23468	7.79174	5.12854	7.57395	5.85774	10.7813	11.2711	14.1672	10.6036	11.131	11.5704	12.6437	12.0346	10.5	10.5249	9.87911	10.0155	10.8297	11.9583	10.3498	10.0617	10.3696	10.3847	12.2659	12.7354	11.9929	12.3419	12.7897	12.8514	11.6536	12.5154	13.4432	11.9303	10.8567	10.3522	11.4768
2272.49	4.86124	6.73113	7.7621	6.80448	8.13682	8.85539	11.0656	9.83653	3.20732	2.77876	5.29111	6.99644	6.6266	7.38961	8.81152	6.01938	5.2823	6.00639	11.2232	13.135	13.1998	11.8212	9.95764	10.1153	7.88629	8.52938	10.1648	10.9295	8.3468	10.6373	11.2978	10.0472	9.03925	9.02414	9.5142	9.91007	11.4067	12.4091	12.0608	12.7585	12.8166	11.7739	10.7979	11.6662	13.0874	13.1084	11.5141	9.90425	10.4845
2272.16	6.03196	6.10239	6.31774	5.50631	6.13762	8.26488	8.87044	7.51582	5.7752	5.3049	5.1663	5.61165	5.29851	6.29957	9.49962	8.49576	7.31712	11.6608	12.3495	11.6529	9.84523	10.1937	9.52952	8.88174	6.59884	8.20144	10.0131	12.0945	11.0784	11.5004	12.282	11.8564	12.1509	10.7251	10.8674	11.9669	11.6607	9.91624	10.4308	11.7129	11.9851	10.8773	10.1338	11.7488	14.4352	15.6738	12.5128	9.70625	10.1748
2271.83	5.77133	6.07565	4.77689	2.47539	2.99185	6.07348	6.80344	5.16745	6.02227	4.42241	7.03036	6.44335	8.35261	8.3326	8.78532	9.12841	9.60256	11.3027	10.9927	12.3637	11.1201	10.612	11.7238	10.7326	7.8849	9.01818	8.98677	10.3886	10.3411	8.94343	10.0732	11.4255	12.573	12.324	12.1272	12.7084	11.0895	8.59483	9.50753	11.1941	11.7048	11.2261	10.1934	11.0957	12.9813	13.19	11.8528	11.6621	12.755
2271.5	6.35052	5.52945	4.47244	2.78422	4.78698	7.7736	7.76979	5.21702	5.2787	4.60613	8.05355	8.39653	7.56739	8.85317	7.08621	9.79564	8.67343	9.00189	10.384	9.47386	12.8224	11.9902	11.1336	7.44688	7.85836	11.0582	9.93571	7.66438	8.88822	8.83721	7.91794	7.72703	8.24458	9.96813	11.7429	12.1212	11.0267	10.0802	10.5351	13.1908	13.6383	11.9034	10.9887	11.1056	12.0447	12.8212	13.0489	13.4661	13.1949
2271.17	8.13463	7.20205	6.36328	5.35347	6.24945	7.85213	7.1498	4.98512	4.31376	6.89234	7.9022	6.41801	6.65789	7.73203	7.53495	8.93768	9.19775	10.7646	10.105	8.54691	11.1273	10.3529	10.5351	9.27361	9.9543	9.11647	9.58938	8.23911	8.35714	10.7	9.49156	7.81781	9.53044	11.184	12.3564	12.3861	10.2557	9.41521	10.7184	12.6288	11.9787	9.75561	10.5172	11.3766	11.3749	13.8208	14.9693	12.7124	10.4761
2270.84	9.89039	10.2137	7.28205	4.3198	7.66392	10.3184	6.84584	4.82308	8.31261	8.99218	5.57668	5.47057	8.42688	9.31319	8.92119	8.96901	10.0091	11.3801	10.2845	10.4638	11.8253	10.1985	10.5668	12.7753	13.4248	9.02546	9.12988	10.7703	8.01712	9.97399	11.1528	10.6135	12.2851	13.3935	12.6671	11.7007	10.3577	9.03935	9.43555	10.0834	8.81119	8.48379	10.5464	11.5391	12.515	13.7399	12.4798	10.917	9.78239
2270.51	10.5369	9.41882	8.26715	6.96232	8.66194	11.0006	8.01268	5.81213	7.28636	7.84015	7.72973	6.85424	5.99122	6.73217	7.27093	4.56561	7.17027	9.95383	10.666	10.2844	10.3223	11.2587	11.1798	11.4295	13.0826	11.4465	9.76322	12.0647	9.70408	8.25032	11.1349	10.9643	10.7025	11.2025	11.6024	11.2976	11.2866	10.0269	9.82112	9.30247	7.16547	9.1781	11.6139	10.2309	10.3213	10.5099	9.10027	10.2838	11.6576
2270.18	7.78417	7.00444	9.29949	8.54272	9.34826	9.93573	7.29034	7.31208	7.09936	7.63819	9.32781	9.94123	7.18904	6.17671	5.64339	3.53267	4.52335	6.98107	11.2745	10.5629	10.9404	12.8445	12.5658	10.5351	11.3402	11.3998	8.58953	9.5404	10.0296	10.3603	12.7382	11.1685	9.33185	9.1521	11.2483	11.1943	9.77922	9.3218	10.224	10.3611	9.15401	10.1091	10.5372	9.08865	9.46932	10.2971	10.9336	11.9975	12.2484
2269.85	7.53936	7.89335	8.22168	5.67911	6.4917	7.93147	9.55424	10.2807	8.34989	8.60814	8.22528	9.73789	9.7245	9.15195	10.3688	7.52785	5.69058	8.55038	11.8505	10.596	12.1655	13.1043	12.068	9.88868	8.54307	9.1832	8.86122	8.18363	7.83398	10.6342	11.8946	11.0522	9.88839	9.1188	11.5684	11.8675	10.0154	9.65996	10.1248	11.5297	11.6735	10.0955	8.80125	8.89722	10.4202	12.0206	12.8605	12.5128	11.3366
[truncated: 30 more columns]

## Sheet: Fig. 1e_right_fit
ky(μm-1)	fit_x(meV)	fit_y(meV)
0	2286.12	2295.25
0.0411	2286.12	2295.25
0.08221	2286.12	2295.26
0.12331	2286.13	2295.26
0.16442	2286.15	2295.27
0.20552	2286.17	2295.29
0.24663	2286.19	2295.31
0.28773	2286.22	2295.33
0.32884	2286.25	2295.35
0.36994	2286.28	2295.37
0.41105	2286.32	2295.4
0.45215	2286.36	2295.44
0.49326	2286.41	2295.47
0.53436	2286.46	2295.51
0.57547	2286.52	2295.55
0.61657	2286.58	2295.6
0.65768	2286.64	2295.64
0.69878	2286.71	2295.69
0.73989	2286.78	2295.75
0.78099	2286.86	2295.8
0.8221	2286.94	2295.86
0.8632	2287.02	2295.93
0.90431	2287.11	2295.99
0.94541	2287.2	2296.06
0.98652	2287.29	2296.13
1.02762	2287.39	2296.21
1.06873	2287.5	2296.29
1.10983	2287.61	2296.37
1.15094	2287.72	2296.45
1.19204	2287.84	2296.54
1.23315	2287.96	2296.63
1.27425	2288.08	2296.72
1.31536	2288.21	2296.82
1.35646	2288.34	2296.92
1.39757	2288.48	2297.02
1.43867	2288.62	2297.12
1.47978	2288.76	2297.23
1.52088	2288.91	2297.34
1.56199	2289.06	2297.45
1.60309	2289.21	2297.57
1.6442	2289.37	2297.69
1.6853	2289.54	2297.81
1.72641	2289.71	2297.94
1.76751	2289.88	2298.07
1.80862	2290.05	2298.2
1.84972	2290.23	2298.33
1.89083	2290.41	2298.47
1.93193	2290.6	2298.61
1.97304	2290.79	2298.75
2.01414	2290.99	2298.9
2.05525	2291.18	2299.05
2.09635	2291.39	2299.2
2.13746	2291.59	2299.35
2.17856	2291.8	2299.51
2.21967	2292.01	2299.67
2.26077	2292.23	2299.83
2.30188	2292.45	2300
2.34298	2292.68	2300.17
2.38409	2292.9	2300.34
2.42519	2293.14	2300.51
2.4663	2293.37	2300.69
2.5074	2293.61	2300.87
2.54851	2293.85	2301.05
2.58961	2294.1	2301.24
2.63072	2294.35	2301.43
2.67182	2294.6	2301.62
2.71293	2294.86	2301.81
2.75403	2295.12	2302
2.79514	2295.38	2302.2
2.83624	2295.65	2302.4
2.87735	2295.92	2302.61
2.91845	2296.2	2302.82
2.95956	2296.47	2303.02
3.00066	2296.75	2303.24
3.04177	2297.04	2303.45
3.08287	2297.33	2303.67
3.12398	2297.62	2303.89
3.16508	2297.91	2304.11
3.20619	2298.21	2304.33
3.24729	2298.51	2304.56
3.2884	2298.82	2304.79
3.3295	2299.12	2305.02
3.37061	2299.43	2305.26
3.41171	2299.75	2305.49
3.45282	2300.07	2305.73
3.49392	2300.39	2305.98
3.53503	2300.71	2306.22
3.57613	2301.04	2306.47
3.61724	2301.37	2306.72
3.65834	2301.7	2306.97
3.69945	2302.03	2307.22
3.74055	2302.37	2307.48
3.78166	2302.71	2307.74
3.82276	2303.06	2308
3.86387	2303.41	2308.26
3.90497	2303.76	2308.53
3.94608	2304.11	2308.79
3.98718	2304.46	2309.06
4.02829	2304.82	2309.34
4.06939	2305.18	2309.61
4.1105	2305.55	2309.89
4.1516	2305.91	2310.17
4.1927	2306.28	2310.45
4.23381	2306.65	2310.73
4.27491	2307.03	2311.01
4.31602	2307.41	2311.3
4.35712	2307.79	2311.59
4.39823	2308.17	2311.88
4.43933	2308.55	2312.18
4.48044	2308.94	2312.47
4.52154	2309.33	2312.77
4.56265	2309.72	2313.07
4.60375	2310.11	2313.37
4.64486	2310.51	2313.67
4.68596	2310.91	2313.97
4.72707	2311.31	2314.28
4.76817	2311.71	2314.59
4.80928	2312.11	2314.9
4.85038	2312.52	2315.21
4.89149	2312.93	2315.52
4.93259	2313.34	2315.84
4.9737	2313.75	2316.16
5.0148	2314.17	2316.48
5.05591	2314.58	2316.8
5.09701	2315	2317.12
5.13812	2315.42	2317.44
5.17922	2315.84	2317.77
5.22033	2316.26	2318.09
5.26143	2316.69	2318.42
5.30254	2317.11	2318.75
5.34364	2317.54	2319.08
5.38475	2317.97	2319.41
5.42585	2318.4	2319.75
5.46696	2318.84	2320.08
5.50806	2319.27	2320.42
5.54917	2319.7	2320.76
5.59027	2320.14	2321.1
5.63138	2320.58	2321.44
5.67248	2321.02	2321.78
5.71359	2321.46	2322.12
5.75469	2321.9	2322.47
5.7958	2322.34	2322.81
5.8369	2322.78	2323.16
5.87801	2323.22	2323.51
5.91911	2323.67	2323.85
5.96022	2324.11	2324.2
6.00132	2324.56	2324.56
6.04243	2325.01	2324.91
6.08353	2325.46	2325.26
6.12464	2325.9	2325.61
6.16574	2326.35	2325.97
6.20685	2326.8	2326.32
6.24795	2327.25	2326.68
6.28906	2327.7	2327.03
6.33016	2328.15	2327.39
6.37127	2328.6	2327.75
6.41237	2329.06	2328.11
6.45348	2329.51	2328.47
6.49458	2329.96	2328.83
6.53569	2330.41	2329.19
6.57679	2330.86	2329.55
6.6179	2331.32	2329.91
6.659	2331.77	2330.28
6.70011	2332.22	2330.64
6.74121	2332.67	2331
6.78232	2333.12	2331.37
6.82342	2333.57	2331.73
6.86453	2334.03	2332.09
6.90563	2334.48	2332.46
6.94674	2334.93	2332.82
6.98784	2335.38	2333.19
7.02895	2335.83	2333.55
7.07005	2336.28	2333.92
7.11116	2336.72	2334.29
7.15226	2337.17	2334.65
7.19337	2337.62	2335.02
7.23447	2338.07	2335.38
7.27558	2338.51	2335.75
7.31668	2338.96	2336.12
7.35779	2339.4	2336.48
7.39889	2339.84	2336.85
7.44	2340.29	2337.21
7.4811	2340.73	2337.58
7.52221	2341.17	2337.94
7.56331	2341.61	2338.31
7.60442	2342.04	2338.67
7.64552	2342.48	2339.04
7.68663	2342.92	2339.4
7.72773	2343.35	2339.77
7.76884	2343.78	2340.13
7.80994	2344.21	2340.49
7.85105	2344.64	2340.86
7.89215	2345.07	2341.22
7.93326	2345.5	2341.58
7.97436	2345.92	2341.94
8.01547	2346.35	2342.3
8.05657	2346.77	2342.66
8.09768	2347.19	2343.02
8.13878	2347.61	2343.38
8.17989	2348.03	2343.74
8.22099	2348.44	2344.1

## Sheet: Fig. 2c
x-axis	Intensity(experiment)	x-axis	Intensity(simulation)
-5.009	0.00985	-5	0.0022
-4.998	0.03448	-4.9	0.00246
-4.987	0.03448	-4.8	0.00274
-4.976	0.02956	-4.7	0.00306
-4.965	0.00493	-4.6	0.0034
-4.954	0.01478	-4.5	0.00378
-4.943	0.0197	-4.4	0.0042
-4.932	0.03448	-4.3	0.00466
-4.921	0.0197	-4.2	0.00517
-4.91	0.03941	-4.1	0.00572
-4.899	0.03448	-4	0.00633
-4.888	0.01478	-3.9	0.00699
-4.877	0.0197	-3.8	0.00772
-4.866	0.03941	-3.7	0.00851
-4.855	0.03941	-3.6	0.00937
-4.844	0.03448	-3.5	0.01031
-4.833	0.01478	-3.4	0.01133
-4.822	0.00493	-3.3	0.01243
-4.811	0.00493	-3.2	0.01363
-4.8	0.01478	-3.1	0.01493
-4.789	0.0197	-3	0.01634
-4.778	0.03448	-2.9	0.01785
-4.767	0.01478	-2.8	0.01949
-4.756	0.00985	-2.7	0.02126
-4.745	0	-2.6	0.02316
-4.734	0.00493	-2.5	0.0252
-4.723	0.0197	-2.4	0.0274
-4.712	0.03448	-2.3	0.02975
-4.701	0.01478	-2.2	0.03228
-4.69	0.01478	-2.1	0.03497
-4.679	0.01478	-2	0.03786
-4.668	0.01478	-1.9	0.04094
-4.657	0.01478	-1.8	0.04422
-4.646	0.01478	-1.7	0.04771
-4.635	0.01478	-1.6	0.05142
-4.624	0.02956	-1.5	0.05536
-4.613	0.0197	-1.4	0.05954
-4.602	0.02956	-1.3	0.06397
-4.591	0.01478	-1.2	0.06866
-4.58	0.01478	-1.1	0.07361
-4.569	0.00985	-1	0.07883
-4.558	0	-0.9	0.08433
-4.547	0.00985	-0.8	0.09012
-4.536	0.03448	-0.7	0.0962
-4.525	0.01478	-0.6	0.10259
-4.514	0.01478	-0.5	0.10928
-4.503	0.00985	-0.4	0.11629
-4.492	0.00985	-0.3	0.12361
-4.481	0.01478	-0.2	0.13127
-4.47	0.01478	-0.1	0.13925
-4.459	0.00985	0	0.14755
-4.448	0.01478	0.1	0.15619
-4.437	0.00985	0.2	0.16516
-4.426	0.00493	0.3	0.17446
-4.415	0.00985	0.4	0.18408
-4.404	0.02956	0.5	0.19402
-4.393	0.00985	0.6	0.20428
-4.382	0.01478	0.7	0.21485
-4.371	0.02463	0.8	0.22573
-4.36	0.02956	0.9	0.23693
-4.349	0.03941	1	0.24845
-4.338	0.03448	1.1	0.26027
-4.327	0.01478	1.2	0.27239
-4.316	0.02463	1.3	0.2848
-4.305	0.02463	1.4	0.29745
-4.294	0.03448	1.5	0.31032
-4.283	0.01478	1.6	0.32337
-4.272	0.00985	1.7	0.33656
-4.261	0.01478	1.8	0.34985
-4.25	0.0197	1.9	0.36326
-4.239	0.04433	2	0.37678
-4.228	0.04433	2.1	0.39045
-4.217	0.02956	2.2	0.4043
-4.206	0.02463	2.3	0.41837
-4.195	0.01478	2.4	0.43266
-4.184	0.02956	2.5	0.44714
-4.173	0.03448	2.6	0.46172
-4.162	0.0197	2.7	0.47623
-4.151	0.01478	2.8	0.49051
-4.14	0.02463	2.9	0.50438
-4.129	0.01478	3	0.51768
-4.118	0.02463	3.1	0.53038
-4.107	0.00985	3.2	0.54255
-4.096	0.02463	3.3	0.55443
-4.085	0.01478	3.4	0.56632
-4.074	0.02463	3.5	0.57856
-4.063	0.03448	3.6	0.59145
-4.052	0.02463	3.7	0.60506
-4.041	0.03448	3.8	0.61924
-4.03	0.0197	3.9	0.63352
-4.019	0.01478	4	0.64716
-4.008	0.01478	4.1	0.65932
-3.997	0.01478	4.2	0.66923
-3.986	0.0197	4.3	0.67641
-3.975	0.02956	4.4	0.68087
-3.964	0.02956	4.5	0.68329
-3.953	0.02956	4.6	0.68487
-3.942	0.01478	4.7	0.68723
-3.931	0.00985	4.8	0.69206
-3.92	0.01478	4.9	0.70051
-3.909	0.02956	5	0.71305
-3.898	0.02463	5.1	0.72884
-3.887	0.0197	5.2	0.74603
-3.876	0.01478	5.3	0.76172
-3.865	0.01478	5.4	0.77258
-3.854	0.01478	5.5	0.77575
-3.843	0.0197	5.6	0.7696
-3.832	0.03448	5.7	0.75427
-3.821	0.02956	5.8	0.73233
-3.81	0.01478	5.9	0.70827
-3.799	0.00493	6	0.68793
-3.788	0.00985	6.1	0.67718
-3.777	0.01478	6.2	0.68035
-3.766	0.0197	6.3	0.6989
-3.755	0.03941	6.4	0.73061
-3.744	0.03941	6.5	0.7693
-3.733	0.03941	6.6	0.80595
-3.722	0.03941	6.7	0.83033
-3.711	0.0197	6.8	0.83351
-3.7	0.02463	6.9	0.81015
-3.689	0.05419	7	0.76055
-3.678	0.04926	7.1	0.69138
-3.667	0.03448	7.2	0.61499
-3.656	0.01478	7.3	0.54749
-3.645	0.01478	7.4	0.50503
-3.634	0.01478	7.5	0.49981
-3.623	0.00493	7.6	0.53649
-3.612	0.01478	7.7	0.60998
-3.601	0.01478	7.8	0.70556
-3.59	0.0197	7.9	0.80147
-3.579	0.05419	8	0.87333
-3.568	0.03941	8.1	0.8998
-3.557	0.03448	8.2	0.8678
-3.546	0.01478	8.3	0.7767
-3.535	0.0197	8.4	0.63956
-3.524	0.03941	8.5	0.48194
-3.513	0.03941	8.6	0.33698
-3.502	0.03941	8.7	0.23825
-3.491	0.03941	8.8	0.21142
-3.48	0.03941	8.9	0.26715
-3.469	0.04926	9	0.3972
-3.458	0.03941	9.1	0.57534
-3.447	0.05419	9.2	0.76277
-3.436	0.05911	9.3	0.91671
-3.425	0.05419	9.4	1
-3.414	0.03941	9.5	0.98961
-3.403	0.03941	9.6	0.88223
-3.392	0.04433	9.7	0.69604
-3.381	0.05419	9.8	0.46784
-3.37	0.05419	9.9	0.24604
-3.359	0.05419	10	0.08008
-3.348	0.03941	10.1	0.00734
-3.337	0.04926	10.2	0.000816093
-3.326	0.03448	10.3	9.19884e-05
-3.315	0.02463	10.4	1.26418e-05
-3.304	0.03941	10.5	5.4405e-06
-3.293	0.02463	10.6	5.23431e-06
-3.282	0.02956	10.7	5.14306e-06
-3.271	0.02463	10.8	4.84253e-06
-3.26	0.04926	10.9	4.48697e-06
-3.249	0.05419	11	4.14315e-06
-3.238	0.05419	11.1	3.82353e-06
-3.227	0.05419	11.2	3.52674e-06
-3.216	0.05419	11.3	3.25004e-06
-3.205	0.04926	11.4	2.9919e-06
-3.194	0.05419	11.5	2.75113e-06
-3.183	0.04926	11.6	2.52688e-06
-3.172	0.03941	11.7	2.31829e-06
-3.161	0.03448	11.8	2.1245e-06
-3.15	0.03448	11.9	1.94472e-06
-3.139	0.02463	12	1.77815e-06
-3.128	0.04433
-3.117	0.04926
-3.106	0.05419
-3.095	0.04433
-3.084	0.04433
-3.073	0.03448
-3.062	0.04433
-3.051	0.04433
-3.04	0.04926
-3.029	0.05419
-3.018	0.06404
-3.007	0.05419
-2.996	0.05911
-2.985	0.07882
-2.974	0.05419
-2.963	0.04926
-2.952	0.05419
-2.941	0.04926
-2.93	0.04926
-2.919	0.04926
-2.908	0.04926
-2.897	0.04926
-2.886	0.04433
-2.875	0.03941
-2.864	0.03941
-2.853	0.04433
-2.842	0.03941
-2.831	0.03941
-2.82	0.04926
-2.809	0.05419
-2.798	0.05419
-2.787	0.05419
-2.776	0.05419
-2.765	0.06897
-2.754	0.07882
-2.743	0.05419
-2.732	0.05419
-2.721	0.04926
-2.71	0.05419
-2.699	0.04926
-2.688	0.04926
-2.677	0.05419
-2.666	0.05911
-2.655	0.08374
-2.644	0.08374
-2.633	0.08374
-2.622	0.08374
-2.611	0.07389
-2.6	0.05419
-2.589	0.04926
-2.578	0.05419
-2.567	0.04433
-2.556	0.04433
-2.545	0.05419
-2.534	0.05419
-2.523	0.05419
-2.512	0.04433
-2.501	0.05911
-2.49	0.07389
-2.479	0.06404
-2.468	0.08374
-2.457	0.08374
-2.446	0.08374
-2.435	0.08867
-2.424	0.09852
-2.413	0.07882
-2.402	0.05911
-2.391	0.08374
-2.38	0.0936
-2.369	0.08374
-2.358	0.07882
-2.347	0.05911
-2.336	0.08374
-2.325	0.08374
-2.314	0.07882
-2.303	0.05419
-2.292	0.05419
-2.281	0.05911
-2.27	0.08374
-2.259	0.06897
-2.248	0.05911
-2.237	0.06897
-2.226	0.06897
-2.215	0.06897
-2.204	0.06897
-2.193	0.06897
-2.182	0.05911
-2.171	0.08374
-2.16	0.0936
-2.149	0.07389
-2.138	0.08374
-2.127	0.08374
-2.116	0.08374
-2.105	0.07882
-2.094	0.0936
-2.083	0.09852
-2.072	0.09852
-2.061	0.09852
-2.05	0.08374
-2.039	0.07389
-2.028	0.07389
-2.017	0.08374
-2.006	0.07882
-1.995	0.08374
-1.984	0.08374
-1.973	0.09852
-1.962	0.09852
-1.951	0.09852
-1.94	0.09852
-1.929	0.0936
-1.918	0.06897
-1.907	0.04926
-1.896	0.07389
-1.885	0.07882
-1.874	0.0936
-1.863	0.10837
-1.852	0.09852
-1.841	0.0936
-1.83	0.08374
-1.819	0.08867
[truncated: 1,130 more rows]

## Sheet: Fig. 2d
x-axis	Intensity(experiment)	x-axis	Intensity(simulation)
[truncated: 1,421 more rows]

[truncated: 6 more sheets: Fig. 3c, Fig. 3d, Fig. 5a, fig. 5b, Fig. 5c, Fig.5d]
